# Supplementary material for: Sexually Dimorphic Gene Expression in X and Y Sperms Instructs Sexual Dimorphism of Embryonic Genome Activation in Yellow Catfish (Pelteobagrus fulvidraco)
Source: Biology (Basel). 2022 Dec 14;11(12):1818. doi: 10.3390/biology11121818 (PMC9775105; doi:10.3390/biology11121818)
Supplement: Supplementary file 1 [file biology-11-01818-s001.zip › Table S1.xlsx]

## Sheet: Supplemental table1 Y_vs_X_sper
geneID	Preferred_gene_symbol	eggNOG.free.text.desc.	X1	X2	X3	Y1	Y2	Y3	log2FoldChange	pvalue	padj	lfcSE
Pfx021609	GBP6	Guanylate binding protein	0	0.006712	0.011236	0.22805	0.268963	0.333671	4.71199	1.61581e-07	9.93671e-07	0.899432
Pfx021607	GBP1	Guanylate-binding protein, C-terminal domain	0.08552	0.162277	0.13236	0.838915	0.600751	0.795762	2.40725	5.6193e-10	4.58294e-09	0.388219
Pfx020556	PLA2G10	Phospholipase A2	0.945915	1.45223	1.20832	0.369461	0.456079	0.426879	-1.62693	0.0079063	0.0208815	0.612538
Pfx020550	CYP3A4	cytochrome P450	0.179427	0.0901	0.185719	0.449075	0.290853	0.357501	1.18093	0.019939	0.0466721	0.507383
Pfx000814	ANKH	ANKH inorganic pyrophosphate transport regulator	0.139707	0.246356	0.114328	0.722933	0.624869	0.620417	1.83249	1.95321e-07	1.1886e-06	0.352149
Pfx000816	AMPH	Amphiphysin	0.171775	0.155178	0.13209	0.569982	0.433311	0.644248	1.7387	1.63566e-07	1.005e-06	0.332029
Pfx000812	FAM49B	Family with sequence similarity 49, member Ba	0.899672	0.63266	0.50098	1.36673	1.44372	1.82781	1.10522	4.02748e-05	0.000174167	0.269178
Pfx021383		Mohawk homeobox	0.686262	0.898909	0.491579	0.114967	0.260182	0.159825	-1.98559	0.000904085	0.00298117	0.598287
Pfx002034	IKBKE	Inhibitor of kappa light polypeptide gene enhancer in B-cells, kinase epsilon	0.153732	0.24326	0.335881	0.818632	0.666955	0.79302	1.51945	1.09254e-06	5.97672e-06	0.311734
Pfx001411	NA	NA	0.922185	0.9277	0.56886	0.448999	0.550672	0.188627	-1.10378	0.0212415	0.0491898	0.479142
Pfx005569	BLNK	B-cell linker	0.112264	0.107642	0.071915	0.265818	0.156439	0.290355	1.15983	0.0126621	0.0315594	0.465211
Pfx003818	EPHX4	Epoxide hydrolase 4	0.401668	0.481698	0.498942	1.38191	0.864413	1.01411	1.13688	0.00047389	0.00165708	0.325279
Pfx003815		Scinderin like	0.111903	0.134432	0.149655	0.641056	0.423805	0.442455	1.79318	1.91618e-05	8.73539e-05	0.419511
Pfx003811	GADD45A	growth arrest and	0.593733	0.492069	0.718976	1.29527	1.38311	1.62279	1.15945	0.000449635	0.00158013	0.330414
Pfx003810	SEC16B	transport protein	0.310517	0.294364	0.294118	0.615119	0.5487	0.799156	1.03239	5.09301e-05	0.00021636	0.254828
Pfx020418	SRD5A2	Steroid-5-alpha-reductase, alpha polypeptide	0.221041	0.106825	0.102084	0.68427	0.862197	0.91228	2.42026	6.06068e-08	3.95957e-07	0.446789
Pfx018266	TMEM184C	Transmembrane protein 184C	0.109681	0.119045	0.194723	0.544407	0.675203	0.621017	1.98892	0.00101923	0.00332889	0.605425
Pfx018264	SH3D19	SH3 domain containing 19	0.590268	0.423314	0.405601	1.0693	0.886102	1.10626	1.02235	3.08475e-06	1.58333e-05	0.219149
Pfx018265	FAM160A1	Family with sequence similarity 160, member A1	0.056868	0.078909	0.052321	0.485847	0.440647	0.71461	2.95366	7.57408e-14	9.13599e-13	0.395005
Pfx018263	DCLK2	Doublecortin-like kinase 2	0	0.048623	0.015681	0.310975	0.087658	0.130271	2.69511	0.00535132	0.014745	0.967692
Pfx018261	EGR4	early growth response	0	0	0	0.115368	0.040135	0.190207	5.25811	0.00210474	0.00637999	1.70993
Pfx019131		Follistatin	0.393643	0.238995	0.440017	1.31655	2.1545	1.92871	2.24833	2.80399e-08	1.89881e-07	0.404867
Pfx019137	ANXA3	Annexin A3	1.22108	1.2385	1.65478	3.85125	3.22056	3.11928	1.21581	1.15981e-09	9.14919e-09	0.199782
Pfx006055	RPS6KA2	Ribosomal protein S6 kinase	0.008647	0	0	0.336693	0.245685	0.119186	5.43263	0.000151758	0.000584922	1.4341
Pfx006053	MYOM2	Myomesin 2	2.23884	2.49916	2.26687	0.771104	0.893909	0.867871	-1.55372	1.28997e-26	3.61813e-25	0.145506
Pfx023381	NA	NA	0.817985	1.05368	0.492622	39.479	40.7551	42.3595	5.52178	5.02387e-112	1.36702e-109	0.245505
Pfx007904	SRD5A1	Steroid-5-alpha-reductase, alpha polypeptide 1 (3-oxo-5 alpha-steroid delta 4-dehydrogenase alpha 1)	0.719488	0.541921	0.131328	1.25221	0.943487	1.02336	1.09676	0.0211166	0.0489744	0.475631
Pfx015939		Bcl2-associated X protein, b	0.316157	0.311084	0.497203	1.18986	0.598108	0.937751	1.18395	0.000506758	0.0017624	0.340495
Pfx006639	CERS6	Ceramide synthase 6	0.152732	0.125841	0.085995	0.382219	0.369053	0.502139	1.64461	9.24575e-05	0.000373035	0.420662
Pfx004344	MYH15	Belongs to the TRAFAC class myosin-kinesin ATPase superfamily. Myosin family	1.85469	1.40109	2.22961	0.706429	0.480963	0.671414	-1.63455	0.00636791	0.0172356	0.599128
Pfx017429	DUSP16	Dual specificity phosphatase 16	0.30796	0.345467	0.3762	1.00777	0.77093	1.2396	1.45473	3.9763e-12	4.06794e-11	0.209675
Pfx017421	SYN3	Synapsin III	0.034404	0	0.057793	0.299812	0.215816	0.157326	2.59671	0.00694123	0.0186189	0.961868
Pfx019905	GNG13	G-protein coupled receptor signaling pathway	0	0	0	0.447594	0.637623	0.147212	4.63828	0.0157976	0.0382075	1.92176
Pfx013425	WT1	Wilms' tumor	0.201742	0.199127	0.266729	0.622529	0.455626	0.627184	1.2474	0.000175176	0.000667445	0.33243
Pfx020140	ARHGAP6	Rho GTPase activating protein 6	0.043267	0.022186	0.015228	0.116521	0.088951	0.109821	1.85826	0.00265617	0.00788833	0.618398
Pfx019286	palld	Palladin, cytoskeletal associated protein	0.182591	0.231721	0.29072	0	0	0	-4.52609	0.0150667	0.0366344	1.862
Pfx018744	RIPK4	Receptor-interacting serine-threonine kinase 4	2.30009	2.37883	2.53033	5.03591	5.61066	5.73837	1.09729	5.91935e-27	1.67598e-25	0.102073
Pfx020855	NFATC1	Nuclear factor of activated T-cells, cytoplasmic	0.024001	0.218519	0.21985	0.57756	0.466117	0.547293	1.63253	0.00284006	0.00838452	0.546994
Pfx022567	TBX20	T-box transcription factor	0.20398	0.096124	0.154643	0.298505	0.649059	0.362112	1.39861	0.0202512	0.0473024	0.602417
Pfx021035	FAM83H	Family with sequence similarity 83 member H	0.189371	0.237858	0.180623	0.457572	0.611177	0.510515	1.26626	0.000100148	0.000401203	0.325498
Pfx021034			0.753913	0.645423	0.621482	1.59244	1.41429	1.65728	1.1207	3.19666e-15	4.34348e-14	0.142168
Pfx005695	UNC5B	Unc-5 homolog B (C. elegans)	3.77729	2.72668	2.93335	1.00218	1.35469	1.023	-1.55411	4.48198e-15	6.03512e-14	0.198211
Pfx003227	COBLL1	Cordon-bleu WH2 repeat protein-like 1	0.116746	0.113148	0.06361	0.377885	0.359588	0.320031	1.74404	0.000136242	0.000530093	0.457168
Pfx002174	SLC38A3	Sodium-coupled neutral amino acid transporter 3-like isoform X1	0.40339	0.349974	0.361896	0.916852	0.784666	0.788987	1.07056	2.57575e-07	1.54382e-06	0.207791
Pfx008122			0.353052	0.1803	0.40181	0.046881	0.131101	0.078791	-1.72141	0.0165443	0.0397838	0.718246
Pfx005334			0	0	0.038237	0.236788	0.162915	0.114884	3.31071	0.010629	0.0270792	1.29595
Pfx006679	CDCA7	cell division	3.30332	3.11296	3.47183	9.62993	9.15559	8.32542	1.36831	1.54755e-30	5.41305e-29	0.119126
Pfx017749	SMC1A	Structural maintenance of chromosomes	0.014552	0.05053	0.037827	0.289342	0.351962	0.103436	2.6073	7.17121e-05	0.000294784	0.656664
Pfx018801	NA	NA	2.24634	2.02213	2.19095	1.08433	1.0275	1.1927	-1.04923	6.07798e-17	9.37746e-16	0.125451
Pfx018181	PTPN22	phosphatase, non-receptor type	0.157275	0.082088	0.228827	0.30184	0.380884	0.36275	1.08742	0.0029653	0.00871862	0.365974
Pfx011370	NA	NA	0.338182	0.17466	0.30955	0.760738	0.714493	0.875807	1.43729	1.06843e-05	5.0658e-05	0.326446
Pfx019582	RHAG	Belongs to the ammonium transporter (TC 2.A.49) family. Rh subfamily	0.752139	0.596552	0.387035	2.84588	2.61246	3.26227	2.23642	3.12974e-28	9.46238e-27	0.202979
Pfx008942	NT5E	Belongs to the 5'-nucleotidase family	0.600792	0.73536	0.578215	1.51727	1.43521	1.42692	1.09525	1.19286e-08	8.45209e-08	0.192123
Pfx020725		Tumor necrosis factor (ligand) superfamily, member	0	0	0	0.190802	0.167564	0.204431	4.9777	0.0050327	0.0139755	1.77462
Pfx020728	KCNT2	Potassium channel, subfamily T, member	0.205939	0.345951	0.451953	0.063975	0.219981	0.162099	-1.23571	0.00834565	0.021912	0.468472
Pfx023190	ppp1r14a	Protein phosphatase 1 regulatory	0	0	0.190353	0.472987	0.959344	1.45216	3.68188	7.58221e-05	0.000309976	0.930416
Pfx023198		Immunoglobulin C-Type	5.31767	4.70081	4.97707	2.01731	2.26757	2.50806	-1.21774	0.000139146	0.000539987	0.319644
Pfx012053		Dihydropyrimidinase-related protein	0.277594	0.205182	0.221225	1.54617	0.955191	0.924511	2.17722	8.48383e-10	6.79225e-09	0.35485
Pfx012056	AATK	Apoptosis-associated tyrosine kinase b	0.1851	0.187775	0.051191	0.526407	0.423829	0.582219	1.73751	3.2885e-06	1.67968e-05	0.373504
Pfx012059	ST6GALNAC2	ST6 (alpha-N-acetyl-neuraminyl-2,3-beta-galactosyl-1,3)-N-acetylgalactosaminide alpha-2,6-sialyltransferase	0.326303	0.388551	0.194367	1.28851	1.09735	1.07842	1.81191	1.90037e-10	1.62649e-09	0.284481
Pfx009314	NA	NA	0.202481	0.337873	0.235208	0.575646	0.432214	0.890449	1.18678	0.00489617	0.0136488	0.421774
Pfx009315	UBL7	Ubiquitin-like 7b (bone marrow stromal cell-derived)	37.6649	35.4002	37.1378	14.849	15.2058	15.5629	-1.35779	1.35281e-98	3.25795e-96	0.0644269
Pfx009316	CD276	CD276 molecule	0.087443	0.108663	0.140388	1.07096	1.18131	1.28926	3.16588	3.6416e-08	2.44312e-07	0.57484
Pfx009317	C15orf59	Chromosome 15 open reading frame 59	0.13468	0.296897	0.145544	0.658019	0.70426	0.558773	1.50016	0.0175453	0.041769	0.631625
Pfx021138	TTYH3	Tweety homolog	0.518357	0.26098	0.296711	0.918131	0.949602	1.04646	1.36595	0.000367298	0.00131302	0.383422
Pfx021131	GNA12	Guanine nucleotide binding protein (G protein) alpha	0	0.030311	0.008641	0.128573	0.199479	0.060096	2.97682	0.000653359	0.00221831	0.873369
Pfx013099	MCF2	MCF.2 cell line derived transforming sequence a	0.173313	0.258461	0.384814	0.029471	0.072553	0.064697	-2.31412	0.000121436	0.000477807	0.602132
Pfx013096	P2RY4	Pyrimidinergic receptor P2Y, G-protein coupled, 4-like	2.55179	2.11713	2.72136	0	0.150861	0	-5.5686	4.49747e-05	0.00019282	1.36475
Pfx020260	TAP2	ATP-binding cassette, sub-family B (MDR TAP), member 3 like 1	0.313	0.411381	0.21298	1.9986	1.82828	1.63748	2.41741	9.45445e-23	2.1392e-21	0.246232
Pfx020264	RAPH1	and pleckstrin homology	0.579939	0.526636	0.456044	1.20992	1.15702	1.33451	1.15755	1.9774e-13	2.28267e-12	0.157484
Pfx014477			0.164718	0.159566	0.193192	0.629046	1.06381	0.926816	2.20704	0.00011738	0.000463329	0.57303
Pfx014476		metalloendopeptidase activity	0	0.111788	0	0.976794	1.08351	0.822435	4.22696	5.12179e-08	3.37353e-07	0.776012
Pfx014475			0	0	0	0.146627	0.213175	0.120279	4.96029	0.00551678	0.0151392	1.78736
Pfx010549	NA	NA	1.27647	1.38489	1.54858	4.30218	3.42393	4.24242	1.4143	4.55084e-19	8.17747e-18	0.158506
Pfx010540	RPS6KL1	Ribosomal protein S6 kinase-like 1	0.068354	0.105325	0.140502	0.865381	0.5987	0.71649	2.64649	1.8247e-09	1.41074e-08	0.440151
Pfx015706	RUNDC3A	RUN domain containing 3A	0.084099	0.151468	0.216677	0.428499	0.580309	0.620694	1.70465	0.000179446	0.000682723	0.455021
Pfx000946		regulator of G-protein signaling	0.411302	0.222409	0.249439	2.10969	2.04782	1.66933	2.6208	3.07423e-07	1.82539e-06	0.511991
Pfx000947		positive regulation of peptidyl-cysteine S-nitrosylation	0.024115	0	0	0.128812	0.108948	0.268108	3.80085	0.00768913	0.0203747	1.42598
Pfx000945	brinp3	BMP retinoic	0	0.013949	0.019585	0.066106	0.159782	0.095596	2.87864	0.0170816	0.0408274	1.207
Pfx000942	RGS13	Regulator of G-protein signaling	0.10827	0.056434	0.048911	0.807258	0.572042	0.682443	3.11738	3.23639e-10	2.70802e-09	0.495844
Pfx000943	RGS18	regulator of G-protein signaling	0	0.024968	0.09742	0.589874	0.262343	0.340245	3.08246	2.80459e-05	0.000124548	0.735885
Pfx018612		DHHC palmitoyltransferase	0.175423	0.168178	0.095271	0.575516	0.463177	0.512636	1.70727	0.000561017	0.00193107	0.49489
Pfx009150	Ac3	Belongs to the adenylyl cyclase class-4 guanylyl cyclase family	0.14512	0.202566	0	0.618263	0.628954	0.52898	2.17709	0.00305958	0.00895436	0.735085
Pfx009154		Si ch211-57i17.5	1.49343	1.36034	1.51276	0.73907	0.547433	0.542468	-1.30902	0.00305931	0.00895436	0.441979
Pfx007460	NVL	Nuclear VCP-like	82.8324	85.9133	80.9392	6.50425	7.27512	6.99352	-3.6714	0	0	0.0649661
Pfx007465	NA	NA	5.86401	6.38632	8.24345	1.25705	0.918726	1.07145	-2.71029	6.34429e-20	1.21504e-18	0.296585
Pfx002456	MISP	mitotic spindle positioning	0.280168	0.359759	0.369068	1.90087	2.03754	2.09432	2.47209	6.03826e-39	2.99795e-37	0.189375
Pfx016629	NA	NA	0.210024	0.291272	0.227103	0.99144	0.973085	0.518034	1.58236	0.0118548	0.0297748	0.628808
Pfx010885	hnf1a	HNF1 homeobox a	0.037886	0.025123	0.011439	0	0	0	-4.82683	0.00634044	0.0171723	1.76831
Pfx004473	POU3F1	POU domain, class 3, transcription factor	0.014279	0.023536	0.081193	0.260989	0.241291	0.252508	2.46168	0.000200279	0.000755806	0.661978
Pfx010708	RyR	ryanodine receptor	9.83081	9.64536	11.3419	0.220461	0.067579	0.182456	-6.0893	3.5483e-51	2.627e-49	0.404654
Pfx010706	CHRM3	The muscarinic acetylcholine receptor mediates various cellular responses, including inhibition of adenylate cyclase, breakdown of phosphoinositides and modulation of potassium channels through the action of G proteins	0	0	0	0.033854	0.044036	0.047493	4.52396	0.0203648	0.0475095	1.95035
Pfx010701	RGS7	regulator of G-protein	2.01176	2.32785	2.79442	1.14361	0.791982	1.21705	-1.25974	1.01138e-06	5.57203e-06	0.257647
Pfx018579	SEZ6	6 homolog	0.176588	0	0	0.697295	0.429126	0.560676	3.35119	0.00271136	0.00803513	1.11755
Pfx018573	KSR1	kinase suppressor of Ras	0.021335	0	0.048022	0.166483	0.170245	0.173178	2.64168	0.00131631	0.00419076	0.822339
Pfx017280	GNS	Belongs to the sulfatase family	0.546246	0.470171	0.451136	1.14848	1.03427	1.08425	1.06382	7.29386e-06	3.55729e-05	0.237198
Pfx017283	DGKI	Diacylglycerol kinase iota	0.228318	0.347581	0.198606	0.697073	0.577697	0.785693	1.30098	0.000121427	0.000477807	0.338511
Pfx013947	NR2E3	Nuclear receptor subfamily 2, group E, member 3	0.951586	0.593408	0.673785	0	0.023479	0.142915	-3.63835	1.96043e-07	1.1923e-06	0.699273
Pfx013945	CYP11A1	Cholesterol side-chain cleavage enzyme	0	0	0	0.06215	0.061725	0.058489	4.65577	0.0139901	0.0344093	1.8945
Pfx021686	MRPL34	ribosomal protein L34	1.49682	1.02827	1.35366	3.77731	5.2332	4.51605	1.71216	2.80118e-09	2.12569e-08	0.288104
Pfx015628	WIZ	Widely interspaced zinc finger motifs	0.111741	0.142262	0.134146	0.329529	0.287864	0.397622	1.28224	2.19243e-06	1.14639e-05	0.270811
Pfx015620	rgl3	Ral guanine nucleotide dissociation stimulator-like	0.086504	0.236264	0.08335	0.624291	0.498453	0.593345	1.93391	1.40875e-06	7.59662e-06	0.400912
Pfx017918		troponin C	1.62024	1.63953	1.79237	6.65046	5.93385	6.30909	1.80495	1.18357e-21	2.50487e-20	0.188813
Pfx022656	FAM78A	Family with sequence similarity 78 member	0.411363	0.2824	0.338309	0.963546	1.37496	0.963261	1.58544	0.000363064	0.00129966	0.444652
Pfx022651		Si dkey-251i10.2	0.295252	0.263356	0.185812	0	0.0619	0	-3.13403	0.0155322	0.0376437	1.2952
Pfx007993		CD209 antigen-like protein	0.075349	0.144348	0.663043	0	0	0	-5.1097	0.00324561	0.00944865	1.73595
Pfx000365	NA	NA	0	0	0	0.114134	0.03667	0.033782	4.54747	0.0206566	0.0480351	1.96503
Pfx002085	DBNDD2	Dysbindin (dystrobrevin binding protein 1) domain containing 2	0.458613	0.442055	0.419065	2.21927	2.26722	1.62045	2.11511	2.56423e-12	2.67426e-11	0.302169
Pfx005737	ANTXRL	Anthrax toxin receptor	0.04261	0.051857	0.052801	0.297927	0.462227	0.609423	3.06598	7.1065e-08	4.59554e-07	0.56899
Pfx003184	NR4A2	Nuclear receptor subfamily 4, group A, member	0.327817	0.435595	0.340277	1.12834	1.12022	1.17843	1.51975	8.31261e-06	4.00657e-05	0.340983
Pfx003181	DOCK9	dedicator of cytokinesis	0.058082	0.157242	0.121933	0.192517	0.343886	0.323487	1.25813	0.00598016	0.0163125	0.457691
Pfx001971	FER1L4	Fer-1-like	0.161688	0.154208	0.078793	0.412833	0.312993	0.286444	1.2538	0.000724393	0.00243463	0.370926
Pfx001972	asap1	Arf-GAP with SH3 domain, ANK repeat and PH domain-containing protein	0.093647	0.070538	0.155416	1.86367	1.63362	1.8447	3.92176	3.71554e-30	1.2762e-28	0.343704
Pfx001973	st3gal8	ST3 beta-galactoside alpha-2,3-sialyltransferase 2, like	0.48794	0.284866	0.296611	1.03135	1.32431	1.71059	1.84243	1.86498e-05	8.51121e-05	0.430427
Pfx003188	NA	NA	0	0	0	0.263798	0.058323	0.074356	4.56161	0.0211869	0.0491086	1.97932
Pfx002275	COL6A2	Collagen, type VI, alpha 2	0.293517	0.248511	0.232746	1.85335	1.32108	1.4101	2.48004	7.17272e-28	2.11965e-26	0.226631
Pfx002278	FAM126B	Family with sequence similarity 126, member B	0.07057	0.042271	0.109572	0.293852	0.427003	0.180674	1.8953	0.0111075	0.0281307	0.746386
Pfx007985	txnip	Thioredoxin interacting protein	8.72621	9.12252	8.38925	30.1185	28.8744	30.0934	1.673	9.55199e-172	4.76508e-169	0.0598852
Pfx005725	NVL	Nuclear VCP-like	0.127816	0.069443	0.230193	0	0	0	-4.48807	0.0174591	0.0416065	1.88821
Pfx005727	CXCL12	Stromal cell-derived factor	0.267083	0.302543	0.043654	1.06904	1.09294	1.16482	2.29956	2.31063e-05	0.000104	0.543306
Pfx003604	CYP24A1	Cytochrome P450, family 24, subfamily A, polypeptide 1	0	0.016629	0	0.148066	0.327572	0.328203	5.22566	2.24002e-05	0.00010104	1.23261
Pfx009726	FRMD4A	FERM domain containing 4A	0.154395	0.1141	0.093576	0.406268	0.3774	0.296781	1.46842	0.000810722	0.00269837	0.438451
Pfx009720		Leptin	0.036131	0.099444	0.08704	0.347869	0.329439	0.603428	2.28235	0.000899827	0.00297041	0.687434
Pfx009734	MAPK8IP2	Mitogen-activated protein kinase 8 interacting protein 2	0.027232	0.05617	0.103338	0.336556	0.351447	0.220643	2.1427	3.85535e-05	0.000167553	0.520582
Pfx020405	NA	NA	0.088841	0.053795	0.066705	0.282937	0.642412	0.474822	2.64593	4.01007e-09	2.98788e-08	0.449699
Pfx016181	GIMAP7	GTPase IMAP family member 8-like	0.29879	0.495662	0.352141	0.049018	0.126797	0.044687	-2.30629	0.000732055	0.00245762	0.682882
Pfx016180	CD274	Programmed cell death 1 ligand	0.537834	0.508026	0.594277	4.8717	5.17082	5.0539	3.10861	3.61663e-93	7.35686e-91	0.151826
Pfx020408		cytoskeleton organization	0.111332	0.363242	0.509601	1.40688	1.63992	1.22648	1.988	5.43515e-06	2.70043e-05	0.437188
Pfx016451	ANK1	Ankyrin 1, erythrocytic	0.050026	0.087612	0.069376	0.39124	0.265247	0.267502	1.99647	6.88301e-07	3.88923e-06	0.402139
Pfx016457		regulator of G-protein signaling	0.088554	0.100412	0.060301	0.452257	0.258906	0.198869	1.69266	0.00184104	0.0056634	0.543434
Pfx006059	T	T, brachyury homolog b	0	0.018879	0.034243	0.311717	0.131217	0.303807	3.44182	0.000150348	0.000579808	0.908013
Pfx006057	PRR18	Proline rich 18	0.027948	0.112975	0.036239	0.465622	0.110562	0.47862	2.24978	0.00598719	0.0163295	0.818553
Pfx010116	MPP5	MAGUK p55 subfamily member	1.37612	1.41648	1.40501	3.42192	3.40723	3.08068	1.14922	3.45386e-24	8.65612e-23	0.113269
Pfx010112	GREB1	Growth regulation by estrogen in breast cancer 1	2.29773	2.23316	2.20018	1.14547	1.1684	1.00202	-1.10541	6.50453e-17	1.00061e-15	0.132295
Pfx019474	BMP2	bone morphogenetic protein	0.014577	0	0	0.120565	0.032078	0.098589	3.98925	0.00443144	0.0124879	1.40185
Pfx014741	FAM101B	Family with sequence similarity 101, member B	0.16029	0.136811	0.142702	0.32509	0.368922	0.358033	1.18204	0.0139223	0.0342651	0.48065
Pfx014743	abhd15	Abhydrolase domain containing 15a	0.099481	0.037465	0	0.288606	0.156881	0.326199	2.37995	0.000679325	0.00229828	0.70044
Pfx014742	EXO5	Exonuclease 5	0.076052	0.060849	0.09542	0.694513	0.785723	0.754106	3.09069	6.20335e-12	6.21284e-11	0.449561
Pfx021521	SCN11A	mediates the voltage-dependent sodium ion permeability of excitable membranes	0.026718	0.010949	0.056583	0.101179	0.105738	0.105862	1.59558	0.013431	0.0332044	0.645426
Pfx020691	WNK4	WNK lysine deficient protein kinase 4	7.8979	7.50269	8.06284	3.53431	3.96076	4.6833	-1.03072	9.05018e-22	1.93489e-20	0.10751
Pfx020698	VWA3A	Von Willebrand factor A domain containing	3.15105	2.8644	3.20602	1.75011	1.13334	1.3665	-1.18998	2.10525e-06	1.10411e-05	0.250889
Pfx020349	dand5	DAN domain family, member	0	0	0	0.103189	0.148963	0.175361	4.76059	0.0104283	0.0266197	1.85867
Pfx012238		Si dkey-106c17.3	0	0.022177	0.014167	0.121303	0.0587	0.128667	2.71874	0.00909519	0.0236225	1.04228
Pfx017383		Si ch211-244b2.4	0.523206	0.438184	0.391017	1.00542	1.02971	1.18932	1.15524	0.0006022	0.0020603	0.336745
Pfx002845	NA	NA	0.122884	0	0	0.611195	0.379935	0.285706	3.26821	0.00176814	0.00546482	1.04528
Pfx002846		Fc receptor-like protein 5 isoform X1	0.198576	0.185611	0.219534	0.877822	1.68093	1.78202	2.71096	1.81245e-12	1.92081e-11	0.384631
Pfx001756	CDK18	Cyclin-dependent kinase 18	0.793875	0.388693	0.545894	0.291352	0.316585	0.180783	-1.18996	0.00801928	0.0211399	0.448828
Pfx000088		SecA DEAD-like domain	0	0	0	0.003236	0.029257	0.019476	4.83883	0.0103396	0.0264416	1.88703
Pfx000083		SecA DEAD-like domain	0.08686	0.114206	0.143064	0.32622	0.573775	0.246432	1.65841	0.00263716	0.00783629	0.551489
Pfx000080		SecA DEAD-like domain	0.464804	0.526355	0.670215	3.09744	2.77277	2.91893	2.31023	3.74672e-75	5.1308e-73	0.125945
Pfx000086		SecA DEAD-like domain	0	0	0	0.019029	0.027113	0.023246	4.76458	0.0101123	0.0259298	1.85251
Pfx000084	NA	NA	0.064776	0.02753	0.09476	0.812638	0.620005	0.448285	3.27578	7.3565e-09	5.33333e-08	0.566491
Pfx019768	MTHFD1	Methylenetetrahydrofolate dehydrogenase (NADP dependent)	1.2672	1.39686	1.22704	0.387404	0.400274	0.457925	-1.72842	1.19137e-27	3.49601e-26	0.158615
Pfx019274	PDE4DIP	Phosphodiesterase 4D interacting protein	2.1425	1.88112	1.97989	0.920503	1.0205	1.11923	-1.05253	2.38191e-16	3.51449e-15	0.12834
Pfx023263	ACSL4	acyl-CoA synthetase long-chain family member	0.149172	0.275673	0.132263	0.478558	0.45008	0.669476	1.40406	0.000417255	0.00147688	0.397872
Pfx000878	NA	NA	0.033675	0.011784	0.078669	0.822936	0.906497	1.218	4.04454	2.6928e-05	0.00011994	0.963444
Pfx004576	F3	Coagulation factor IIIa	0.502645	0.531272	0.456198	1.50568	1.94167	1.51464	1.64067	2.43725e-10	2.06825e-09	0.259152
Pfx007003	FZD5	Belongs to the G-protein coupled receptor Fz Smo family	0.017341	0.007596	0	0.075737	0.021417	0.089651	2.71198	0.0165657	0.0398216	1.13178
Pfx007006	NA	NA	0.17585	0.216543	0.209244	0.750003	0.756385	0.516591	1.62736	9.2957e-07	5.15657e-06	0.331709
Pfx010097	smyd2	SET and MYND domain containing 2a	1.26409	1.08088	1.39212	4.13014	4.1986	3.5876	1.59152	8.01311e-15	1.05858e-13	0.204898
Pfx018664		Cyclin-dependent kinase 2 associated protein 1	1.23662	1.40628	1.10347	2.99286	3.50653	3.53862	1.32586	6.52904e-08	4.24833e-07	0.245362
Pfx013678	C11orf96	protein C11orf96 homolog	0.135211	0.06614	0	0.503621	0.4632	0.504449	2.6079	0.00148408	0.00466953	0.820668
Pfx010323	TMEM260	Transmembrane protein 260	0.118711	0.193017	0.13939	0.499488	0.457445	0.520336	1.56565	0.000632296	0.00215413	0.458145
Pfx015781	CACNG4	Regulates the trafficking and gating properties of AMPA- selective glutamate receptors (AMPARs). Promotes their targeting to the cell membrane and synapses and modulates their gating properties by slowing their rates of activation, deactivation and desensitization and by mediating their resensitization. Does not show subunit-specific AMPA receptor regulation and regulates all AMPAR subunits. Thou…	0.105189	0.14549	0.057992	0.447334	0.249529	0.405769	1.64089	0.00808639	0.0212981	0.619568
Pfx015789	baiap2l1	BAI1-associated protein 2-like	0.791241	0.819486	0.834341	2.43598	1.90328	2.1414	1.3098	7.78925e-12	7.72363e-11	0.191425
Pfx020952	BMP8B	bone morphogenetic protein	0.167923	0.041051	0.149737	0.347273	0.760614	0.684552	2.25308	0.00017061	0.000651117	0.599386
Pfx012250	SLC16A12	Solute carrier family 16 (monocarboxylic acid transporters), member 12b	0.132222	0.199136	0.185368	0.679071	0.337952	0.557206	1.5114	4.73593e-05	0.000202307	0.371507
Pfx012252	NA	NA	2.38065	2.34876	2.19818	0.279316	0.311028	0.35885	-2.9085	7.35016e-30	2.46007e-28	0.256238
Pfx012258	ACTA2	cytoskeleton organization	6.2198	6.28318	6.24246	52.8447	53.9474	50.542	2.97896	0	0	0.0638896
Pfx014955		TBC1 domain family member 15-like	0.146126	0.093406	0.046594	0.45557	0.224677	0.581258	2.02745	4.24039e-05	0.000182695	0.495228
Pfx014956		Heat shock cognate	1.69482	1.61719	2.01718	5.80261	6.11303	5.95509	1.66023	6.66136e-39	3.2995e-37	0.127256
Pfx014950		Si dkey-24p1.1	0	0	0	0.426586	0.31572	0.347695	5.07511	0.00360111	0.0103641	1.74334
Pfx021770	cdh7	Cadherins are calcium-dependent cell adhesion proteins	0.303401	0.358945	0.438269	0.751676	1.01355	0.84746	1.15367	0.00017246	0.000657694	0.307133
Pfx021778	PLCD1	Phospholipase C, delta	0.157935	0.142468	0.201091	0.969394	0.701954	0.747893	2.16811	1.28849e-10	1.12767e-09	0.337264
Pfx005957	SPRED2	Sprouty-related, EVH1	0.137997	0.20147	0.218739	0.599949	0.348992	0.440095	1.20824	0.000275097	0.00100907	0.332146
Pfx022949	DAB2	Disabled homolog	0.266499	0.227678	0.369977	1.13156	1.05348	1.09507	1.83669	1.41631e-11	1.36561e-10	0.271851
Pfx017684	CPNE9	Copine family member IX	3.90901	4.32874	4.2399	2.04518	2.384	2.09915	-1.01726	1.23592e-10	1.08334e-09	0.158086
Pfx022040	bhlhe22	Basic helix-loop-helix family, member e22	0	0	0.057729	0.359268	0.359849	0.077412	3.70802	0.0121185	0.0303426	1.47808
Pfx008601		signaling receptor binding	5.01919	4.50134	4.8152	12.8271	12.2982	12.4074	1.30318	7.30028e-47	4.72085e-45	0.0906484
Pfx000471	SEMA4F	Sema domain, immunoglobulin domain (Ig), transmembrane domain (TM) and short cytoplasmic domain, (semaphorin) 4F	0.115825	0.10613	0.158391	0.752917	0.828833	0.857858	2.56542	1.30945e-18	2.28439e-17	0.291362
Pfx006732	tnfsf11	Tumor necrosis factor (ligand) superfamily, member	0.269245	0.106654	0.12007	0.571814	0.546443	0.614905	1.70939	9.72649e-05	0.000390583	0.438606
Pfx006735	RGCC	Regulator of cell cycle	0.41376	0.391587	0.528101	2.87655	3.16212	2.9092	2.63228	1.82751e-15	2.52739e-14	0.330999
Pfx005182	NLRC3	NLR family CARD domain containing 3	0.699746	0.943002	0.773761	1.66646	1.92318	2.48917	1.23197	9.10051e-09	6.54786e-08	0.21438
Pfx000292	NA	NA	0.300552	0.177987	0.161024	0.028077	0.040804	0.032709	-2.52775	0.00152336	0.00477845	0.797347
Pfx000293	NA	NA	0.583175	0.458613	0.327252	0.265913	0.180874	0.113281	-1.37952	0.0150197	0.0365388	0.567261
Pfx007124	MRAS	Muscle RAS oncogene homolog	0	0.064432	0	0.124691	0.271576	0.150235	2.9099	0.0134848	0.0333059	1.17776
Pfx018314	PI16	Peptidase inhibitor	0.127844	0.114349	0.107124	2.17248	2.02903	1.97112	3.99785	6.52032e-36	2.82844e-34	0.319553
Pfx011432	TRAF3IP3	TRAF3-interacting JNK-activating modulator-like	0.119108	0.077898	0.081654	0.361957	0.466112	0.416637	2.04745	4.35274e-05	0.000186997	0.500854
Pfx023097			0.561009	1.11421	0.743424	1.53027	2.68926	2.41249	1.32847	0.00493056	0.0137392	0.472506
Pfx023094		e3 ubiquitin-protein ligase	0.077491	0.35463	0.11944	1.65222	1.70462	2.50109	3.21768	2.80863e-11	2.63413e-10	0.483406
Pfx023093		Hydroxysteroid (20-beta) dehydrogenase 2	0.245231	0.05175	0.092724	0.506824	0.816003	0.472792	2.08082	0.0020744	0.00629987	0.675731
Pfx023099		Insulin receptor substrate	0.049009	0.02543	0.035286	0.16156	0.182716	0.236265	2.24122	0.000209182	0.000786969	0.604484
Pfx017998	NA	NA	0.010613	0.01906	0.048995	0.127544	0.128742	0.133296	2.15424	0.00152378	0.00477865	0.679545
Pfx009215		Secretory phospholipase A2 receptor-like	0	0	0	6.20663	5.85399	5.86077	9.99047	8.54545e-17	1.30025e-15	1.20028
Pfx009217		Secretory phospholipase A2 receptor-like	0	0	0	0.184043	0.483584	0.389349	6.0001	7.91423e-05	0.000322668	1.52017
Pfx009216		Secretory phospholipase A2 receptor-like	0	0	0	0.576884	1.1329	0.661373	7.09207	1.46779e-07	9.09589e-07	1.34919
Pfx012864	slc43a1	Solute carrier family 43, member 1a	0.844447	0.822542	0.600612	1.95254	2.07358	1.86138	1.28476	2.93765e-11	2.74776e-10	0.193208
Pfx013195	kctd8	Potassium channel tetramerisation domain containing 8	0.01359	0.012447	0	0.106223	0.151406	0.10564	3.57107	0.000665691	0.00225616	1.04929
Pfx013197		Inositol-trisphosphate 3-kinase B-like	0.02564	0.106656	0.075615	0	0	0	-4.80291	0.0074193	0.0197546	1.79386
Pfx014081	PCDHGA2	Protocadherin	0.074791	0.066627	0.059094	0.326387	0.397618	0.339174	2.31085	7.44976e-20	1.42016e-18	0.253358
Pfx020038	NA	NA	0.450945	0.245746	0.232177	0.683845	0.743934	1.25804	1.46501	0.00073816	0.00247495	0.434077
Pfx014339	NA	NA	0.450627	0.386149	0.422841	2.12673	1.7441	2.47184	2.22219	9.49824e-10	7.56106e-09	0.363244
Pfx020032	NA	NA	0.388638	0.192363	0.312818	1.57578	1.68796	0.950302	2.13773	8.68259e-07	4.83695e-06	0.434555
Pfx020033	SPRY2	Sprouty homolog	0.115184	0.026224	0.037197	0.131084	0.111534	0.39224	1.72285	0.0185955	0.0439347	0.732026
Pfx010428	STX11	Belongs to the syntaxin family	0.278298	0.163456	0.233852	0.965407	0.853112	1.02314	1.98797	7.93313e-07	4.44544e-06	0.402666
Pfx015116		Odorant receptor, family F, subfamily 118, member 2	0.890535	0.418904	0.787538	0.203226	0.156666	0.271851	-1.78689	0.00243063	0.00727004	0.589374
Pfx015062		olfactory receptor	0	0	0	0.427086	0.784939	0.500186	7.04976	1.81918e-07	1.11091e-06	1.35132
Pfx022366	RUNDC3B	RUN domain containing 3b	0.013918	0.024239	0.032551	0.132169	0.084116	0.074933	1.90934	0.0203751	0.0475169	0.823214
Pfx003355	NA	NA	2.04247	2.21109	1.85334	10.4584	9.50086	10.2236	2.20819	3.35821e-100	8.27779e-98	0.103919
Pfx003680	KCNA10	Potassium voltage-gated channel	0.01971	0	0.014384	0.112061	0.102208	0.074521	2.77536	0.00951174	0.0245643	1.07029
Pfx003681	RPLP2	Belongs to the eukaryotic ribosomal protein P1 P2 family	26.7223	27.9057	28.6346	67.1848	62.1931	57.0431	1.07283	9.0428e-37	4.03976e-35	0.0846968
Pfx002559	FSTL3	Follistatin-like 3 (secreted glycoprotein)	0.432175	0.252159	0.453799	1.30752	1.68287	1.58223	1.93065	1.40629e-10	1.22311e-09	0.300949
Pfx007699	TPBGL	Trophoblast	0.025559	0.037388	0.01048	0.115839	0.058581	0.144944	1.89176	0.0175366	0.0417579	0.796445
Pfx016100	ARSI	Arylsulfatase family, member I	0.444672	0.738068	0.542899	2.20053	2.42313	2.47009	1.91987	6.31858e-18	1.04489e-16	0.222552
Pfx008015	NA	NA	0.222796	0.172922	0.176375	0.69547	0.820771	0.859989	1.95886	1.00581e-13	1.19669e-12	0.263283
Pfx004641	TNFRSF1A	Tumor necrosis factor receptor superfamily member	1.36327	0.940095	1.23924	4.66236	3.67068	3.92364	1.71049	7.42922e-24	1.82268e-22	0.169845
Pfx004642	PLEKHG6	Domain found in Dishevelled, Egl-10, and Pleckstrin (DEP)	2.34202	2.98074	2.82574	1.34414	1.30072	0.725827	-1.35751	3.0249e-11	2.82684e-10	0.204279
Pfx010623	RPS6KA1	Ribosomal protein S6 kinase	0.307568	0.297306	0.194319	0.775368	0.685606	0.708364	1.35216	7.3551e-08	4.74312e-07	0.251226
Pfx018433		Glycolipid transfer protein domain containing 2	0.113155	0.134432	0.175164	0.537808	0.471178	0.664835	1.8622	1.55295e-07	9.60086e-07	0.354964
Pfx018434	PLOD3	Procollagen-lysine, 2-oxoglutarate 5-dioxygenase 3	2.51816	2.70432	2.58252	7.08295	7.65413	7.31558	1.4075	4.27283e-46	2.71286e-44	0.098749
Pfx019742		acyl-coenzyme A thioesterase	2.39586	2.72776	3.40456	12.3362	15.1549	14.319	2.2029	5.57754e-65	6.02375e-63	0.12941
Pfx019741	GPR176	receptor 176	0	0	0	0.069613	0.089817	0.143182	5.31422	0.00156567	0.00489393	1.68053
Pfx010196	AKT1	V-akt murine thymoma viral oncogene homolog	1.52533	1.56262	1.92231	3.73058	3.76781	3.31522	1.02263	1.76072e-16	2.61821e-15	0.124146
Pfx010193	PLD4	Phospholipase D family member 4	0.522421	0.481635	0.63998	3.04748	2.64064	2.99515	2.31333	3.78094e-24	9.46454e-23	0.228204
Pfx018298	SEL1L3	Sel-1 suppressor of lin-12-like 3 (C. elegans)	0.259642	0.468479	0.226231	5.39067	5.00193	5.11155	3.87209	2.01322e-79	3.07891e-77	0.205198
Pfx018293	NA	NA	0.154875	0.207982	0.203674	0.472454	0.427265	0.346425	1.02854	0.00112579	0.00363725	0.315788
Pfx018292	NLRP12	NLRP3 inflammasome complex assembly	0.07962	0.042328	0.070546	0.18231	0.31824	0.322813	2.01853	1.32511e-05	6.21249e-05	0.4634
Pfx011573		Tumor necrosis factor receptor superfamily member	1.02558	1.97153	0.661326	3.28264	2.82455	2.23934	1.08845	0.00129215	0.00412073	0.338269
Pfx011574	NA	NA	0.882494	0.941187	1.09901	3.25024	2.9156	2.92305	1.54489	1.27096e-20	2.52169e-19	0.165928
Pfx011576		Reverse transcriptase (RNA-dependent DNA polymerase)	0.430134	0.283661	0.222845	0.898848	0.85744	0.90041	1.41962	0.000111358	0.000441553	0.367356
Pfx015470		integrin	0.294137	0.406353	0.353892	0.716427	0.96442	0.835293	1.15299	2.87797e-05	0.000127618	0.275643
Pfx023353			1.66505	1.28693	1.29	12.6812	11.5226	12.584	3.03791	1.69504e-195	1.0762e-192	0.101848
Pfx023354		SET (Su(var)3-9, Enhancer-of-zeste, Trithorax) domain	0.840628	1.8748	0.985206	5.59958	7.11297	4.25277	2.06871	1.79076e-06	9.49631e-06	0.433174
Pfx023356		Immunoglobulin C-2 Type	0.417662	1.62536	0.416269	0	0.084232	0.056985	-3.96424	4.16545e-07	2.42834e-06	0.783255
Pfx022751	GNAQ	Guanine nucleotide binding protein (G protein), q polypeptide	0.149472	0.161532	0.150396	0.585229	0.67525	0.534993	1.84412	8.69388e-09	6.27469e-08	0.32047
Pfx022759		Fibronectin type 3 domain	0.090306	0.04896	0	0.470353	0.207164	0.345171	2.74042	0.000140152	0.000543531	0.719667
Pfx022758	MAST4	Microtubule associated serine threonine kinase family member 4	0.154249	0.148722	0.16554	0.35764	0.434878	0.426358	1.29092	3.62729e-07	2.13061e-06	0.253741
Pfx012129		Belongs to the peptidase C14A family	0.629018	0.468685	0.303356	0	0.046427	0.036775	-3.79895	3.25504e-06	1.66462e-05	0.81627
Pfx012128		Belongs to the peptidase C14A family	0.901935	1.05153	0.895195	0.164512	0.10884	0.156746	-2.78749	4.61173e-29	1.45739e-27	0.249126
Pfx021222	CDCP1	CUB domain-containing protein 1-like	0.666804	0.498656	0.458679	1.33198	1.30664	1.18439	1.15285	2.73875e-08	1.85763e-07	0.207446
Pfx021223	EXOSC7	Exosome component 7	0.787563	0.852137	0.966628	2.2778	2.46089	2.24694	1.31734	1.9124e-06	1.00954e-05	0.276608
Pfx021220	ICAM3	integrin binding	0.090016	0.19896	0.231428	0.990898	0.714433	0.474384	1.91634	8.48301e-05	0.000344316	0.487578
Pfx021221	ICAM3	integrin binding	0.156401	0.106447	0.217511	1.20847	1.15976	1.08933	2.74445	4.25078e-17	6.63653e-16	0.326496
Pfx021224	HGH1	Family with sequence similarity 203, member A	0.238874	0.14188	0.12261	0.568689	0.357911	0.344529	1.2565	0.0110545	0.02802	0.494496
Pfx009445	TTC36	Tetratricopeptide repeat domain 36	0.14313	0	0.091331	0.756974	0.247737	0.858855	2.83085	0.00168241	0.00522296	0.901191
Pfx002410	KRT12	Belongs to the intermediate filament family	10.9638	10.8725	10.8752	28.0472	28.5544	28.3683	1.28955	7.8658e-87	1.40858e-84	0.0652902
Pfx000004		Domain of unknown function (DUF4371)	0.270234	0.237007	0.25043	0.998387	0.897542	0.934931	1.81243	1.33193e-07	8.29811e-07	0.343628
Pfx007184	LRAT	Lecithin retinol	0.202328	0.1998	0.120188	0.977635	0.954297	0.692061	2.17547	1.95531e-06	1.02996e-05	0.457224
Pfx002336	PTPLAD1	Catalyzes the third of the four reactions of the long- chain fatty acids elongation cycle. This endoplasmic reticulum- bound enzymatic process, allows the addition of two carbons to the chain of long- and very long-chain fatty acids VLCFAs per cycle. This enzyme catalyzes the dehydration of the 3-hydroxyacyl-CoA intermediate into trans-2,3-enoyl-CoA, within each cycle of fatty acid elongation. Th…	0.144255	0.276843	0.196989	0.36653	0.524972	0.532549	1.08202	0.0196263	0.0460429	0.463704
Pfx007862	COL16A1	Collagen, type XVI, alpha 1	0.057515	0.050719	0.054716	0.137293	0.247046	0.167036	1.61857	0.000263481	0.000970715	0.443591
Pfx005644	BAG3	BCL2-associated athanogene 3	0.407752	0.44086	0.535803	1.00107	1.41348	1.33418	1.33123	6.0741e-05	0.000253566	0.331985
Pfx003527	CNTN4	Contactin 4	0.055755	0.097832	0.123226	0.410369	0.572488	0.407018	2.09547	0.0029711	0.00873323	0.705377
Pfx003526	CNTN4	Contactin 4	0.017362	0	0.043574	0.331177	0.241158	0.20222	3.23352	0.000422102	0.00149289	0.917085
Pfx018532	CLMP	CXADR-like membrane protein	0	0	0	0	0.135652	0.112876	4.7308	0.0206737	0.0480697	2.04452
Pfx017899	IFFO2	Intermediate filament family orphan	0.189999	0.183317	0.228415	2.48054	2.18723	2.01942	3.36927	8.1363e-44	4.84295e-42	0.242707
Pfx008193		Interferon-induced very large GTPase 1-like	0.068941	0.05682	0.040505	0.316905	0.346177	0.399208	2.55203	5.37675e-12	5.42125e-11	0.370114
Pfx008226	CH25H	Belongs to the sterol desaturase family	0.128122	0.104687	0.162776	0.333674	0.350418	0.303472	1.24374	0.0143396	0.0351396	0.50793
Pfx008224	ZNF703	Zinc finger protein	0.15718	0.083308	0.02374	0.158006	0.221495	0.661384	1.85853	0.00244135	0.00729687	0.61327
Pfx006401	NA	NA	0.107015	0.191965	0.120804	0.488961	0.719432	0.599479	1.99079	5.94147e-05	0.000248623	0.495823
Pfx016719	ppp3ca	Protein phosphatase 3, catalytic subunit	0.12426	0.228377	0.184023	0.358939	0.946675	0.507117	1.56881	0.00302296	0.00885957	0.529039
Pfx013543		transmembrane receptor protein tyrosine kinase activity	0.373619	0.320578	0.32298	0.011844	0	0	-4.53656	0.00299909	0.00880317	1.52858
Pfx006681	RAPGEF4	Rap guanine nucleotide exchange factor	0.140198	0.137548	0.099794	0.284767	0.248677	0.405364	1.19596	0.0073433	0.0195672	0.446112
Pfx015254		Immunoglobulin heavy variable 1-4	0.630636	0.616092	0.573982	1.25955	1.24789	2.29268	1.29811	4.37245e-05	0.000187767	0.317629
Pfx011944	SHBG	Sex hormone binding globulin	0	0.066184	0.041723	0.202114	0.240149	0.090549	2.11385	0.0204182	0.0475971	0.911705
Pfx011945		Si ch73-30l9.1	1.85845	1.93211	1.78028	4.4888	3.9072	4.0932	1.0727	2.99163e-12	3.10147e-11	0.153724
Pfx011947	NA	NA	3.25522	2.8338	3.36109	1.14417	1.33308	2.01465	-1.14874	1.26889e-05	5.96226e-05	0.263147
Pfx011948	NA	NA	0.186583	0.203366	0.187183	0	0	0.029797	-3.85097	0.000649905	0.00220801	1.12936
Pfx006357	STAT4	Signal transducer and activator of transcription	0.15987	0.190386	0.159243	0.466326	0.550166	0.41884	1.38151	0.0035462	0.0102271	0.47378
Pfx006359	NA	NA	0.211106	0.324502	0.04939	0	0	0	-4.74171	0.00911949	0.0236738	1.81846
Pfx006358		Signal transducer and activator of transcription	0.154221	0.181239	0.080495	0.560721	0.538119	0.561571	1.87334	1.2265e-06	6.67126e-06	0.386152
Pfx004858		Chemokine (C-X-C motif) receptor 3, tandem duplicate 2	0.044553	0.068161	0.032915	0.295653	0.339261	0.349561	2.56802	7.23666e-07	4.07478e-06	0.518278
Pfx004857	CXCR3	c-X-C chemokine receptor type	3.09627	2.47766	3.59565	9.88438	9.56725	10.031	1.60137	1.68124e-52	1.30949e-50	0.105017
Pfx022138	HEPHL1	Belongs to the multicopper oxidase family	0.544974	0.698057	0.459143	1.31698	1.3863	1.28256	1.12965	1.19191e-08	8.44818e-08	0.198154
Pfx019537	SCG5	Secretogranin V	0.422086	0.346008	0.66911	2.39975	3.85114	2.92328	2.5656	2.89146e-10	2.43106e-09	0.406948
Pfx014663	LAYN	Layilin a	0.113534	0.110254	0.03214	0.473924	0.64506	0.508217	2.48922	2.01145e-06	1.05809e-05	0.523796
Pfx021441		GTP binding	0.128224	0.048958	0.262505	0.565699	0.453702	1.01909	2.09603	0.00168509	0.00523053	0.667365
Pfx015530		Cytochrome P450, family 2, subfamily k	0	0	0.027887	0.207317	0.187139	0.178035	4.28898	9.06699e-05	0.000366316	1.09572
Pfx015534	ADAP1	ArfGAP with dual PH	0.220612	0.13798	0.171719	0.351804	0.436323	0.396933	1.08602	0.00713355	0.0190762	0.403643
Pfx015537	RASD1	nitric oxide mediated signal transduction	0	0.142067	0.062377	0.552178	0.384097	0.238488	2.34322	0.00333046	0.0096648	0.798245
Pfx015536	SOX8	Transcription factor	0	0.074596	0	0.169399	0.206271	0.222856	2.78998	0.00774772	0.0205014	1.04773
Pfx020421	NA	NA	0.149553	0.221707	0.139741	0.013479	0	0	-4.33543	0.00599177	0.0163399	1.57754
Pfx020425	PKD1	Polycystic kidney disease 1 (autosomal dominant)	0.582493	0.49957	0.54437	1.13723	1.31563	1.27907	1.11537	2.67131e-23	6.28163e-22	0.112162
Pfx010833	ACSS1	acyl-CoA synthetase short-chain family member 1	0.269059	0.382686	0.37369	0.793394	0.866781	1.03247	1.29987	2.20762e-06	1.15404e-05	0.274615
Pfx012085	ZFP36L2	Zinc finger protein 36, C3H type-like 2	0.180728	0.187493	0.240443	0.808654	0.936953	0.731316	1.86195	0.000214856	0.000806028	0.503112
Pfx013289		Zgc 154040	2.02976	1.37106	2.44466	19.974	18.6743	16.4464	3.16047	2.71035e-95	5.85435e-93	0.152593
Pfx013288		Zgc 154040	1.61561	1.82092	1.19163	9.96843	9.30838	9.17443	2.52081	3.51974e-51	2.61509e-49	0.16751
Pfx013021	PCDH19	Protocadherin 19	0.078199	0.100514	0.038209	0.469621	0.513225	0.499339	2.60409	8.23196e-10	6.60575e-09	0.424093
Pfx010296		Major Facilitator Superfamily	0	0	0	0.207292	0.110649	0.177071	5.72778	0.000257531	0.000949963	1.56726
Pfx010295	CRIM1	Cysteine rich transmembrane BMP regulator 1 (chordin like)	0.016591	0.020172	0	0.271749	0.15375	0.095099	3.37371	0.000101399	0.00040552	0.867898
Pfx010294	SLC24A4	Solute carrier family 24 (sodium potassium calcium exchanger), member 4a	0.725459	0.532406	0.414137	0.039322	0.258344	0.224387	-1.69247	0.00129048	0.00411665	0.525923
Pfx007748	LIPE	Lipase, hormone-sensitive a	0.077059	0.082579	0.151444	0.221249	0.387591	0.196302	1.25984	0.00465706	0.0130395	0.445197
Pfx010290	CCDC88C	Coiled-coil domain containing 88C	0.293448	0.254225	0.325348	0.63391	0.726041	0.58103	1.07034	1.10653e-07	6.96011e-07	0.201634
Pfx012880	PPP2R2C	Protein phosphatase 2, regulatory subunit B, gamma	0	0	0	0.118337	0.027007	0.155193	4.89923	0.00754051	0.0200366	1.83356
Pfx011164	WNK2	WNK lysine deficient protein kinase 2	0.124494	0.091751	0.164273	0.297722	0.366173	0.319391	1.28801	9.71614e-06	4.63719e-05	0.291181
Pfx005276	TET2	Methylcytosine dioxygenase	0.084037	0.076533	0.126814	0.185902	0.195066	0.256983	1.02801	0.0129292	0.032104	0.413568
Pfx012583	PATL2	Protein associated with topoisomerase II homolog 2 (yeast)	2.35938	2.20374	2.43044	6.26742	6.01813	5.71724	1.27762	2.17049e-29	6.99634e-28	0.113508
Pfx000212	NA	NA	0.734452	0.86243	1.13176	2.54365	2.38004	2.12448	1.26876	7.41342e-09	5.37274e-08	0.219461
Pfx000210	PRDX6	Peroxiredoxin 6	0.77775	0.348846	0.855832	2.03219	3.21447	2.64434	1.89969	2.16008e-06	1.13032e-05	0.400962
Pfx000211	FGGY	FGGY carbohydrate kinase	0.745678	0.640626	0.630415	1.93232	1.61326	1.77917	1.31393	2.18806e-10	1.86108e-09	0.206999
Pfx006962		PRY	0.221496	0.14229	0.195528	2.01664	1.53273	1.21663	2.99841	1.62929e-22	3.63933e-21	0.307132
Pfx006963	il1rapl1	receptor accessory protein-like	0.059353	0.051622	0.029026	0.270144	0.209111	0.291635	2.19272	0.00287148	0.00847132	0.735524
Pfx018836	ROBO4	Roundabout homolog 4	0	0	0.028852	0.240749	0.166908	0.087089	3.82036	2.40442e-05	0.000107967	0.904529
Pfx004235	DPP6	Dipeptidyl aminopeptidase-like protein	1.67814	1.58378	1.59006	0.198399	0.116955	0.210314	-3.2214	5.91207e-14	7.19754e-13	0.428948
Pfx014004	accs	1-aminocyclopropane-1-carboxylate synthase homolog (Arabidopsis)(non-functional)	0.098398	0.030616	0.055442	0.190454	0.388734	0.43719	2.37143	2.82473e-06	1.45701e-05	0.506372
Pfx016501	NEFM	Neurofilament, medium	0	0.012697	0.01611	0.12742	0.072909	0.092787	3.12493	0.00623199	0.0169158	1.14244
Pfx010938	ARID5A	AT rich interactive domain 5A (MRF1-like)	0.106945	0.263241	0.067088	0.532021	0.568529	0.315256	1.55615	0.00723525	0.0193137	0.579396
Pfx019875	fga	Fibrinogen alpha	0.207624	0.177768	0.298505	0.609205	0.559253	0.314216	1.02511	0.0143767	0.035214	0.418805
Pfx019873	LRAT	Lecithin retinol	0.451327	0.383939	0.381451	0.741708	0.99826	0.9348	1.05309	0.00179547	0.00553868	0.337299
Pfx016690	RAB39B	RAB39B, member RAS oncogene family	0.870813	0.42749	0.365276	2.59533	3.20138	2.09638	2.14309	1.76785e-07	1.08114e-06	0.410379
Pfx015352	EPHA10	receptor	0.039388	0.047985	0.041904	0.111946	0.231794	0.292572	2.15639	7.45029e-05	0.00030482	0.544348
Pfx016525		Zgc 113162	0.123893	0	0.125483	0.3053	0.252277	0.315088	1.7083	0.0194726	0.0457235	0.731179
Pfx016522	ADORA2A	Receptor for adenosine. The activity of this receptor is mediated by G proteins which activate adenylyl cyclase	0.052616	0.035045	0.043169	0.137124	0.241642	0.224766	2.04983	0.00039834	0.00141578	0.578854
Pfx010208	NA	NA	0.26058	0.195214	0.473659	0	0	0	-4.91267	0.00456153	0.0128131	1.73197
Pfx018057	NA	NA	0.140605	0.251957	0.368268	0.693749	0.949567	0.779209	1.4835	0.0123538	0.0308609	0.592957
Pfx004955	APOC1	Apolipoprotein C-I	0	0	0	0.325718	0.098931	0.312688	5.48792	0.000883894	0.0029238	1.65046
Pfx004954	APOE	apolipoprotein	4.01594	3.9662	4.98017	33.5307	35.7858	34.0419	2.90669	2.48498e-231	1.92834e-228	0.0895083
Pfx004957		Apolipoprotein A-II	0.044615	0.022417	0	0.243077	0.171655	0.224704	3.04082	0.00801644	0.0211351	1.14688
Pfx012514	NA	NA	7.08092	5.66761	5.64453	19.8247	16.839	18.9383	1.51239	7.56752e-47	4.87861e-45	0.105219
Pfx014582	DYNLL2	Dynein, light chain	1.41768	1.51542	1.35569	3.89592	3.62455	3.20698	1.23205	2.56846e-11	2.42407e-10	0.184731
Pfx014584	NA	NA	0.091987	0.033109	0.050144	0.406354	0.332662	0.325324	2.38195	0.000202657	0.000763407	0.641052
Pfx005857	CFD	Belongs to the peptidase S1 family	0	0	0	0.271295	0.169593	0.177145	5.32507	0.00143159	0.00452273	1.67024
Pfx002004	REM1	Rad and gem related GTP binding protein 1	0	0	0	0.166565	0.354813	0.098886	5.56604	0.000615343	0.00210081	1.62523
Pfx002007	TRIB3	Tribbles homolog	0.371826	0.433116	0.733779	1.6298	1.30712	1.39956	1.39771	2.09156e-08	1.44058e-07	0.249402
Pfx000536		ELM2	0.039979	0	0	0.114468	0.18057	0.046385	3.04608	0.0124135	0.0309922	1.21835
Pfx000534	sat2	Spermidine spermine N1-acetyltransferase family member 2a	0.222939	0.180111	0.141879	0.943147	0.685482	0.998409	2.13147	3.28613e-06	1.67888e-05	0.458176
Pfx008096		Mannosyl (beta-1,4-)-glycoprotein beta-1,4-N-acetylglucosaminyltransferase	0.155427	0.081837	0.054018	0.891427	0.818089	0.928195	3.0273	3.78762e-09	2.83119e-08	0.513693
Pfx008097	NA	NA	0.02096	0.090231	0.103077	0.441292	0.727148	0.706404	2.87191	2.35694e-09	1.80558e-08	0.48097
Pfx006142		Neural cell adhesion molecule 2-like	0	0	0	0.032776	0.087492	0.124566	5.44819	0.00100467	0.00328596	1.65638
Pfx000398	PYGM	Phosphorylase is an important allosteric enzyme in carbohydrate metabolism. Enzymes from different sources differ in their regulatory mechanisms and in their natural substrates. However, all known phosphorylases share catalytic and structural properties	0.234109	0.170174	0.221538	0.626221	0.475459	0.558051	1.32577	2.64365e-05	0.000117875	0.315495
Pfx020005	mx1	Belongs to the TRAFAC class dynamin-like GTPase superfamily. Dynamin Fzo YdjA family	0.062321	0.095772	0.177862	0.385528	0.44288	0.350832	1.68735	0.00543076	0.0149324	0.606895
Pfx020006	mx1	Belongs to the TRAFAC class dynamin-like GTPase superfamily. Dynamin Fzo YdjA family	0	0	0	0.062862	0.097369	0.049698	4.96029	0.00551678	0.0151392	1.78736
Pfx002823	MCTP2	Multiple C2 domains, transmembrane 2b	0.138109	0.204562	0.248541	0.574415	0.5835	0.592441	1.45672	0.000187923	0.000711962	0.390047
Pfx007376	MAP3K11	Mitogen-activated protein kinase kinase kinase	0.029603	0.012356	0.028165	0.256483	0.125299	0.170225	2.7344	0.000187463	0.000710386	0.732037
Pfx018211	RARG	Retinoic acid receptor	0.119343	0.179885	0.07566	0.384158	0.562329	0.553188	1.84669	7.92717e-07	4.44329e-06	0.37404
Pfx007952	GLCCI1	transcript 1	0.608777	0.535269	0.371853	1.48916	1.47897	1.19005	1.35843	1.97787e-05	8.99704e-05	0.31833
Pfx007953	NA	NA	0.322196	0.303571	0.372311	1.1326	0.755119	1.09781	1.48385	4.96726e-10	4.07654e-09	0.238556
Pfx007954	RIMS3	regulating synaptic membrane exocytosis	0	0.044908	0.044403	0.168952	0.304417	0.390507	2.98626	0.00544197	0.0149613	1.07434
Pfx007955	PTP4A3	Protein tyrosine phosphatase type IVA	0.495216	0.367793	0.574415	1.84447	2.04327	2.06201	1.96441	1.56952e-18	2.7155e-17	0.22362
Pfx015962	TLR5	Toll-like receptor	0.97015	0.897929	1.24053	9.58578	10.9358	10.3165	3.22473	8.66249e-147	3.62993e-144	0.124985
Pfx015961	NA	NA	0.175882	0.124919	0.159674	0.998367	1.17244	0.922282	2.63628	2.74388e-21	5.6808e-20	0.278322
Pfx000741	MRC1	Mannose receptor	0	0	0.006614	0	0.053085	0.083121	3.74848	0.0198406	0.0464936	1.60924
Pfx004377		Belongs to the TRAFAC class myosin-kinesin ATPase superfamily. Myosin family	0.566033	0.561309	0.507699	1.33088	1.27205	1.29016	1.16098	6.57512e-10	5.32105e-09	0.187983
Pfx020174	HPX	Binds heme and transports it to the liver for breakdown and iron recovery, after which the free hemopexin returns to the circulation	0.325899	0.2624	0.253944	4.96766	5.44388	4.67133	4.04864	1.24217e-63	1.28841e-61	0.240418
Pfx007201	ABCA1	ATP-binding cassette sub-family A	0.457673	0.473253	0.382243	3.13971	3.17549	3.43956	2.79784	2.45631e-138	9.29897e-136	0.111751
Pfx015147		Tripartite motif containing 47	0.94695	0.497643	0.504721	3.05932	2.87856	3.35449	2.18052	2.91325e-28	8.82058e-27	0.19779
Pfx020826	HDAC9	Responsible for the deacetylation of lysine residues on the N-terminal part of the core histones (H2A, H2B, H3 and H4). Histone deacetylation gives a tag for epigenetic repression and plays an important role in transcriptional regulation, cell cycle progression and developmental events	0.092444	0.121626	0.127651	0.407292	0.324244	0.460254	1.6756	8.28697e-06	3.99606e-05	0.375895
Pfx020823	TWISTNB	DNA-directed RNA polymerase I subunit	2.73863	1.69224	1.9807	5.99396	5.41204	5.44716	1.31951	2.43482e-13	2.78311e-12	0.180201
Pfx020821	ITGB8	integrin	0.956707	0.855048	0.978765	11.4342	10.7974	12.753	3.5615	1.57479e-274	1.43457e-271	0.100601
Pfx022082	urad	decarboxylase	0	0.049056	0	0.216625	0.302133	0.234246	3.55326	0.00155727	0.00487347	1.1231
Pfx013231	STARD10	Si dkeyp-110e4.11	0.204813	0.265678	0.217018	0.554169	0.652683	0.629448	1.28936	0.0040757	0.0116088	0.448903
Pfx022551		Ets variant gene 2	0.037835	0.030865	0	1.33095	1.1228	0.87867	5.27634	3.61121e-16	5.26529e-15	0.647329
Pfx022552		Friend leukemia integration 1b	0	0.030508	0.091356	0.275376	0.176991	0.279717	2.43271	0.00153306	0.00480346	0.767817
Pfx014798		Si ch211-137a8.4	0.186408	0.342245	0.375455	0.456986	0.848477	0.71445	1.04313	0.0119519	0.0299864	0.415001
Pfx017815	MXRA8	Matrix-remodelling associated 8b	1.19618	1.06041	0.977345	2.53857	2.98333	2.33677	1.19459	1.41121e-13	1.65924e-12	0.161535
Pfx017816	DVL1	Dishevelled	0.260157	0.325594	0.362408	0.776722	1.04501	0.886307	1.42086	3.09815e-08	2.09058e-07	0.256668
Pfx017817	TNFRSF9	Tumor necrosis factor receptor superfamily member	0.761066	0.698391	0.590264	3.89295	3.02393	3.0676	2.18872	1.26674e-29	4.19495e-28	0.193639
Pfx017811	PIK3CD	Phosphatidylinositol 4,5-bisphosphate 3-kinase catalytic subunit delta	0.299202	0.274905	0.283041	0.597152	0.662588	0.703457	1.10581	7.96261e-07	4.45957e-06	0.224017
Pfx017812		Forkhead box protein	0.10839	0.222561	0.019443	1.27122	1.11413	1.14483	3.11628	2.16951e-07	1.3126e-06	0.601111
Pfx016675	RAP1GAP2	RAP1 GTPase activating protein	0.722717	0.542972	0.649763	0.143103	0.115258	0.175882	-2.16895	4.79755e-07	2.77368e-06	0.43084
Pfx002615	MCF2L2	MCF.2 cell line derived transforming sequence-like 2	0.147348	0.111368	0.074413	0.759757	0.780226	0.727428	2.64322	4.22344e-16	6.12809e-15	0.32504
Pfx002610		Cystatin-like domain	0.239431	0.312343	0.464514	1.1214	0.836777	0.775541	1.3125	0.00121918	0.00391363	0.405799
Pfx002611		Kallmann syndrome 1b sequence	0	0.058093	0.104492	0.421216	0.261459	0.272135	2.3168	0.00263867	0.00783968	0.770478
Pfx007554	NA	NA	0	0	0	0.802152	0.49973	0.611098	6.40222	7.83015e-06	3.79762e-05	1.43234
Pfx007555		CD209 antigen-like protein	0.051276	0	0	0.365754	0.191697	0.132306	3.80527	0.00750279	0.019949	1.42324
Pfx016028	SHANK1	SH3 and multiple ankyrin repeat domains	2.42481	2.59872	2.23743	0.912873	0.849639	0.842697	-1.56491	8.63121e-39	4.25508e-37	0.120131
Pfx016021	MYBPC2	Myosin binding protein C, fast type a	2.30069	1.92826	1.49635	0.09928	0.149427	0.189964	-3.71898	2.68722e-39	1.35997e-37	0.283558
Pfx006601	FZD7	Belongs to the G-protein coupled receptor Fz Smo family	0.211965	0.106587	0.113368	0.880209	0.929791	1.08155	2.65067	9.8017e-17	1.48278e-15	0.319083
Pfx017771	ACVR1B	Activin A receptor, type IB	0.460382	0.631864	0.6629	1.93062	2.02889	2.179	1.70588	3.62777e-20	7.00544e-19	0.18545
Pfx007830	UBE2E2	ubiquitin-conjugating enzyme	0.745361	0.306996	0.696425	3.00848	2.84316	2.22639	2.13973	4.13257e-13	4.65514e-12	0.295088
Pfx008452	DAB2	Disabled homolog	0.222675	0.119216	0.157015	0.657903	0.786704	0.54436	1.89845	7.54865e-09	5.46508e-08	0.328552
Pfx011321	ZNF608	Zinc finger protein 608	0	0	0.011588	0.020069	0.070581	0.064329	3.22187	0.0166333	0.0399603	1.34541
Pfx011323	PRDM6	PR domain containing 6	0	0	0.020903	0.083578	0.334833	0.177816	4.45062	0.000909988	0.00299781	1.34177
Pfx011324	PPIC	PPIases accelerate the folding of proteins. It catalyzes the cis-trans isomerization of proline imidic peptide bonds in oligopeptides	1.24524	1.91751	1.70718	4.26927	3.44777	3.49724	1.10012	1.93823e-06	1.02214e-05	0.231129
Pfx016808		CD74 molecule, major histocompatibility complex, class II invariant chain b	25.1739	25.6604	28.1219	58.8285	58.7706	58.6704	1.07061	5.87996e-70	7.12121e-68	0.0605518
Pfx013872	SLC13A1	Solute carrier family 13	0.466956	0.578647	0.782545	0.186901	0	0.107035	-2.63963	0.000462545	0.00162224	0.753843
Pfx006182	JAG2	Notch ligand involved in the mediation of Notch signaling	1.47027	1.6158	1.59879	3.60735	3.71426	3.58404	1.1284	7.46051e-29	2.33302e-27	0.101235
Pfx006186	CCDC28B	Coiled-coil domain containing 28B	0.256113	0.151883	0.178755	0.919654	0.842961	1.03647	2.17191	1.07071e-10	9.46163e-10	0.336385
Pfx020714	LPHN1	Belongs to the G-protein coupled receptor 2 family	1.81908	1.63061	1.86416	0.363185	0.65022	0.146828	-2.11805	0.00322165	0.00938672	0.719017
Pfx023161	TAGLN	Belongs to the calponin family	0.527981	0.79448	0.418362	2.16321	1.91215	1.04131	1.44313	0.000522885	0.00181172	0.416038
Pfx012009	PMP22	Peripheral myelin protein	0.831728	0.34419	0.414487	2.25496	1.76314	2.40472	1.94006	1.80534e-12	1.91425e-11	0.275235
Pfx022416	hamp	Hepcidin	3.77783	3.40346	3.30728	67.8169	60.2333	61.8024	4.08913	0	0	0.0863276
Pfx022413	NA	NA	0	0.012493	0	0.028145	0.177336	0.078092	3.85128	0.0106724	0.0271733	1.50839
Pfx009324	DUSP8	dual specificity	0.043767	0.049501	0.197939	0.721516	0.893945	0.815733	2.87191	8.94211e-08	5.70682e-07	0.537105
Pfx009326		Zinc finger protein 36, C3H1 type-like	0.136009	0.28507	0.227203	1.60291	1.48324	0.938551	2.49196	1.02551e-08	7.33826e-08	0.435167
Pfx021147	MAFK	V-maf musculoaponeurotic fibrosarcoma oncogene homolog K (avian)	0.152186	0.155963	0.208722	1.51917	1.33421	1.48117	2.95481	2.30963e-42	1.29389e-40	0.216626
Pfx019517	IRF4	Interferon regulatory factor	0.2913	0.232511	0.147152	0.785883	0.807197	1.19227	1.92285	3.70045e-06	1.87911e-05	0.415524
Pfx010517	PRIMA1	membrane anchor 1	0	0	0	0.131938	0.837186	0.418581	5.72943	0.000359969	0.00129008	1.60587
Pfx000937	CRLF1	Cytokine receptor-like factor	0.027927	0.086545	0.119881	0.610803	0.501181	0.217486	2.32103	5.30234e-06	2.63757e-05	0.509841
Pfx000936		Kelch-like ECH-associated protein	0.093396	0.085233	0.140454	0.50294	0.649856	0.55239	2.29679	1.18196e-09	9.30991e-09	0.377596
Pfx000931		Otolith matrix protein	0.215691	0.309483	0	0	0	0.022925	-4.46394	0.0092893	0.024061	1.71609
Pfx008835	NA	NA	0.30105	0.274652	0.226783	0	0.039137	0.081721	-2.59482	0.00270405	0.00801573	0.86508
Pfx008833	STPG2	Sperm-tail PG-rich	0.067984	0	0.067724	0.377658	0.169061	0.207312	2.38632	0.00612457	0.0166522	0.870591
Pfx001687	SLC2A10	Solute carrier family 2 (facilitated glucose transporter), member	0.89581	0.609385	1.11769	2.63846	2.00816	2.23042	1.30789	1.25234e-07	7.82555e-07	0.24744
Pfx001689	SERINC3	Serine incorporator	0.363552	0.274895	0.462406	0.896988	1.48919	1.31046	1.6634	1.79755e-08	1.24958e-07	0.29543
Pfx002790	ALDH1A3	Aldehyde dehydrogenase family	0.428015	0.457712	0.411494	6.37983	5.87072	6.64567	3.73443	1.31215e-64	1.40267e-62	0.220028
Pfx002795	PCSK6	Proprotein convertase subtilisin kexin type 6	0.589387	0.540093	0.643182	1.51865	2.07255	1.94158	1.55136	5.14014e-18	8.5499e-17	0.179343
Pfx018657	HCAR1	Hydroxycarboxylic acid receptor	0.628577	0.552255	0.230422	0.734202	1.56838	1.50511	1.32316	0.00417105	0.0118433	0.461847
Pfx007453	SPTBN1	Spectrin beta	0.686155	0.568033	0.434361	1.27885	1.21763	1.31317	1.08685	1.58944e-12	1.69649e-11	0.153804
Pfx007452	NA	NA	1.22585	1.16937	1.08065	3.02123	2.28761	3.01394	1.17251	5.27916e-11	4.81957e-10	0.178658
Pfx000156	NA	NA	0	0	0	0.032665	0.038675	0.180211	4.66462	0.0164616	0.0396258	1.94479
Pfx013225	AHNAK	AHNAK nucleoprotein	0.159556	0.091883	0.096941	0.409424	0.476562	0.396949	1.79631	3.74059e-11	3.44951e-10	0.271593
Pfx018505	PARP14	Poly (ADP-ribose) polymerase	0.141229	0.177295	0.215421	0.878982	0.990062	0.906209	2.27895	1.94545e-25	5.17274e-24	0.218644
Pfx018500	CLDN7	Plays a major role in tight junction-specific obliteration of the intercellular space	1.47421	0.8156	0.753196	7.64233	7.36458	6.4303	2.74178	7.02612e-48	4.73348e-46	0.188603
Pfx018509	NA	NA	0.067089	0.126572	0.092023	0.332321	0.225213	0.333301	1.51264	0.00200876	0.00612005	0.489696
Pfx010052	FAM184A	Family with sequence similarity 184, member A	0.013216	0.032636	0.053935	0.206539	0.161081	0.140253	2.09546	0.00275851	0.00816217	0.700016
Pfx006416	CERKL	Ceramide kinase-like	4.97711	4.44214	4.33441	1.2424	0.930779	1.66489	-1.9261	3.31838e-23	7.75969e-22	0.194111
Pfx006413	NA	NA	5.83915	6.4441	5.72585	0.117766	0.473282	0.74946	-3.72882	9.45572e-19	1.66765e-17	0.421748
Pfx012661	ITGAX	Integrin alpha	1.25783	1.44161	1.13013	0.230557	0.224494	0.278377	-2.46563	3.37016e-42	1.8582e-40	0.181129
Pfx011489	BCAR3	Breast cancer anti-estrogen resistance	0	0	0	0.395764	0.358131	0.090714	5.76245	0.000287761	0.00105038	1.58917
Pfx012666	vkorc1	vitamin K epoxide reductase complex subunit	0.239579	0.176881	0.198146	1.00495	0.507166	0.622919	1.65993	0.00696238	0.0186661	0.615099
Pfx010289	SPTB	Spectrin beta	0.307458	0.38424	0.251006	2.25659	2.06233	2.12301	2.66749	1.8022e-77	2.55133e-75	0.143175
Pfx009941	NLRP12	Fish-specific NACHT associated domain	1.2434	1.5812	1.85844	0.107651	0.126718	0.092165	-3.50312	1.93167e-05	8.79835e-05	0.819895
Pfx009942		BEN	0.718707	1.15056	0.853498	0	0	0	-7.05662	9.81991e-08	6.22155e-07	1.32394
Pfx017256	NA	NA	0.037464	0.11317	0.179349	0	0	0	-5.13495	0.00225184	0.00678858	1.68093
Pfx017254	PPP1R3A	Protein phosphatase 1, regulatory subunit	0.129584	0.086084	0.072225	0	0	0	-5.70083	0.000177991	0.000677681	1.52089
Pfx017255	NA	NA	0.172217	0.100787	0.348055	0	0	0	-6.29295	1.26964e-05	5.96446e-05	1.44159
Pfx012592	PPP1R1B	Protein phosphatase 1 regulatory	3.51788	2.59915	2.11056	7.808	5.95948	5.17677	1.11728	4.41038e-05	0.000189318	0.273518
Pfx012590	NEUROD2	Neurogenic differentiation	0.105922	0.119228	0.119795	0.667481	0.234388	0.534435	1.81365	0.00859885	0.0224951	0.690228
Pfx014500		Proteasome (prosome, macropain) subunit, alpha type, 6, like	1.29846	0.745216	0.926947	2.65915	2.82971	3.20954	1.46917	6.42987e-06	3.16093e-05	0.325634
Pfx000518		ubiquitin carboxyl-terminal hydrolase	0	0	0	0.421479	0.711831	0.861404	7.16799	8.84103e-08	5.64576e-07	1.34005
Pfx011152		Nicotinamide phosphoribosyltransferase b	0	0.062572	0.066073	0.277395	0.398742	0.399619	2.87565	1.41642e-05	6.59779e-05	0.662395
Pfx011156	PLXND1	Plexin D1	0.537985	0.529264	0.608822	1.80154	1.91721	1.81934	1.63536	1.35619e-33	5.41235e-32	0.135384
Pfx015678	MCM5	MCM5 minichromosome maintenance deficient 5 (S. cerevisiae)	1.8813	1.72153	1.66621	4.60522	4.34122	3.83043	1.19053	5.25325e-21	1.07382e-19	0.126598
Pfx020506	NA	NA	0	0	0.011925	0.082169	0.166623	0.106333	4.85885	0.000103441	0.000412426	1.25152
Pfx020507		zinc ion binding	0	0	0	0.150941	0.021821	0.057124	5.01231	0.00561859	0.0153923	1.80999
Pfx013143	HES7	Transcription factor	0.191196	0.103045	0	0.427724	0.659346	0.756118	2.58707	0.00305567	0.00894794	0.873395
Pfx013633	PRICKLE1	Prickle-like 1 (Drosophila) a	0	0.013506	0.017642	0.086041	0.05388	0.109134	2.91234	0.0145359	0.0355169	1.19175
Pfx020082	NA	NA	0.241707	0.170552	0.355074	0	0	0.073141	-3.06978	0.0180612	0.0428171	1.29835
Pfx005534	NFKB2	Nuclear factor of kappa light polypeptide gene enhancer in B-cells 2, p49 p100	5.32587	5.65293	5.0762	20.5061	20.4464	20.6694	1.84905	4.6679e-208	3.1549e-205	0.0600706
Pfx005531	RUFY2	RUN and FYVE	0.922218	0.902877	0.856443	2.10721	1.85497	2.26731	1.12359	3.99204e-11	3.6717e-10	0.170128
Pfx000312	ACTN3	Actinin alpha	1.8733	1.66871	1.80559	4.263	3.94595	3.64683	1.06209	2.83716e-15	3.87007e-14	0.134479
Pfx003150	NPTX1	neuronal	0.081335	0.014102	0.05215	0.283623	0.382785	0.207017	2.36119	0.00985566	0.025368	0.914888
Pfx016389	FNBP1	Formin binding protein 1	0.61185	0.676339	0.805082	1.47008	1.74589	1.59021	1.1078	4.99822e-05	0.000212592	0.273145
Pfx003634	GLI1	GLI-Kruppel family member 1	0.026318	0.027844	0.062165	0.225354	0.082859	0.102694	1.64176	0.0137855	0.0339725	0.666621
Pfx009775	KCTD15	Potassium channel tetramerization domain containing 15	0.157414	0	0	0.9625	0.715806	0.510344	3.91355	2.38919e-05	0.000107329	0.92628
Pfx017479		Tetraspanin family	3.6569	3.46729	3.79509	17.3965	17.3692	17.4974	2.17203	6.41927e-100	1.56391e-97	0.102364
Pfx010799	ANKRD1	Ankyrin repeat domain 1a (cardiac muscle)	0.161012	0.166597	0	0.445381	0.625232	0.520669	2.15185	0.000730589	0.00245349	0.637051
Pfx021846	PPM1L	Protein phosphatase, Mg2 Mn2 dependent, 1L	0.093354	0.09852	0.109631	0.321994	0.14663	0.244159	1.1347	0.00769105	0.0203772	0.425724
Pfx016403	IRF1	Interferon regulatory factor	2.22391	2.29183	3.24368	21.6216	20.8458	21.1397	2.94692	1.1143e-145	4.57782e-143	0.114658
Pfx016408			0.948432	0.744059	0.759101	2.32907	1.55425	2.22774	1.22375	0.00158207	0.00494001	0.387361
Pfx016409	RAPGEF6	Rap guanine nucleotide exchange factor	0.406391	0.365145	0.33636	0.996088	1.15881	1.22685	1.5192	4.74081e-17	7.37413e-16	0.181009
Pfx018710	SEZ6L	Seizure related 6 homolog like	0.452487	0.424212	0.494143	0.133489	0.223813	0.109627	-1.56682	0.000228311	0.000851321	0.425137
Pfx004693	NA	NA	1.64103	1.24562	1.03617	0.326328	0.147703	0.057071	-2.80869	1.20254e-05	5.66065e-05	0.641675
Pfx022003	ANKRD33B	ankyrin repeat	0.523392	0.254491	0.344743	0.880168	0.947464	1.24605	1.38084	1.00703e-06	5.55099e-06	0.282366
Pfx019443		Creatine kinase	0.286129	0.369824	0.372083	1.05204	1.09539	1.18447	1.58227	8.46903e-06	4.07915e-05	0.355329
Pfx012410	unc-115	LIM protein	0.278143	0.18347	0.172636	0.596812	0.727665	0.77046	1.64385	2.40214e-08	1.64154e-07	0.294585
Pfx016152	RAX	Retinal homeobox	0	0	0	0.243389	0.052583	0.09769	4.91024	0.00755207	0.0200597	1.83803
Pfx021067	RBM24	RNA binding motif protein	0.290246	0.267512	0.197447	0.773748	0.72171	0.72094	1.46698	6.99072e-07	3.94584e-06	0.295666
Pfx020333	Klf12	Zinc finger, C2H2 type	0.194515	0.271767	0.109557	1.51122	1.57054	0.921993	2.66041	4.27141e-16	6.1934e-15	0.327209
Pfx020332		LIM domain only	0.390384	0.303745	0.308439	0.745646	0.955306	0.975729	1.33085	3.34642e-08	2.25231e-07	0.240996
Pfx020331		Potassium channel tetramerisation domain containing 12.2	0.076083	0.149577	0.114038	0.317791	0.432939	0.243336	1.35899	0.00817586	0.0215067	0.51385
Pfx022785	MTFP1	Mitochondrial fission process	0.91725	1.31933	0.856604	2.92694	2.98089	3.11824	1.43751	6.82589e-12	6.81353e-11	0.209512
Pfx022786		Si ch211-14a17.7	0.07244	0.075723	0	0.289473	0.368634	0.348938	2.50537	0.00302144	0.00885635	0.844827
Pfx022878	SPNS3	spinster homolog	0.614056	0.58057	0.677397	2.77032	2.94403	2.26244	1.99316	2.28915e-23	5.40117e-22	0.200124
Pfx022879	SPNS2	spinster homolog 2	0.084122	0.186498	0.213953	0.51871	1.00497	0.692157	2.04687	6.00165e-05	0.000250791	0.510092
Pfx016480	MFHAS1	Malignant fibrous histiocytoma amplified sequence 1	0.164697	0.098038	0.075674	0.500651	0.33099	0.395114	1.75594	1.19196e-07	7.47054e-07	0.33164
Pfx002125	ADAMTS9	ADAM metallopeptidase with thrombospondin type 1 motif, 9	0.042017	0.060574	0.053003	0.197334	0.125711	0.166331	1.49245	0.00165974	0.00515948	0.474517
Pfx002691		Kruppel-like factor	0.104043	0.201715	0.311575	0.543359	0.528904	0.54178	1.23578	0.0058681	0.0160319	0.44855
Pfx002699	S1PR1	Belongs to the G-protein coupled receptor 1 family	0.16107	0.231162	0.188648	1.94808	1.6687	1.16719	2.89039	3.36814e-11	3.12588e-10	0.435988
Pfx001765	SOX13	SRY (sex determining region Y)-box 13	0.171206	0.214721	0.158947	0.443774	0.382298	0.522497	1.2027	0.000238369	0.000885515	0.327315
Pfx005471	tmem109	Negative regulator of p53/TP53	0.596015	0.745984	0.876011	1.75622	1.53506	1.7217	1.08378	1.3937e-05	6.50205e-05	0.24944
Pfx005470		CD20-like family	0.185917	0.045403	0.095682	0.617908	0.344826	0.493836	2.00892	0.00101363	0.00331112	0.611223
Pfx001157	MSTN	growth differentiation factor	0.060528	0.102304	0.034849	0.273255	0.315241	0.41639	2.15665	9.4329e-06	4.51331e-05	0.486854
Pfx002906	MMP15	Belongs to the peptidase M10A family	0.169142	0.115246	0.08001	0.621606	0.668905	0.481373	2.19618	2.64431e-13	3.0127e-12	0.300379
Pfx002903	NA	NA	0.958645	0.6968	0.899959	0.147553	0.216807	0.020258	-2.72449	0.000436279	0.0015381	0.77464
Pfx018158	FMNL3	Formin-like	0.331337	0.341138	0.266817	2.48071	1.78875	1.82536	2.58542	9.0302e-24	2.20257e-22	0.257213
Pfx018159	FMNL3	Formin-like	0.484473	0.309283	0.627718	0.851188	2.33446	3.18027	2.05265	0.00060781	0.00207712	0.598771
Pfx018154	ERBB3	V-erb-b2 erythroblastic leukemia viral oncogene homolog 3b	0.037105	0.042723	0.009068	0.105242	0.176308	0.083449	1.81039	0.0147474	0.0359455	0.742413
Pfx018157	ESYT1	C2 domain	0.21966	0.217284	0.159924	0.669363	0.68261	0.886076	1.7888	3.21529e-10	2.69252e-09	0.284477
Pfx003056	RIPK3	Caspase recruitment domain	0.373974	0.39675	0.399654	1.38056	1.62493	1.98196	1.95531	5.55612e-06	2.75792e-05	0.430437
Pfx018468	CUX1	CUT	0.122773	0.127314	0.098635	1.28695	1.54788	1.59147	3.56412	1.07404e-42	6.06556e-41	0.260233
Pfx018469	KCTD7	Potassium channel tetramerisation domain containing 7	0.064662	0.105978	0.282156	0.857476	0.39216	0.473761	1.8021	0.000399801	0.00142073	0.509037
Pfx017686	tdrp	Testis development-related protein	0.132558	0.298779	0.135558	0.55053	0.491747	0.567612	1.38103	0.000250312	0.000926762	0.37713
Pfx006109		Immunoglobulin V-set domain	0.345681	0.231652	0.266804	1.12783	0.910676	1.15354	1.82681	4.85563e-12	4.91712e-11	0.264383
Pfx006102	C10orf54	Chromosome 10 open reading frame 54	0.378302	0.516003	0.400217	1.59167	1.42346	1.82973	1.78986	1.07928e-05	5.11493e-05	0.406726
Pfx016885	NSD1	Histone-lysine N-methyltransferase, H3 lysine-36 and H4 lysine-20	0.040558	0.068606	0.029058	0.346707	0.217932	0.309088	2.51769	1.4442e-08	1.01438e-07	0.444189
Pfx006810		Sterol 26-hydroxylase, mitochondrial-like	0.178577	0.239888	0.154797	1.76785	1.49724	1.89778	3.04474	1.84808e-28	5.65269e-27	0.27516
Pfx006814	COL4A2	Belongs to the type IV collagen family	0.031872	0.086102	0.04802	0.22747	0.170814	0.198166	1.70454	0.000133806	0.000521389	0.446292
Pfx006815	COL4A1	Belongs to the type IV collagen family	0.154005	0.122204	0.047375	0.34702	0.440942	0.472636	1.87562	8.61286e-08	5.51013e-07	0.350335
Pfx016260	MMP17	Belongs to the peptidase M10A family	0	0	0	0	0.127399	0.089688	4.72222	0.0213261	0.049362	2.05121
Pfx017359	SFMBT2	Scm-like with four mbt domains	0.148318	0.122722	0.115985	0.324077	0.512719	0.655538	1.86076	2.07101e-08	1.4283e-07	0.331925
Pfx018906	ZNF703	Zinc finger protein	0.044385	0.073235	0.057387	0.327545	0.376672	0.362151	2.42847	1.27745e-06	6.9322e-06	0.501416
Pfx018905	GRAMD3	GRAM domain containing 3	0.269172	0.476479	0.228612	1.1862	1.60909	1.64984	2.04763	6.38786e-10	5.1775e-09	0.331302
Pfx017357	ITIH2	Inter-alpha-trypsin inhibitor heavy chain	2.24287	2.40576	2.23439	1.02189	0.93326	0.8928	-1.35823	2.83232e-12	2.94359e-11	0.194428
Pfx004526	SMPDL3B	Sphingomyelin phosphodiesterase, acid-like 3B	0.043421	0.111854	0.040833	0.312219	0.364414	0.329794	2.16732	0.00926647	0.0240078	0.832925
Pfx004528	THEMIS2	Thymocyte selection associated family member 2	0.067975	0.014071	0.035247	0.239566	0.244459	0.287883	2.3467	0.00391945	0.0111911	0.813535
Pfx008416	ANTXR2	Anthrax toxin receptor	0.24576	0.192533	0.185446	0.483553	0.597942	0.554031	1.29249	3.04036e-05	0.000134335	0.309919
Pfx008418	FRAS1	extracellular matrix	2.03265	1.92237	2.06843	0.759031	0.792543	0.863448	-1.40262	1.48681e-43	8.65325e-42	0.101355
Pfx014133	NA	NA	3.35307	3.57855	2.82461	0	0	0	-9.04869	9.86609e-14	1.17518e-12	1.21578
Pfx014130	NA	NA	0.092529	0.13621	0.044361	0.028144	0	0	-3.50826	0.0162403	0.0391381	1.45967
Pfx014134		Soluble guanylate cyclase 88E-like	0.053754	0.037825	0.063838	0	0	0	-4.65853	0.00994741	0.0255665	1.80728
Pfx012999	HDX	Highly divergent homeobox	0.566218	0.603601	0.496772	1.58603	1.81557	1.90204	1.57205	4.69082e-13	5.25011e-12	0.217315
Pfx010591	RBKS	Catalyzes the phosphorylation of ribose at O-5 in a reaction requiring ATP and magnesium. The resulting D-ribose-5- phosphate can then be used either for sythesis of nucleotides, histidine, and tryptophan, or as a component of the pentose phosphate pathway	0.331304	0.638866	0.337788	0.766088	0.983559	1.10584	1.01708	0.00292909	0.00862398	0.341865
Pfx010593		Si dkey-16j16.4	0.291884	0.299653	0.178893	0.537754	0.552251	0.571989	1.01293	0.00103279	0.00336741	0.308686
Pfx015770	COL1A1	collagen type I alpha	0.257809	0.199072	0.148374	0.590348	0.715458	0.904187	1.77758	3.764e-11	3.46957e-10	0.268797
Pfx022214		Chemokine (C-C motif) ligand 34b, duplicate 4	0.482411	0.396384	0.311526	1.22072	1.06159	1.38516	1.52781	0.000633157	0.00215636	0.447121
Pfx022213	CNTNAP2	Contactin associated protein-like 2a	0.255324	0.33792	0.292906	0.06799	0.069934	0.115299	-1.84395	0.000132479	0.000516602	0.482483
Pfx022219	HS6ST1	6-O-sulfation enzyme which catalyzes the transfer of sulfate from 3'-phosphoadenosine 5'-phosphosulfate (PAPS) to position 6 of the N-sulfoglucosamine residue (GlcNS) of heparan sulfate	0.267414	0.358594	0.305908	2.49028	1.99759	2.21802	2.74424	1.37731e-43	8.03825e-42	0.198221
Pfx014964	TNF	Tumor necrosis	0.236327	0.458419	0.329303	1.38586	0.777814	1.37922	1.65127	0.00156558	0.00489393	0.522184
Pfx021747	NA	NA	0	0.019345	0	0.076404	0.11172	0.101419	3.61999	0.0173313	0.0413442	1.52126
Pfx005929	PKDCC	Protein kinase domain containing, cytoplasmic	0	0.053133	0.021172	0.142079	0.123236	0.154633	2.23427	0.0142247	0.0348948	0.911376
Pfx001354	NA	NA	0.053141	0.154101	0.076722	0.788688	0.506557	0.673285	2.62729	9.55677e-12	9.39181e-11	0.385628
Pfx001355	CBFA2T3	Core-binding factor, runt domain, alpha subunit 2	0.093299	0.131349	0.124228	0.709908	0.38036	0.379122	1.92174	2.186e-05	9.87091e-05	0.452706
Pfx000400	RBM4B	RNA binding motif protein 4.1	0.187424	0.218381	0.380841	0.771578	0.665942	1.00708	1.54139	4.64159e-06	2.32713e-05	0.33652
Pfx006760	NDP	Norrie disease (pseudoglioma)	0.480854	0.66986	0.492302	1.92756	3.45439	1.87863	2.02625	7.11496e-05	0.000292643	0.510081
Pfx005156		SRC kinase signaling inhibitor	0.014771	0.008223	0.123173	0	0	0	-5.14664	0.00388422	0.0110981	1.78244
Pfx005157	FMNL1	Formin-like	0.312191	0.23668	0.258434	1.43358	1.70792	1.6871	2.49607	1.59878e-25	4.26723e-24	0.239047
Pfx005150	tmc4	Transmembrane channel-like	0.777739	0.725035	0.481259	1.8638	1.51798	2.06731	1.36142	2.84025e-08	1.92274e-07	0.245256
Pfx006499		Caspase recruitment domain	1.27511	1.36449	0.972114	0.242117	0.128881	0.12152	-2.82593	6.0831e-07	3.4587e-06	0.566482
Pfx006493	COL18A1	Collagen, type XVIII, alpha 1	0.142871	0.155912	0.058608	0.305998	0.395151	0.336604	1.41218	0.000607633	0.00207686	0.411931
Pfx017122		Involved in the maturation of specific proteins in the endoplasmic reticulum	3.66717	3.90067	3.7629	7.84375	8.33691	8.51037	1.03352	8.89189e-28	2.61661e-26	0.0946135
Pfx011401	MAPK14	Mitogen-activated protein kinase 14	0.95041	0.864248	0.929291	2.89254	2.27613	2.47983	1.39359	2.55926e-15	3.50927e-14	0.176165
Pfx013931	DAPK2	death-associated protein kinase	0.110847	0.075488	0.05728	0.300222	0.208323	0.36823	1.71909	0.000907796	0.002992	0.518166
Pfx013930	TBC1D2B	TBC1 domain family member	0.102423	0.124725	0.093884	0.332393	0.514524	0.337033	1.76777	4.36968e-08	2.90831e-07	0.322868
Pfx013936	CA12	carbonic anhydrase	0.32612	0.258419	0.021641	0.655021	0.692719	0.68932	1.62841	0.000788593	0.00262931	0.485112
Pfx013935		Si dkeyp-73b11.8	0	0	0	0	0.114266	0.214211	5.04827	0.00901909	0.0234481	1.93322
Pfx019093	atp8b2	Belongs to the cation transport ATPase (P-type) (TC 3.A.3) family. Type IV subfamily	2.80323	2.88836	3.21454	0.903418	1.09405	1.15536	-1.57899	1.16773e-32	4.50576e-31	0.132676
Pfx015899	MAP3K14	Mitogen-activated protein kinase kinase kinase	1.75844	1.85857	1.61042	4.50879	4.05207	4.04213	1.17549	1.63799e-22	3.65098e-21	0.120414
Pfx012329	CSDC2	Cold shock	0.198176	0.303414	0.101727	0.731019	0.73446	0.761905	1.75325	0.000197088	0.000744035	0.470959
Pfx006723	GTF2F2	TFIIF is a general transcription initiation factor that binds to RNA polymerase II and helps to recruit it to the initiation complex in collaboration with TFIIB. It promotes transcription elongation. This subunit shows ATP-dependent DNA- helicase activity	1.0544	0.848467	0.607377	2.45083	2.57958	1.74566	1.33832	0.0032644	0.00949808	0.454952
Pfx009248	NA	NA	0.156183	0.276393	0.382856	0.007821	0.011033	0.071263	-2.66239	0.0211536	0.0490494	1.15493
Pfx009242	NA	NA	0.046142	0.019824	0.021317	0.061063	0.232916	0.137836	2.16199	0.00610474	0.0166048	0.788441
Pfx009241	CDYL2	Chromodomain protein, Y-like 2	0.134932	0.169274	0.052393	0.432603	0.626306	0.271667	1.73603	0.00168921	0.00524097	0.552868
Pfx012818	HBEGF	EGF-like growth factor	3.64482	3.703	3.74318	15.2395	15.7714	16.2682	1.99496	5.17896e-42	2.83315e-40	0.146891
Pfx012815	NA	NA	0.623771	0.47368	0.610888	0.111977	0.337131	0.171039	-1.52296	0.014386	0.0352326	0.622259
Pfx021358	NA	NA	0.209767	0.147051	0.036568	0.318873	0.523238	0.485218	1.58538	0.0130268	0.0323078	0.638483
Pfx021971	KLHL24	Kelch-like	2.84814	2.95698	3.3178	1.49338	1.50891	1.73001	-1.03448	1.74579e-10	1.49909e-09	0.162089
Pfx014305		Belongs to the MHC class I family	0.167219	0.178719	0.226393	0.065406	0.045501	0.057969	-1.71652	0.00509977	0.0141411	0.612896
Pfx014301		Belongs to the MHC class I family	0.563322	0.683596	0.903032	4.60016	4.08804	4.4577	2.5088	2.39308e-40	1.24417e-38	0.188667
Pfx014308		Belongs to the MHC class I family	0.521464	0.665107	0.432755	2.75246	2.30283	2.54131	2.12172	9.54789e-17	1.44543e-15	0.255313
Pfx010415		ADP-dependent glucokinase 2	3.6813	3.57062	3.1949	7.52226	8.41785	7.62247	1.08445	1.06596e-16	1.60792e-15	0.1307
Pfx010416	CTBP2	hydroxypyruvate reductase activity	1.10084	0.838532	1.231	3.9043	2.83967	3.5978	1.62321	4.87363e-21	9.99143e-20	0.172464
Pfx010411	DACT1	Dapper homolog 1	0.01685	0.053956	0.016903	0.058507	0.148824	0.195804	1.85073	0.0175958	0.0418749	0.779576
Pfx007464		PiggyBac transposable	5.31508	6.0715	5.01982	0.016181	0	0.054101	-7.91678	1.19138e-26	3.35056e-25	0.740897
Pfx005776	NINL	Ninein-like	0.139254	0.078839	0.09573	0.191298	0.402833	0.364523	1.52166	0.000137432	0.000534325	0.399098
Pfx005777	AIFM2	apoptosis-inducing factor	2.69992	1.94157	2.24899	5.55455	4.48158	5.48019	1.08912	4.98142e-13	5.56347e-12	0.150727
Pfx005772	H2AFY2	H2A histone family, member Y2	1.51897	1.67104	2.09813	5.99773	5.64983	5.28145	1.58448	1.51877e-23	3.62841e-22	0.158443
Pfx005771	COL13A1	Collagen, type XIII, alpha 1	0.021536	0.031491	0.055071	0.085436	0.106724	0.106372	1.37504	0.0127235	0.0316719	0.55191
Pfx001259	nptxr	Neuronal pentraxin	0.141162	0.081814	0.052599	0.263987	0.394243	0.292858	1.66411	0.00126948	0.00405459	0.516356
Pfx002509	GADD45B	Growth arrest and	1.34043	0.872834	0.8169	6.96751	8.27417	7.59786	2.8295	1.05371e-47	7.00864e-46	0.195009
Pfx013307	FGD6	FYVE, RhoGEF and PH	0.099542	0.199683	0.035679	0.469716	0.599465	0.661586	2.22742	6.52338e-08	4.24597e-07	0.412192
Pfx013309	TMED6	Transmembrane emp24 protein transport domain containing 6	0.209389	0.4188	0.109005	1.26111	0.657464	0.810554	1.70862	0.006253	0.0169618	0.624903
Pfx006513	TRPM2	Transient receptor potential cation channel subfamily M member	0	0	0	0.079839	0.029855	0.092701	5.33884	0.00155442	0.00486603	1.68719
Pfx006511	PFKL	Catalyzes the phosphorylation of D-fructose 6-phosphate to fructose 1,6-bisphosphate by ATP, the first committing step of glycolysis	0.222077	0.280902	0.339097	1.00595	0.824382	0.815639	1.54757	1.86433e-06	9.85651e-06	0.324601
Pfx006517		Xylanase inhibitor N-terminal	0	0	0	0.564204	0.991387	0.452739	7.42267	1.94925e-08	1.34832e-07	1.3216
Pfx004612	NA	NA	0	0	0	0	0.154794	0.190749	4.94511	0.0117983	0.0296544	1.96381
Pfx004610		Lipid phosphate phosphatase-related protein type	2.63035	2.11177	2.45508	0.746679	0.629194	0.822432	-1.78329	3.459e-17	5.43276e-16	0.211542
Pfx004617	C1R	complement	0.0377	0.033333	0.023451	0.101075	0.087869	0.135886	1.70808	0.000462115	0.001621	0.487772
Pfx010659		ABC transporter G family member	0.966775	1.00964	0.779163	0.35081	0.465143	0.450915	-1.19485	0.000102297	0.000408564	0.307548
Pfx012493	HLF	Hepatic leukemia	0.320087	0.213945	0.277608	0.623324	0.869283	0.739397	1.3788	6.31499e-06	3.11029e-05	0.305344
Pfx012495	NA	NA	0.248491	0.287262	0.261317	1.12118	1.09378	1.36812	2.05989	6.51437e-13	7.2026e-12	0.286523
Pfx012498	NA	NA	0	0	0	0.629767	0.430972	1.20533	6.28928	1.79747e-05	8.23722e-05	1.46649
Pfx011212		Piezo-type mechanosensitive ion channel component	0.029169	0.037952	0.043475	0.140384	0.146284	0.082021	1.60012	0.0134732	0.0332889	0.647558
Pfx021579	SEMA6B	Sema domain, transmembrane domain (TM), and cytoplasmic domain, (semaphorin)	0.667494	0.855722	0.688065	0.341453	0.316466	0.410665	-1.1324	0.000761611	0.00254786	0.336384
Pfx016971		Transposase	0.092236	0	0.049873	0.394433	0.195918	0.514678	2.63241	0.00639418	0.017291	0.965366
Pfx015447	SLC2A9	Solute carrier family 2 (facilitated glucose transporter), member	0.210226	0.232904	0.229754	0.459952	0.568343	0.466251	1.07303	0.0158681	0.0383337	0.444884
Pfx015443	HS3ST1	Heparan sulfate glucosamine 3-O-sulfotransferase 1	0.240738	0.476482	0.371295	1.28316	1.17111	1.37815	1.69215	4.2315e-09	3.14503e-08	0.288031
Pfx023361	MFAP4	Microfibrillar-associated protein 4	8.80897	7.1816	6.88392	35.9688	37.1974	37.0641	2.18709	2.48541e-138	9.29897e-136	0.0873581
Pfx023360	MFAP4	Microfibrillar-associated protein 4	0.098492	0.095334	0.103078	1.80654	1.5413	1.83947	4.00414	4.32724e-21	8.87995e-20	0.424871
Pfx020629			16.8059	15.8488	16.6133	2.45024	2.08157	1.82533	-3.02595	2.76554e-52	2.13028e-50	0.198865
Pfx005107	PSME1	proteasome activator	2.10113	2.19889	1.53381	6.92614	6.65012	6.28925	1.67276	5.46053e-19	9.73694e-18	0.187898
Pfx006944	VANGL1	VANGL planar cell polarity protein 1	0	0.02445	0	0.097285	0.108728	0.09779	3.40346	0.00316373	0.00923209	1.15318
Pfx003713	TGM2	Transglutaminase 2b	0.099466	0.039924	0.133341	0.170055	0.295791	0.291064	1.39098	0.00587451	0.0160473	0.504946
Pfx000058	SAMHD1	Deoxynucleoside triphosphate triphosphohydrolase SAMHD1-like	1.30422	1.3675	1.0533	0.687954	0.542696	0.603803	-1.11082	5.81206e-05	0.000243743	0.276301
Pfx000059	SAMHD1	SAM domain and HD domain, 1	1.65572	1.70588	1.53611	0.560489	0.470103	0.475696	-1.78044	5.36069e-22	1.15791e-20	0.184672
Pfx001866	CAND2	Cullin-associated	0.048455	0.014786	0.021571	0.20119	0.121146	0.087719	2.18446	0.0030565	0.00894909	0.737494
Pfx001864		Domain of unknown function (DUF4371)	0.148753	0.176118	0.1816	0.409005	0.424992	0.545269	1.32917	7.77802e-06	3.77409e-05	0.297274
Pfx002982	ADM	Adrenomedullin a	0.436602	0.230143	0.20879	3.40619	3.15888	3.08162	3.37211	1.4134e-33	5.62995e-32	0.279239
Pfx019202		K02A2.6-like	4.98639	5.86459	6.57429	0.869907	1.18325	1.19185	-2.50214	4.04615e-36	1.77725e-34	0.199396
Pfx019201		Integrase core domain	5.37313	5.60803	5.67309	2.86357	1.67504	2.39487	-1.35173	1.51197e-10	1.30958e-09	0.211071
Pfx002365	VPS13C	Vacuolar protein sorting 13 homolog C (S. cerevisiae)	1.06003	1.1673	1.10893	2.72313	3.29078	2.86875	1.32289	4.76281e-39	2.37905e-37	0.101201
Pfx000809	SLC4A2	Solute carrier family 4, anion exchanger, member	0.109448	0.083983	0.147392	0.55022	0.597077	0.62507	2.28982	4.39215e-13	4.92635e-12	0.316147
Pfx001046		Si ch211-252f13.5	6.49714	6.50893	5.62397	1.66118	1.65212	1.77889	-1.95719	3.79756e-73	4.9729e-71	0.10819
Pfx006893	GPA33	Glycoprotein A33 (transmembrane)	0	0.063601	0.043624	0.666292	0.410918	0.506631	3.61986	6.01357e-07	3.42288e-06	0.725309
Pfx006891	ILDR1	Immunoglobulin-like domain containing receptor 1b	0.143941	0.086182	0.183466	0.309717	0.390531	0.234156	1.09149	0.0120391	0.0301655	0.434684
Pfx006894	POU2F1	POU class 2 homeobox	0.301839	0.170514	0.346114	0.624048	0.597802	0.595098	1.0447	0.0103086	0.0263687	0.407242
Pfx006895	NA	NA	0.288658	0.257844	0.221438	0.883928	0.721897	0.563832	1.39412	7.17695e-06	3.50434e-05	0.310607
Pfx009545	WEE2	WEE1 homolog 2 (S. pombe)	0.628432	0.505483	0.393668	2.51972	2.11958	2.63706	2.16348	8.98826e-19	1.58654e-17	0.244543
Pfx009540	CTTNBP2	Cortactin binding protein 2	0.289353	0.197663	0.296855	0.589193	0.474661	0.622528	1.01614	9.84954e-05	0.000395264	0.260931
Pfx009543	BCL2L13	BCL2-like 13 (apoptosis facilitator)	1.58631	1.35407	1.55124	3.2952	3.69069	3.06316	1.0776	2.16809e-10	1.84583e-09	0.169729
Pfx017531		Si ch73-30l9.1	2.45493	3.27367	2.20324	8.73024	7.84085	8.60077	1.56679	4.06225e-29	1.28763e-27	0.139887
Pfx008494	NRARP	NOTCH-regulated ankyrin	0.266272	0.341013	0.251012	0.724572	0.653979	0.678642	1.14545	0.000367138	0.00131267	0.321515
Pfx008497	TTC16	tetratricopeptide repeat	7.11881	6.51475	7.19411	3.51602	3.61	3.59843	-1.04184	5.12517e-24	1.27533e-22	0.103077
Pfx009970	NFKBIA	Nuclear factor of kappa light polypeptide gene enhancer in B-cells inhibitor, alpha b	3.03349	2.70318	3.48039	14.7503	14.3718	13.1301	2.11124	1.65449e-76	2.31099e-74	0.114047
Pfx007075	PARP9	Poly (ADP-ribose) polymerase	0.245651	0.219289	0.552212	0.945819	1.12927	1.16142	1.56521	4.55539e-06	2.28664e-05	0.34143
Pfx007074	PARP14	Poly (ADP-ribose) polymerase	0.179995	0.150685	0.138045	0.602417	0.800712	0.725968	2.09994	1.31668e-18	2.2951e-17	0.238513
Pfx007706	KAT2B	K(lysine) acetyltransferase 2B	0.125603	0.105908	0.131023	0.304069	0.310489	0.222173	1.09322	0.00627356	0.017011	0.399987
Pfx013534	SLC7A5	Solute carrier family 7 (amino acid transporter light chain, L system), member 5	1.02275	0.821354	1.04398	4.49491	3.90599	4.65623	2.09376	7.54056e-76	1.03941e-73	0.113606
Pfx018614		Protein family of FAM222A	0.967303	1.05152	0.949021	2.28624	2.11272	2.21279	1.06281	1.25151e-09	9.83189e-09	0.174992
Pfx011975	ART4	ADP-ribosyltransferase	0.961115	0.877874	1.30682	0.27219	0.556836	0.280778	-1.5346	0.00181599	0.00559539	0.49205
Pfx011970	CA10	carbonic	0	0	0	1.10898	0.830622	1.00026	7.53396	6.47004e-09	4.72995e-08	1.29803
Pfx006304	GULP1	GULP, engulfment adaptor PTB domain containing	0	0.01758	0.02321	0.329848	0.179666	0.589864	4.52619	2.13915e-06	1.11992e-05	0.954931
Pfx006305	TFPI	Tissue factor pathway inhibitor	2.71327	2.24597	2.20514	8.95295	8.62425	12.1838	1.96204	2.11457e-11	2.00745e-10	0.292935
Pfx004798		Sorting nexin 10b	1.44552	0.82293	1.056	4.5866	4.05975	3.90345	1.83736	2.00132e-11	1.90946e-10	0.27399
Pfx004797	SKAP2	Src kinase associated phosphoprotein 2	0.459309	0.097617	0.283843	0.568697	0.720558	0.819657	1.26208	0.0124604	0.0311021	0.505069
Pfx004866	grik5	Glutamate receptor ionotropic, kainate	0	0	0	0.038635	0.070841	0.111827	5.64712	0.000420117	0.00148637	1.60106
Pfx010378	TMEM179	Transmembrane protein 179	0.143869	0.135838	0.206275	0.417202	0.496139	0.599874	1.50443	0.00091786	0.00302105	0.453886
Pfx010371	GALNT16	Polypeptide N-acetylgalactosaminyltransferase 16	0.259163	0.344242	0.221916	0.664427	0.476096	0.673609	1.01936	0.0147338	0.0359208	0.417966
Pfx011029	SLC25A37	Solute carrier family 25, member 37	2.26297	1.90902	2.09845	6.69874	6.62385	6.43255	1.57317	2.70314e-84	4.60456e-82	0.0808665
Pfx011022	PEBP4	Phosphatidylethanolamine-binding protein	3.71502	3.47335	3.41129	0.179049	0	0.310185	-4.47475	2.22232e-16	3.28364e-15	0.545073
Pfx012283	FAM20C	Family with sequence similarity 20, member Cb	0	0.023483	0.056877	0.214115	0.099845	0.117679	2.22631	0.00208529	0.00632654	0.723341
Pfx013885	LAMB1	laminin subunit	0.158988	0.159477	0.122958	0.331387	0.298106	0.328459	1.02636	9.04155e-06	4.33597e-05	0.231219
Pfx020470	PRKACA	Protein kinase, cAMP-dependent, catalytic, alpha, genome duplicate	0.189151	0.088463	0.131408	0.406904	0.419953	0.371948	1.48314	3.38398e-05	0.000148391	0.357731
Pfx020476	TUBB4A	Tubulin is the major constituent of microtubules. It binds two moles of GTP, one at an exchangeable site on the beta chain and one at a non-exchangeable site on the alpha chain	0.515772	0.284673	0.53981	2.15828	2.04941	1.96344	2.12675	6.65139e-14	8.06948e-13	0.283772
Pfx022931	NA	NA	0	0	0.245476	0.579645	0.797742	0.6538	2.97839	0.0039364	0.011238	1.03301
Pfx015082	kiaa1456	Zgc 73340	0.746404	0.560576	0.951284	0.29563	0.42251	0.361013	-1.11515	0.00547268	0.0150319	0.401449
Pfx003971		Leucine-rich repeats, typical (most populated) subfamily	1.00398	0.984204	1.17369	3.56874	3.37213	3.46895	1.63059	2.46031e-54	2.03749e-52	0.10505
Pfx018369	mcoln3	Mucolipin	5.68891	6.23952	4.61412	2.39893	2.61469	2.49787	-1.22641	2.77096e-07	1.65217e-06	0.238676
Pfx018368	mcoln3	Mucolipin	15.2186	16.5918	13.9407	7.41956	7.08169	6.78526	-1.19392	3.58542e-16	5.23496e-15	0.14646
Pfx006221	SOBP	Sine oculis binding protein homolog (Drosophila)	0.440955	0.257699	0.182174	0.057968	0.183811	0.059145	-1.58938	0.0104493	0.0266668	0.620706
Pfx019012	RASSF2	Ras association (RalGDS AF-6) domain family	0.679253	0.653491	0.767667	0.108284	0.128536	0.213402	-2.23124	0.000241869	0.000897244	0.607849
Pfx019013	KCNIP3	Kv channel interacting protein	0.982069	1.36299	1.53795	0.101611	0	0	-5.34554	2.17748e-08	1.49631e-07	0.955026
Pfx019016		zinc finger of C3HC4-type, RING	0.039792	0.027572	0.004977	0.220677	0.288507	0.162419	3.01776	1.44052e-06	7.75682e-06	0.626181
Pfx019014	kcnip3	Kv channel interacting protein	1.70693	1.5085	2.22508	0	0	0	-8.26098	3.10527e-11	2.8942e-10	1.24384
Pfx006915	NA	NA	0.00577	0.038858	0.016384	0.14201	0.088622	0.165276	2.33112	0.0140436	0.0345232	0.949095
Pfx006914	ITGBL1	Integrin, beta-like	0	0.054734	0	0.21424	0.226404	0.060152	2.87527	0.0174658	0.0416127	1.20975
Pfx006910	ZIC2	Zic family member 2 (odd-paired homolog, Drosophila)	0	0	0	0.107087	0.10733	0.133868	5.23787	0.00196673	0.00600598	1.69225
Pfx015816	ITGA2B	Integrin, alpha 2b (platelet glycoprotein IIb of IIb IIIa complex, antigen CD41B)	0.426973	0.404327	0.446058	0.084407	0.11616	0.070144	-2.2866	1.52912e-08	1.07187e-07	0.404118
Pfx015814	NA	NA	0	0	0	0.04897	0.252498	0.301371	5.68987	0.000458477	0.00160905	1.62386
Pfx015815	FAM171A2	Family with sequence similarity 171 member A2	0.117794	0.015007	0.039379	0.287577	0.473697	0.278916	2.48394	0.000118999	0.000469101	0.645485
Pfx004201	CCDC78	coiled-coil	0.076572	0.070788	0.129733	0	0	0	-5.10454	0.00225121	0.00678763	1.67092
Pfx008518	MALT1	lymphoid tissue lymphoma translocation	0.936173	1.09285	0.995812	2.69225	2.53822	2.29274	1.21571	3.2955e-11	3.06196e-10	0.183289
Pfx014076	DOCK2	dedicator of cytokinesis	0.077842	0.106062	0.087106	0.23544	0.217879	0.34514	1.45476	0.000176091	0.000670687	0.387826
Pfx019845	PTGER2	Prostaglandin E receptor 2b (subtype EP2)	0.005483	0.048447	0.043122	0.409166	0.554704	0.354833	2.8976	0.00245481	0.00733606	0.956666
Pfx012895	SLITRK2	SLIT and NTRK-like	0.092381	0.115803	0.156893	1.0061	0.570571	0.856843	2.58715	4.51598e-11	4.13725e-10	0.392821
Pfx019840		cytoskeleton organization	0.022541	0	0	0.051178	0.223883	0.03786	4.06409	0.0204905	0.0477337	1.75385
Pfx012899	RAB33A	RAB33A, member RAS oncogene family	0.059419	0.049142	0.101341	0.463145	0.262858	0.429472	2.27492	1.36028e-05	6.36599e-05	0.52295
Pfx013762	CAPRIN2	Caprin family member 2	0.352095	0.24406	0.306147	0.673902	0.931424	0.853808	1.37054	1.34131e-06	7.2524e-06	0.283549
Pfx014385	SLC24A4	Sodium potassium calcium exchanger	0.260412	0.129189	0.243552	1.20084	1.4128	0.478052	2.16528	0.00013893	0.000539248	0.568305
Pfx014387			0	0	0	0.508077	0.496939	0.375229	4.97075	0.00521469	0.0144216	1.77942
Pfx019802		Integrase core domain	0.041756	0.188058	0.092735	1.2609	1.1801	0.750693	3.09206	6.90062e-10	5.5733e-09	0.501278
Pfx012536	IRF9	Interferon regulatory factor	4.22793	4.01678	3.87913	11.0188	11.1981	11.931	1.40585	4.88329e-40	2.53254e-38	0.106149
Pfx019305	LNX1	Ligand of numb-protein X 1	1.98974	2.68925	1.63663	0.098634	0.224489	0.231118	-3.4671	5.39553e-15	7.23733e-14	0.443514
Pfx010239	LTK	Tyrosine kinase	0.030293	0.004129	0.021728	0.101211	0.096327	0.115791	2.26359	0.0069471	0.0186299	0.838563
Pfx018003		Belongs to the class I-like SAM-binding methyltransferase superfamily. C5-methyltransferase family	1.01532	1.12975	1.20078	2.56517	2.22389	2.34361	1.00058	7.25494e-16	1.03758e-14	0.124047
Pfx011721	MOB3A	MOB kinase activator 3A	0.518027	0.500642	0.428568	2.16707	1.84518	2.00404	1.95982	1.28973e-13	1.52068e-12	0.264582
Pfx014801	CLIP3	CAP-GLY domain containing linker protein 3	0.049933	0.043104	0.021549	0.386377	0.541864	0.574686	3.42492	1.53137e-06	8.20804e-06	0.712472
Pfx014809	SLC6A4	Solute carrier family 6 (neurotransmitter transporter, serotonin), member 4A	0.409135	0.33295	0.300478	0.770904	0.90336	0.846408	1.1864	6.19292e-07	3.51637e-06	0.23799
Pfx021668	CYP7B1	Cytochrome P450, family 7, subfamily C, polypeptide 1	0.036138	0.053669	0	0.127819	0.256047	0.339537	2.63664	0.00480292	0.0134121	0.93499
Pfx021660	ESYT2	C2 domain	0.345828	0.401967	0.336058	0.707661	0.940438	0.913687	1.14158	1.47518e-06	7.92718e-06	0.237109
Pfx021661	PTPRN2	Protein tyrosine phosphatase, receptor type, N polypeptide 2	0.095698	0.039173	0.081267	0.227291	0.326293	0.438277	2.06643	8.29873e-05	0.000337098	0.525059
Pfx005802	ZNF503	zinc finger protein	0.167526	0.066013	0	0.457221	0.405593	0.355223	2.33282	0.000225851	0.000842746	0.63251
Pfx005805		Belongs to the intermediate filament family	0.03823	0.031448	0.01481	0.148357	0.240644	0.125052	2.41591	0.000963379	0.00316028	0.731871
Pfx003323	LRRC8E	Leucine rich repeat containing 8 family, member E	0.158779	0.067524	0.062902	0.460622	0.367035	0.38698	1.97835	9.22512e-05	0.000372274	0.505957
Pfx003326		lipoprotein receptor	0.939706	0.977942	0.936412	2.18695	1.96559	2.02392	1.02285	9.51101e-16	1.34919e-14	0.127331
Pfx007851	TRIB1	Tribbles homolog	0.148995	0.126218	0.119826	0.318675	0.396518	0.342545	1.28391	0.00479149	0.0133837	0.455171
Pfx007577	CHRNB3	Cholinergic receptor, nicotinic, beta polypeptide 3a	0.071135	0.077259	0.044042	0.381098	0.257096	0.297078	2.09615	0.000106374	0.000423074	0.540861
Pfx007570		C-type lectin (CTL) or carbohydrate-recognition domain (CRD)	0.538195	0.419147	0.844846	2.83992	2.22423	2.65778	2.00251	2.41838e-09	1.85062e-08	0.335604
Pfx002054	MAPK14	mitogen-activated protein kinase	1.30596	1.13388	1.3905	3.06503	2.90003	3.70124	1.24865	1.70207e-18	2.93512e-17	0.142288
Pfx002586	C2CD4C	C2 calcium-dependent	0.098417	0.128384	0.079573	0.424673	0.36347	0.418196	1.85266	0.00458258	0.0128602	0.653496
Pfx002587	GNA15	Guanine nucleotide binding protein (G protein), alpha 15 (Gq class)	0.10769	0.062941	0.032047	0.558897	0.434167	0.399213	2.63646	5.05169e-07	2.90698e-06	0.524738
Pfx008754	ISG15	ISG15 ubiquitin-like modifier	0.040991	0.206052	0.121658	0.758505	1.25633	0.732686	2.57647	0.00162534	0.00506458	0.817584
Pfx005580	NKX6-2	homeobox	0.035821	0.022541	0.028477	0.271709	0.245166	0.085069	2.28589	0.00985504	0.025368	0.885702
Pfx008750		Major histocompatibility complex class I-related gene protein-like	0.025266	0.086236	0.034318	0.497418	0.706456	0.337741	3.22714	3.1929e-07	1.8919e-06	0.631326
Pfx000561	CYP26B1	Cytochrome P450, family 26, subfamily b, polypeptide 1	0	0.016952	0.041343	0.121203	0.190332	0.096465	2.6569	0.000668484	0.00226489	0.780938
Pfx000562	DYSF	Dysferlin, limb girdle muscular dystrophy 2B (autosomal recessive)	0.025532	0.070812	0.035704	0.232895	0.34296	0.22275	2.41275	1.60316e-07	9.86475e-07	0.460421
Pfx000564	MAMLD1	Mastermind-like domain containing 1	0.309233	0.381163	0.346191	0.9717	1.00343	1.01685	1.4306	1.46707e-10	1.2728e-09	0.223226
Pfx005058	SCGN	Secretagogin, EF-hand calcium binding protein	0.608407	0.586881	0.448753	1.61142	1.51509	1.42963	1.36581	6.56155e-06	3.22037e-05	0.303012
Pfx005050	NA	NA	0.512592	0.244023	0.376019	0.779425	0.897561	0.958094	1.13099	0.00260968	0.00775904	0.375704
Pfx005057	LRRC16A	Leucine rich repeat containing 16A	1.20293	1.02212	1.22186	3.2151	3.27468	3.21864	1.41206	1.68786e-47	1.11559e-45	0.0975366
Pfx005056		Tumor necrosis factor receptor superfamily member	0.515327	0.479923	0.607615	7.15719	5.90969	6.77529	3.52197	3.26036e-66	3.67263e-64	0.204907
Pfx005055	TNFRSF11B	Tumor necrosis factor receptor superfamily member	0	0.042045	0.126551	0.398057	0.473714	0.351185	2.73434	5.17483e-05	0.000219418	0.675548
Pfx000699	CD248	CD248 molecule, endosialin	0.002538	0.008933	0	0.039259	0.167568	0.113436	3.99236	0.000695292	0.00234586	1.17719
Pfx000694		EH domain binding protein 1-like 1	0.238891	0.160773	0.227713	0.535161	0.620642	0.493327	1.31108	2.84951e-05	0.000126409	0.313267
Pfx000695		Ephrin receptor ligand binding domain	0.030258	0.082479	0.089285	0.248938	0.308015	0.222659	1.73141	0.00296091	0.00870818	0.58262
Pfx000691		Zinc finger protein 36, C3H1 type-like	0.068283	0.06646	0.086562	0.315929	0.113623	0.507942	1.85001	0.0130311	0.0323149	0.745095
Pfx002871	INHBB	Inhibin, beta B	0.036755	0.11572	0.038301	0.265855	0.309642	0.320641	2.02481	5.58155e-05	0.000235017	0.502455
Pfx002879		Transmembrane emp24 protein transport domain containing 3	2.85255	2.4211	2.28045	6.1852	7.14861	5.53064	1.23039	1.39386e-08	9.80664e-08	0.216842
Pfx007347	DMRTA1	Doublesex- and mab-3-related transcription factor	0.037169	0.025957	0	0.152184	0.422161	0.309592	3.20153	0.000724702	0.00243528	0.94718
Pfx011528		Immunoglobulin	0.14999	0.185488	0.281969	1.04608	0.502979	0.549504	1.62237	0.00781291	0.0206504	0.609903
Pfx011526		Immunoglobulin	0.084593	0.360731	0.282114	1.51406	1.05999	0.940837	2.13845	5.27445e-05	0.000223073	0.528911
Pfx011524	SRXN1	Sulfiredoxin 1 homolog (S. cerevisiae)	0.79427	1.2639	0.570629	1.94151	2.16237	2.20589	1.13988	0.000962314	0.00315728	0.345279
Pfx019734	ESR1	The steroid hormones and their receptors are involved in the regulation of eukaryotic gene expression and affect cellular proliferation and differentiation in target tissues	0.329651	0.290574	0.215682	0.754113	0.577523	0.522065	1.05843	0.00112645	0.00363827	0.324984
Pfx011295	ZNF366	Zinc finger protein 366	0	0.047985	0	0.159138	0.145588	0.077199	2.85011	0.0101747	0.0260708	1.10906
Pfx011293	PTGER4	Prostaglandin E receptor 4 (subtype EP4) a	0	0.110583	0	0.326249	0.412492	0.182782	2.83881	0.00468445	0.0131109	1.00383
Pfx019199			0	0.009067	0.024741	0.216211	0.186269	0.182112	3.76028	1.64559e-06	8.76865e-06	0.784586
Pfx019197			0	0.017572	0.024673	0.431644	0.52891	0.417419	4.72328	4.28321e-12	4.35428e-11	0.681815
Pfx019193	NA	NA	3.12788	3.42014	2.78425	1.25626	1.54862	1.30656	-1.26513	2.98779e-09	2.25912e-08	0.213262
Pfx012178	PNMT	Phenylethanolamine N-methyltransferase	4.57836	4.21575	3.81571	1.78724	2.10539	2.2023	-1.12563	5.2249e-06	2.60152e-05	0.247089
Pfx015998	NBR1	brca1 gene 1	0.656801	0.5767	0.548983	1.62716	2.03776	1.84848	1.54261	8.0193e-20	1.52469e-18	0.169278
Pfx015997	NA	NA	0.493657	0.28786	0.369935	0.954339	0.965997	1.14388	1.32989	1.49784e-05	6.95079e-05	0.307204
Pfx006624	NA	NA	0.017532	0.0619	0.034085	0.356507	0.413865	0.342267	3.06251	1.19345e-09	9.39336e-09	0.503609
Pfx018987	VLDLR	Very low density lipoprotein receptor	0.068837	0.099635	0.108716	1.09031	0.92771	0.855619	3.24104	1.46133e-23	3.49518e-22	0.32397
Pfx018986	SH3BP2	SH3-domain binding protein 2	0.118514	0.100471	0.044749	0.882461	0.893442	0.85124	3.17678	6.89192e-15	9.17988e-14	0.407988
Pfx004034	LRRC15	Leucine rich repeat containing 15	1.9369	1.72955	1.6742	6.25866	5.71956	5.91164	1.65546	4.98837e-27	1.42393e-25	0.153769
Pfx011889	GHITM	Growth hormone inducible transmembrane protein	27.2381	25.9089	18.1382	91.3327	74.8611	82.4346	1.71329	1.86606e-43	1.08005e-41	0.12395
Pfx011888	chst3	Belongs to the sulfotransferase 1 family	0.641655	0.703598	0.680163	1.5637	1.40591	1.52063	1.05371	6.75125e-09	4.92179e-08	0.181768
Pfx011881		Peptidase C13 family	0	0	0.052808	1.61307	1.63702	1.56349	6.36495	1.72307e-12	1.83165e-11	0.90216
Pfx011880	OTOP3	Otopetrin 3	0.082473	0.047314	0.086605	0.750385	1.2204	0.754307	3.52626	2.7634e-15	3.77437e-14	0.446297
Pfx011884		Peptidase C13 family	2.36178	2.79493	2.13622	23.8115	22.0829	22.0394	3.1176	7.28147e-258	6.10246e-255	0.0908865
Pfx022506		Proline-rich transmembrane protein 1-like	1.93901	1.5073	1.83061	0.585166	0.342941	0.483794	-1.96595	4.60878e-05	0.000197229	0.482485
Pfx022504			0.415823	0.390664	0.527187	0.092278	0.140986	0.176558	-1.73481	8.06014e-05	0.000327915	0.440017
Pfx005631	PLAU	Belongs to the peptidase S1 family	0.05757	0.252732	0.335211	0.917323	1.19866	1.16742	2.16121	2.69863e-05	0.000120173	0.514878
Pfx005630	VCL	Vinculin	0.084679	0.068018	0.134479	0.410595	0.604585	0.59892	2.3789	1.33452e-11	1.2909e-10	0.351657
Pfx005634	GSTO1	glutathione S-transferase	0.263113	0.290092	0.153846	0.973961	0.820715	0.688086	1.67225	0.000130002	0.000508076	0.437024
Pfx003281	CACNA1I	Voltage-sensitive calcium channels (VSCC) mediate the entry of calcium ions into excitable cells and are also involved in a variety of calcium-dependent processes, including muscle contraction, hormone or neurotransmitter release, gene expression, cell motility, cell division and cell death. This channel gives rise to T-type calcium currents. T-type calcium channels belong to the low-voltage acti…	0.552463	0.716272	0.484639	0.202095	0.152534	0.153719	-1.82986	3.01981e-05	0.000133483	0.438608
Pfx004036	HES1	Hairy-related 6	0.364051	0.222943	0.26335	1.1905	0.617447	0.967098	1.60638	0.000172712	0.000658536	0.427695
Pfx017820	camt-1	Calmodulin binding transcription activator 1a	0.06073	0.045746	0.122396	0.241969	0.248259	0.431506	1.93686	1.26069e-05	5.92642e-05	0.443541
Pfx004035	NA	NA	1.16852	0.347194	0.889533	3.34732	2.41822	2.78793	1.7657	1.0173e-06	5.59937e-06	0.361211
Pfx007569	NA	NA	0	0	0	0.156604	0.053035	0.419791	5.17588	0.00342303	0.009906	1.76835
Pfx007568		C-type lectin (CTL) or carbohydrate-recognition domain (CRD)	0.015236	0	0	0.39363	0.262622	0.260441	5.26362	9.33586e-06	4.46995e-05	1.18764
Pfx006386		Zinc finger protein	0.314841	0.218144	0.706783	0.671052	1.21618	1.56563	1.37454	0.00415447	0.0117978	0.479569
Pfx004717		CD20-like family	0.984111	1.07543	1.19328	3.23223	3.62758	3.47794	1.56618	4.7951e-11	4.38338e-10	0.238123
Pfx004710	TXNIP	Thioredoxin interacting protein	0.798718	0.875516	0.63079	4.30207	3.79676	3.54022	2.23608	1.72178e-35	7.3472e-34	0.179845
Pfx010046			7.53407	6.95619	6.51057	3.24399	3.41981	3.4816	-1.13489	5.79478e-73	7.54113e-71	0.0628155
Pfx010044		Myristoylated alanine rich protein kinase C substrate b	0.230557	0.455224	0.367695	0.87369	0.657991	1.08592	1.20381	0.00125934	0.00402466	0.373265
Pfx018691	RASGRF2	guanine nucleotide-releasing factor	0.080689	0.067532	0.014883	0.411022	0.246107	0.15438	2.18142	0.000444998	0.00156647	0.62116
Pfx011311	CSGALNACT1	Chondroitin sulfate N-acetylgalactosaminyltransferase 1	0.322614	0.228788	0.359583	0.657689	0.611404	0.87351	1.1488	0.000694774	0.00234449	0.338715
Pfx011313	LRRC2	Leucine rich repeat containing 2	0	0	0	0.124551	0.038823	0.07908	4.55215	0.0199148	0.0466259	1.95544
Pfx009355	YAP1	Yes-associated protein 1	0.171536	0.135603	0.10723	0.901686	0.48381	0.404271	2.01111	1.14906e-08	8.1638e-08	0.352387
Pfx021433	CD300LG	immune system process	0.101644	0.167964	0.193914	0.033844	0	0	-3.77467	0.00645274	0.0174359	1.38579
Pfx021432	CD300LG	immune system process	1.73772	1.99384	1.46065	0.165384	0.204207	0.132301	-3.34759	5.10397e-14	6.26104e-13	0.444612
Pfx021436	TGM1	Transglutaminase 1 like 1	0.393429	0.221773	0.34636	1.39251	1.39358	0.932449	1.86484	1.95982e-11	1.87157e-10	0.277961
Pfx021438	FOXL2	forkhead box	0	0.031854	0	0.174205	0.149079	0.233527	3.67377	0.00083612	0.00277629	1.09975
Pfx009352	SIX5	Sine oculis homeobox homolog 4.3	0.143286	0.149021	0.123361	0.489249	0.393959	0.243168	1.31226	0.00228665	0.00688359	0.430217
Pfx015565	hid1	HID1 domain containing	0.278362	0.477383	0.445211	1.09523	1.12722	1.26189	1.42956	8.11487e-10	6.51928e-09	0.232726
Pfx023289		Interferon-induced very large GTPase 1-like	0	0.015459	0	0.023216	0.060719	0.073781	2.97117	0.020785	0.0482908	1.28518
Pfx023281	NA	NA	12.1802	11.2283	13.0414	29.8228	26.845	28.8645	1.1445	1.83393e-43	1.06439e-41	0.0827922
Pfx023131	ANG	Belongs to the pancreatic ribonuclease family	0.622904	0.74796	0.853184	1.12533	1.71172	3.13881	1.32491	0.0121221	0.0303479	0.528153
Pfx023132	ANG	Belongs to the pancreatic ribonuclease family	3.86878	3.00405	2.69795	16.9064	18.9314	21.0362	2.49117	2.11617e-37	9.68077e-36	0.194925
Pfx023134		Belongs to the pancreatic ribonuclease family	0.056278	0	0.070402	0	0.88256	0.489929	3.09346	0.0109952	0.02789	1.21653
Pfx023138	CDC42EP2	Cdc42 effector	0.46289	0.639506	0.45534	1.73281	1.46634	1.89633	1.60627	3.44011e-16	5.0298e-15	0.196924
Pfx010864	GHR	growth hormone receptor	0.200726	0.272654	0.192497	0.09819	0.119641	0.127106	-1.0238	0.0115076	0.0290072	0.405163
Pfx010865	SEPP1	Selenoprotein P, plasma, 1a	2.68335	2.21823	2.38616	8.14347	11.2049	9.48276	1.89752	5.28197e-14	6.4718e-13	0.252171
Pfx016724	NRG2	Neuregulin 2a	0.01568	0	0.015066	0.033105	0.083633	0.111435	2.62498	0.0202584	0.047314	1.13071
Pfx016721	SH2D4A	Hematopoietic SH2 domain containing	0.102743	0.124641	0.047036	0.47716	0.42379	0.229825	1.9003	3.58196e-05	0.000156515	0.459796
Pfx016720	CXXC5	CXXC finger	0.02603	0.08336	0.025883	0.428616	0.470282	0.452054	3.04216	1.34225e-08	9.46578e-08	0.535535
Pfx016722	PURA	Purine-rich element binding protein A	0.03431	0.066009	0.05603	0.176343	0.226003	0.120026	1.57384	0.00146826	0.00462531	0.494781
Pfx021194	HBZ	Hemoglobin subunit	61.0622	58.9894	53.2956	241.956	235.221	233.152	1.94701	0	0	0.0482244
Pfx021195		Hemoglobin subunit	54.247	49.4211	48.6145	219.325	217.256	216.947	2.01613	0	0	0.0425095
Pfx021196	NA	NA	0	0.080369	0	0.226435	0.175889	0.140483	2.5615	0.0113144	0.0285856	1.01132
Pfx021192		Hemoglobin	0.388617	0.354177	0.286136	1.77908	2.1817	1.75725	2.37496	5.99758e-20	1.15075e-18	0.259718
Pfx021193		Hemoglobin subunit	66.3802	73.6832	68.9719	339.847	339.414	325.951	2.17369	0	0	0.047341
Pfx013076	ATP1B4	This is the non-catalytic component of the active enzyme, which catalyzes the hydrolysis of ATP coupled with the exchange of Na( ) and K( ) ions across the plasma membrane	0	0.036884	0	0.263001	0.135427	0.18925	3.27714	0.0154411	0.0374552	1.35315
Pfx013071	ZDHHC9	Zinc finger, DHHC-type containing 9	0.04532	0.034407	0.027244	0.172996	0.231941	0.182173	2.29196	1.93501e-05	8.80972e-05	0.536475
Pfx010529	FLVCR2	Feline leukemia virus subgroup C	0	0	0	0.358262	0.185899	0.168087	6.12936	3.89765e-05	0.000169216	1.49007
Pfx010528	JDP2	Jun dimerization protein 2	0	0.0477	0.024357	0.147898	0.231339	0.19319	2.66238	0.00357584	0.0102998	0.913858
Pfx000262	LAMA3	Laminin, alpha 3	0.162227	0.137399	0.129752	0.312384	0.433298	0.445476	1.38243	8.28234e-08	5.31327e-07	0.257874
Pfx000266		Epidermal growth factor receptor	0.040191	0.032471	0	0.174988	0.190165	0.087329	2.47103	0.0145528	0.0355497	1.01134
Pfx001670	CALCOCO1	and coiled-coil	0	0.015443	0	0.066391	0.062436	0.115564	3.43918	0.00882945	0.0230408	1.31337
Pfx008707	Tnfrsf22	Death domain	0.268096	0.293827	0.4475	1.27962	1.76242	1.6123	2.0999	1.07026e-10	9.46163e-10	0.325229
Pfx001979	IQSEC1	regulation of ARF protein signal transduction	0.04292	0.032038	0.02191	0.689389	0.641951	0.468354	3.97008	1.0127e-14	1.32779e-13	0.513085
Pfx018868	PITPNA	Phosphatidylinositol transfer protein alpha	0.141579	0.181018	0.044234	1.0358	0.783905	0.718765	2.53935	8.79931e-05	0.000356257	0.647543
Pfx004178	MSS51	MSS51 mitochondrial translational activator	1.29762	1.60828	1.01265	0.160674	0	0.045907	-4.10801	1.60576e-09	1.25163e-08	0.680881
Pfx003742	GPR62	G-protein coupled receptor	0.55705	0.59094	0.59633	0.121551	0.321774	0.103509	-1.6875	0.00256267	0.00762795	0.559546
Pfx009462	EHD2	Belongs to the TRAFAC class dynamin-like GTPase superfamily. Dynamin Fzo YdjA family	0.257422	0.101973	0.148974	0.660965	0.507144	0.604756	1.72568	1.87544e-06	9.91028e-06	0.362051
Pfx007485	FAM184B	Family with sequence similarity 184, member B	0.279424	0.390759	0.243174	1.44888	1.40022	1.49653	2.12963	1.41613e-19	2.64445e-18	0.235292
Pfx008331	ENTPD2	nucleoside-diphosphatase activity	0.721236	0.47464	0.647955	2.17303	1.99165	1.9842	1.65272	9.51572e-13	1.03624e-11	0.23156
Pfx007739	S100A10	S100 calcium binding protein	1.39049	2.03135	1.3074	3.35817	4.0925	3.94951	1.17142	0.000365872	0.00130859	0.328724
Pfx007737	NA	NA	0.033235	0.014476	0.014002	0.107783	0.038667	0.07812	1.79434	0.0137149	0.0338184	0.72803
Pfx013279	macrod1	MACRO domain containing 1	2.15096	2.53988	3.04163	1.18975	1.02892	0.888161	-1.38544	0.000337408	0.00121613	0.386483
Pfx013271	PURA	PurA ssDNA and RNA-binding protein	0.37512	0.505742	0.349572	0.786339	1.30408	1.05206	1.24637	0.0082586	0.0217025	0.471877
Pfx013272	vn	Neuregulin 2b	0.017482	0.015577	0.017738	0.054283	0.163866	0.188404	2.69926	0.00679069	0.0182362	0.997165
Pfx013273	B3GNT8	UDP-GlcNAc betaGal beta-1,3-N-acetylglucosaminyltransferase	0	0.038262	0.027863	0.123346	0.152285	0.249083	2.73796	0.000934735	0.00307209	0.827312
Pfx015306		Si ch211-76l23.4	0.629157	0.320118	0.233259	1.24538	1.33061	0.581434	1.35223	0.0126446	0.0315219	0.542277
Pfx016578		Complement component 1, q subcomponent, C chain	0	0	0	0.251674	0.76777	0.24326	6.4249	1.09382e-05	5.18032e-05	1.46095
Pfx016579	C1QA	Complement component 1, q subcomponent, A chain	0	0	0	0.200439	0.127477	0.103308	5.32507	0.00143159	0.00452273	1.67024
Pfx018085	NA	NA	0.674123	0.568552	0.618109	0.307544	0.218213	0.31822	-1.18915	0.0019136	0.00586854	0.383188
Pfx004903	NA	NA	1.02045	0.809407	0.895717	0.450842	0.246085	0.465765	-1.31421	6.03802e-07	3.43587e-06	0.263368
Pfx017191	SYT10	Synaptotagmin X	0	0.071764	0	0.151977	0.326037	0.117665	2.85702	0.00498752	0.0138666	1.01752
Pfx017196	CRY1	Cryptochrome circadian clock	1.68698	1.49343	1.58007	3.44926	3.42568	3.33482	1.01369	5.09055e-18	8.47831e-17	0.117172
Pfx017220	NA	NA	0.175076	0.180924	0.163542	0.466043	0.457801	0.570503	1.43386	0.00376821	0.0108047	0.494956
Pfx022391	MAN1C1	Mannosyl-oligosaccharide 1,2-alpha-mannosidase	0.096834	0.135715	0.16044	0.330263	0.299056	0.330358	1.1912	8.4271e-05	0.000342113	0.302957
Pfx011106		L-rhamnose-binding lectin CSL2-like	0.168944	0.274027	0.137488	3.04626	3.30691	2.40947	3.70025	8.89166e-15	1.17095e-13	0.477195
Pfx014888	SLC25A15	Belongs to the mitochondrial carrier (TC 2.A.29) family	0.602574	0.7777	0.80412	1.9386	1.54672	1.53449	1.09893	1.09721e-05	5.194e-05	0.249922
Pfx014886	NA	NA	0.035554	0.104108	0.214046	0.746738	0.462196	0.335142	2.02311	0.00166861	0.00518319	0.643556
Pfx014887	FOXO1	Forkhead box	0.197888	0.178566	0.166819	0.805531	1.05494	1.05247	2.3252	2.06623e-24	5.23479e-23	0.228051
Pfx015689	Hs3st-B	Heparan sulfate glucosamine 3-O-sulfotransferase	0	0	0.016759	0.0673	0.048531	0.09222	3.13467	0.0190333	0.0448174	1.33682
Pfx015688	ARHGAP44	Rho GTPase activating protein 44	0.015473	0.014839	0.010383	0.086085	0.166412	0.113724	2.86338	0.00128136	0.00409004	0.889213
Pfx015682		Serine threonine-protein kinase	0.469781	0.776593	0.497173	1.18586	1.09812	1.51258	1.02159	8.91552e-06	4.28043e-05	0.229988
Pfx020537	CAMSAP3	microtubule minus-end binding	0.072134	0.086093	0.110494	0.231707	0.197344	0.191802	1.08389	0.019478	0.0457309	0.463942
Pfx020536	PIGR	polymeric immunoglobulin receptor	0.529561	0.425853	0.446023	1.09475	0.872843	1.05549	1.01939	0.00643375	0.0173868	0.374114
Pfx001471	ITGA11	integrin	0.400482	0.37593	0.298369	1.78879	1.48965	1.50886	2.05346	4.4045e-17	6.87142e-16	0.244413
Pfx005500		Zinc finger, C2H2 type	0.08861	0.208178	0.085319	0.229987	0.431381	0.340099	1.2684	0.0195778	0.0459448	0.543367
Pfx003830	LMO4	LIM domain	0	0	0	0.256315	0.85734	0.331447	6.16305	4.05181e-05	0.000175038	1.50153
Pfx003837		Guanine nucleotide exchange factor for Rho/Rac/Cdc42-like GTPases	0.231895	0.165245	0.258412	0.525777	0.720213	0.816971	1.56321	9.00561e-05	0.000363977	0.399193
Pfx018243	ACAP3	ArfGAP with coiled-coil, ankyrin repeat and PH domains	1.81692	1.52138	1.6788	4.67003	4.93883	4.24754	1.38176	5.83797e-25	1.51758e-23	0.133916
Pfx003165	MGAT5B	Mannosyl (alpha-1,6-)-glycoprotein beta-1,6-N-acetyl-glucosaminyltransferase, isozyme B	1.03844	1.29963	1.30126	2.65177	3.07294	2.79146	1.13043	1.11115e-10	9.80247e-10	0.175233
Pfx003160	MS4A4A	Membrane-spanning 4-domains, subfamily A, member	0	0	0.082759	0.508505	0.294972	0.60967	4.04865	2.09674e-06	1.10047e-05	0.853448
Pfx019116	NA	NA	0.211178	0.156355	0.399405	0.813353	0.705638	0.655452	1.40702	0.00351436	0.0101465	0.482063
Pfx019115	DPYSL2	Dihydropyrimidinase-related protein	0.355767	0.128777	0.248587	0.845319	0.682228	0.982507	1.68302	0.000108875	0.000432363	0.434899
Pfx019114	DPYSL2	Dihydropyrimidinase-related protein	0.239288	0	0.181121	0.492781	0.590522	0.702831	2.0654	0.00227074	0.00683965	0.676666
Pfx019111	NA	NA	0.071172	0.095924	0.012674	0.635787	0.837692	0.851216	2.97757	0.00338196	0.00980337	1.01599
Pfx019119	NA	NA	1.94084	2.00322	1.68237	1.08568	0.502679	0.963767	-1.22386	0.00371484	0.0106592	0.421815
Pfx015913	RAMP2	Receptor (G protein-coupled) activity modifying protein 2	0.209857	0.1934	0.344584	0.647321	0.633293	0.501306	1.1695	0.000166237	0.000635814	0.310586
Pfx015915	NA	NA	2.3083	1.76226	2.34243	0.612435	0.359447	0.592532	-2.10195	1.72824e-06	9.18338e-06	0.439477
Pfx015919		Myosin, light chain kinase	0	0.013696	0	1.01722	0.578779	0.650136	6.55497	7.18398e-13	7.90955e-12	0.913472
Pfx004326		Belongs to the G-protein coupled receptor 1 family	0.195842	0.095283	0.024623	0	0	0	-4.6685	0.0111467	0.028213	1.83939
Pfx004327		collagen	0.068594	0.107315	0.078139	0.281986	0.381203	0.184317	1.56584	0.00576665	0.0157794	0.567177
Pfx004322	HECW1	HECT, C2 and WW domain containing E3 ubiquitin protein ligase	1.18815	1.06888	1.17185	0.323659	0.397474	0.288854	-1.83083	3.13494e-18	5.30988e-17	0.210284
Pfx004323	VSTM2A	V-set and transmembrane	0	0	0.032904	0.125307	0.12869	0.442499	4.36067	0.00888087	0.0231577	1.66654
Pfx007678	ATP1A3	ATPase, Na K transporting, alpha	0.200169	0.202336	0.155118	0.6608	0.652867	0.532472	1.63401	5.51677e-07	3.15296e-06	0.326319
Pfx007670	PCDH18	homophilic cell adhesion via plasma membrane adhesion molecules	0.023638	0.068869	0.073356	0.217181	0.232259	0.201796	1.81191	0.00289656	0.00853688	0.608328
Pfx007674	WFS1	Wolframin	0.123344	0.319436	0.306812	1.42154	1.36281	1.2736	2.31396	7.46251e-14	9.02218e-13	0.309375
Pfx019968	PARD3B	Par-3 family cell polarity regulator beta	5.263	4.80857	4.20793	1.80406	2.05836	1.71107	-1.4396	2.47903e-42	1.3814e-40	0.105581
Pfx015039	OR56B1	Olfactory receptor 2AT4-like	0	0	0	0.188861	0.292878	0.095002	5.51194	0.000724266	0.00243459	1.63064
Pfx021832	POU3F2	POU class 3 homeobox	0	0.022767	0	0.088083	0.292546	0.075729	3.79152	0.0128101	0.0318571	1.52331
Pfx016437	HGNC:24955	HMP19 protein	0.374988	0.185227	0.425416	2.50119	1.42671	1.43565	2.35243	2.81821e-10	2.37328e-09	0.3729
Pfx010178	SLC10A1	Sodium bile acid	0.1538	0.118976	0.081121	0.252982	0.297334	0.332072	1.23088	0.0173173	0.0413155	0.517197
Pfx011807	B3GNT3	UDP-GlcNAc betaGal beta-1,3-N-acetylglucosaminyltransferase	0.046311	0.043963	0	0.284343	0.215948	0.411853	3.06023	0.00343136	0.00992871	1.04581
Pfx012446	TMEM180	Transmembrane protein 180	0.612264	0.690993	0.728441	1.11594	1.65044	1.62704	1.01786	0.000235526	0.000876043	0.276779
Pfx012447	TRIM8	Tripartite motif-containing 8b	0.273546	0.105039	0.255134	0.742691	0.845452	0.865337	1.85159	5.19576e-05	0.000220189	0.457561
Pfx020879	HPCA	Hippocalcin	0	0.143902	0.140036	1.49842	1.22632	0.815786	3.37886	7.70525e-06	3.74138e-05	0.755353
Pfx022584	NOD1	Nucleotide-binding oligomerization	0.450298	0.51884	0.525751	1.73634	1.51863	1.65155	1.61476	3.51732e-23	8.19743e-22	0.16283
Pfx022589	NA	NA	4.2119	4.07612	4.07563	19.559	19.4777	18.1654	2.12294	2.33278e-71	2.94437e-69	0.118853
Pfx017645	NA	NA	0.103076	0.15688	0.216963	0.403095	0.415723	0.353825	1.21505	0.0109631	0.0278152	0.477636
Pfx021587	NA	NA	1.54354	1.52591	1.68121	0.760404	0.831519	0.745854	-1.10538	2.04427e-14	2.60216e-13	0.144536
Pfx021582	SLC25A24	Solute carrier family 25 (mitochondrial carrier	0.273036	0.231077	0.259872	0.819751	0.746321	0.849382	1.55169	4.72893e-06	2.36865e-05	0.339058
Pfx015490	SMIM22	Small integral membrane protein 22	6.6192	5.43366	5.99894	14.1818	12.9817	15.1227	1.14444	3.79075e-18	6.37431e-17	0.131773
Pfx015497	SLC25A23	Belongs to the mitochondrial carrier (TC 2.A.29) family	0.283783	0.390961	0.305966	0.779216	1.05996	0.670125	1.24463	0.00307097	0.00898315	0.420407
Pfx003203	GULP1	GULP, engulfment adaptor PTB domain containing	0.070021	0.206561	0.033364	0.334303	0.522357	0.356309	1.74718	0.00933416	0.0241454	0.672103
Pfx017396	KCNJ8	Potassium inwardly-rectifying channel, subfamily J, member 8	0.96304	0.833736	0.843887	0.233959	0.287052	0.278783	-1.7702	1.67088e-07	1.02453e-06	0.338299
Pfx017393	PLXNB2	Plexin b2a	0.070311	0.051259	0.032853	0.414682	0.338652	0.24591	2.58585	1.1892e-10	1.0447e-09	0.401486
Pfx017392	NUAK1	NUAK family SNF1-like kinase 1	0	0	0	0.035455	0.058707	0.108392	5.92285	0.000119569	0.000471169	1.5396
Pfx002159	GPX1	Glutathione peroxidase	3.01981	3.1293	3.005	5.78175	7.92079	7.21746	1.10362	5.73867e-14	7.00018e-13	0.146877
Pfx019986		C-type lectin (CTL) or carbohydrate-recognition domain (CRD)	0	0.194568	0.160595	0.760523	0.863077	1.04245	2.70944	0.000200779	0.000757285	0.728728
Pfx005310	lgi2	Leucine-rich repeat LGI family member	4.68827	3.93064	4.07753	1.01962	1.41764	1.30194	-1.84102	1.41809e-21	2.97119e-20	0.192964
Pfx005313	SOD3	Destroys radicals which are normally produced within the cells and which are toxic to biological systems	0.97539	0.865881	0.71402	2.35759	1.80943	1.72613	1.11775	3.62219e-05	0.000158076	0.27062
Pfx000793	TMEM53	Transmembrane protein 53	62.3253	57.657	57.5412	26.3696	24.7618	25.8616	-1.29199	4.24103e-166	2.0195e-163	0.0470361
Pfx000791	klf17	Kruppel-like factor 4b	1.46614	1.35746	1.4483	8.39821	9.70109	10.3109	2.64158	2.81046e-83	4.56471e-81	0.136633
Pfx000799		Belongs to the intermediate filament family	0.031459	0.034839	0	0.957745	0.643642	0.381904	4.35292	4.684e-09	3.46782e-08	0.743069
Pfx000798	CCR9	Belongs to the G-protein coupled receptor 1 family	0.9464	0.937276	0.623083	1.41037	2.03586	2.07699	1.05088	8.93391e-05	0.000361497	0.268229
Pfx006655	NA	NA	0.090151	0.04798	0.043713	0.245143	0.232992	0.136449	1.61058	0.00438506	0.0123722	0.565304
Pfx006651		K02A2.6-like	0.498002	0.409548	0.420472	0.774502	0.987913	1.18578	1.06228	1.26791e-05	5.95903e-05	0.24333
Pfx017728	SH3BGRL2	SH3 domain binding glutamic acid-rich protein like 2	0.314865	0.192093	0.230125	1.48413	0.938436	1.16301	2.07156	0.00236294	0.00709542	0.681354
Pfx017099	ninj2	Ninjurin 2	0.313245	0.40402	0.302956	0.094346	0.16669	0	-1.99733	0.0158749	0.0383456	0.828155
Pfx007265	alpha-Cat	Catenin (cadherin-associated protein), alpha	0.255157	0.335656	0.345894	0.092348	0.079599	0.093884	-1.83258	0.000847801	0.00281162	0.549218
Pfx007262	NA	NA	0.525038	0.471657	0.491056	0	0	0	-5.10519	0.00211329	0.00640127	1.66086
Pfx007881	TSPAN13	Belongs to the tetraspanin (TM4SF) family	0.14652	0.040598	0.035254	0.44338	0.431865	0.178521	2.11803	0.00289211	0.00852738	0.710991
Pfx007887	NA	NA	2.59611	2.19769	2.38798	12.55	12.2505	12.3538	2.28752	1.57632e-90	3.00246e-88	0.113376
Pfx008969	MAP3K5	Mitogen-activated protein kinase kinase kinase 5	1.90352	2.10696	2.15033	5.47613	5.52936	5.0098	1.28679	3.23762e-42	1.78983e-40	0.094509
Pfx008967		monocyte extravasation	0.32538	0.401986	0.250765	0.986483	0.75962	0.85222	1.29198	0.00166661	0.00517777	0.410936
Pfx008960		monocyte extravasation	0.367879	0.376372	0.446591	6.21903	5.35244	6.82864	3.83844	2.59215e-60	2.51439e-58	0.234315
Pfx006131	HABP2	Hyaluronan-binding protein 2-like	0.035079	0.089398	0.093559	0	0	0	-5.11092	0.00240795	0.00721456	1.68417
Pfx010896	GFRA2	Glial cell line derived neurotrophic factor family receptor alpha	0.799212	0.685343	0.696056	0.458859	0.249431	0.427677	-1.02469	0.000234282	0.000871569	0.278534
Pfx016257	GLUL	Glutamate-ammonia ligase (glutamine synthase) c	0.127499	0.246877	0.218949	0	0	0	-5.98924	4.44199e-05	0.000190636	1.4668
Pfx018951	CDC42SE2	CDC42 small effector	0.222099	0.296561	0.35632	1.85178	1.80538	2.43077	2.68318	4.25141e-28	1.27799e-26	0.244139
Pfx021114	TNRC18	Trinucleotide repeat containing 18	0.1126	0.061335	0.106209	0.505754	0.49112	0.393719	2.2289	2.01739e-21	4.19329e-20	0.234519
Pfx021113	SLC29A4	Solute carrier family 29 (nucleoside transporters), member 4	0	0	0	0.135853	0.067531	0.063557	4.99147	0.00506107	0.014045	1.78068
Pfx004518	ZC3H12A	Zinc finger CCCH-type containing 12A	0.227004	0.36472	0.257717	0.488093	0.610864	0.754014	1.02351	0.000753476	0.00252266	0.30377
Pfx004513		PLAC8 family	2.46955	1.13982	0.690663	2.23248	3.26594	4.72566	1.1661	0.0146382	0.0357083	0.477671
Pfx008428	CXCL11	c-X-C motif	0	0	0	0.291532	0.513799	0.653356	5.45073	0.000900232	0.00297081	1.6418
Pfx006563	abcb11	ATP-binding cassette, sub-family B (MDR TAP), member 11a	0.220528	0.100737	0	0.699809	0.708016	0.508087	2.3953	0.00767751	0.0203512	0.898485
Pfx008423	NA	NA	0	0.203029	0.51878	10.6877	10.5579	8.6161	5.01122	3.7757e-21	7.77096e-20	0.530925
Pfx008425	NA	NA	0.920871	1.12684	1.09808	9.99292	10.4193	10.7307	3.19156	8.78037e-48	5.89635e-46	0.219773
Pfx008427	CXCL11	c-X-C motif	0	0.049997	0	1.18067	0.985564	1.23558	5.5802	2.08419e-06	1.09416e-05	1.176
Pfx020244	ATF7IP	Activating transcription factor	2.34734	1.99223	2.11219	4.99356	5.15183	4.97239	1.14652	2.10618e-29	6.80998e-28	0.101837
Pfx012963	KIAA2022	kiaa2022	0.074959	0.060028	0.033934	0.18272	0.213697	0.167356	1.5978	0.00255599	0.0076102	0.529663
Pfx013619	PRTG	Protogenin homolog b (Gallus gallus)	0.108118	0.172949	0.250705	0.671838	0.659014	0.548418	1.72339	4.86911e-07	2.80963e-06	0.342527
Pfx013613		Cholinergic receptor, nicotinic, alpha polypeptide 7	0.227533	0.269101	0.128537	0.486706	0.461346	0.726999	1.31043	0.00799047	0.0210746	0.494041
Pfx013617	MYO9A	Belongs to the TRAFAC class myosin-kinesin ATPase superfamily. Myosin family	0.069966	0.096251	0.106104	0.986732	0.788039	0.680364	3.06111	1.26255e-33	5.05792e-32	0.253291
Pfx014491	SLC36A4	Solute carrier family 36 (proton amino acid symporter), member 4	0.367297	0.329198	0.136634	1.22883	1.14353	1.1435	1.98487	4.20443e-09	3.12602e-08	0.337796
Pfx014496	EFHD1	EF-hand domain family, member D1	17.5532	16.552	18.1856	0.260947	0.214037	0.154124	-6.37346	1.78656e-134	6.4538e-132	0.258252
Pfx020936	GALNT4	POC1 centriolar protein homolog B (Chlamydomonas), like	0.13411	0.276513	0.266533	0.55007	0.790681	0.636659	1.43206	5.76242e-06	2.85682e-05	0.315785
Pfx015725	NUPR1	nuclear protein	3.45948	3.99453	4.54779	10.9983	10.5439	11.9489	1.38846	2.18442e-16	3.22992e-15	0.169087
Pfx015728			1.10009	1.03278	0.989435	2.35265	2.62913	2.26035	1.11977	1.95355e-08	1.3504e-07	0.199386
Pfx011612	FNBP1	Formin binding protein 1	0.18956	0.25145	0.21566	0.663254	0.828368	1.1261	1.88303	1.63033e-05	7.51895e-05	0.436868
Pfx014938	ETV1	Ets variant gene 1	0.118937	0.147346	0.068586	0.346307	0.28115	0.419405	1.52397	0.002211	0.00667505	0.497977
Pfx000960	NA	NA	0.367691	0.530226	0.607244	2.34966	2.25907	1.20406	1.86531	0.000696395	0.0023492	0.550079
Pfx000961		Sorting nexin 16	0.407595	0.683975	0.448651	2.21473	2.07081	2.48043	1.9682	6.90321e-08	4.47651e-07	0.364908
Pfx000962	RIPK2	kinase 2	3.51105	3.37786	3.36882	12.5273	11.4462	11.9547	1.721	6.68793e-158	3.04621e-155	0.0642814
Pfx000963		Y L amino acid transporter 2-like	0.678714	0.525687	0.528735	0.185125	0.270225	0.416292	-1.05894	0.00528148	0.0145756	0.379638
Pfx000969	KCNMB3	Potassium large conductance calcium-activated channel, subfamily M beta member 3	0	0	0	0.094992	0.077905	0.185341	4.66015	0.0145228	0.035489	1.90672
Pfx003432	ACKR3	Atypical chemokine receptor	0.047063	0.090175	0.08093	0.504755	0.491922	0.593612	2.72111	3.05528e-07	1.81543e-06	0.531465
Pfx010113	LPIN1	Phosphatidate phosphatase	0.064929	0.184089	0.119331	0.282432	0.248141	0.299091	1.04808	0.00599297	0.0163411	0.381374
Pfx009170	LAMA4	Laminin, alpha 4	8.48081	8.49481	8.19221	3.19424	3.77524	3.37857	-1.3673	2.5507e-80	3.92957e-78	0.0720435
Pfx009175	IL20RA	Cytokine receptor family member b8	3.58307	3.94803	5.29935	9.07591	9.15953	9.34474	1.01715	1.75982e-08	1.22498e-07	0.180535
Pfx001369	SORD	Sorbitol dehydrogenase	0.080394	0.123339	0.077024	0.379029	0.42561	0.282654	1.81794	0.000140641	0.000545083	0.477521
Pfx001366	RRAD	Ras-related associated with diabetes	0.368036	0.20995	0.276929	7.14662	6.31576	6.68908	4.43263	2.9559e-48	2.01733e-46	0.303678
Pfx022072	ATP8A2	Belongs to the cation transport ATPase (P-type) (TC 3.A.3) family. Type IV subfamily	0.172455	0.163932	0.165649	0.569038	0.538931	0.494267	1.57687	2.88189e-06	1.48381e-05	0.337007
Pfx007404	PEA15	Phosphoprotein enriched in astrocytes 15	0.554534	0.507539	0.616413	1.68858	1.93909	1.78589	1.60222	8.55426e-23	1.94391e-21	0.163031
Pfx007403	NA	NA	0.527802	0.506171	0.515298	1.30855	1.2945	1.14895	1.1838	7.37399e-10	5.93773e-09	0.192243
Pfx002476	ITGB6	integrin	0	0.067181	0.110479	0.305119	0.267424	0.274981	2.07826	0.0025126	0.00749381	0.68775
Pfx002470	NWD1	NACHT and WD repeat	0.245407	0.187203	0.159941	0.354618	0.520058	0.53225	1.15638	0.000277594	0.00101717	0.318092
Pfx002472	REEP6	Receptor accessory protein 6	0.167139	0.169253	0.094134	0.734188	1.10655	0.490801	2.27905	1.81564e-05	8.3114e-05	0.531689
Pfx000181		Septin	0.260408	0.132569	0.219486	0	0	0	-6.03519	3.50537e-05	0.000153329	1.45852
Pfx001585			0	0.015857	0	0.195092	0.071347	0.079577	3.72037	0.0140735	0.0345765	1.51519
Pfx001584			0.12362	0	0.09884	0.161464	0.481965	0.485633	2.23342	0.0112329	0.0284137	0.880904
Pfx005295		programmed cell death	6.21298	5.94577	5.95074	2.88831	2.65943	3.33849	-1.11282	7.10938e-24	1.74831e-22	0.110452
Pfx006755	CCDC80	Coiled-coil domain containing 80	0.243056	0.237354	0.19109	1.75031	1.29562	1.28846	2.59231	5.48249e-25	1.42872e-23	0.251093
Pfx016642	FOSL1	FOS-like antigen 1a	0.289296	0.174028	0.587282	2.27217	3.08778	3.63697	2.99264	7.06077e-11	6.35469e-10	0.459039
Pfx005124	ST18	Suppression of tumorigenicity 18 (breast carcinoma) (zinc finger protein)	0.235278	0.361271	0.200999	0	0	0	-5.72543	0.000161584	0.000619604	1.51765
Pfx004454	TGFBR2	Transmembrane serine threonine kinase forming with the TGF-beta type I serine threonine kinase receptor, TGFBR1, the non- promiscuous receptor for the TGF-beta cytokines TGFB1, TGFB2 and TGFB3. Transduces the TGFB1, TGFB2 and TGFB3 signal from the cell surface to the cytoplasm and is thus regulating a plethora of physiological and pathological processes including cell cycle arrest in epithelial a…	0.711846	1.1702	0.742869	6.33713	5.84792	6.04614	2.6804	1.18402e-69	1.42572e-67	0.151938
Pfx004456	Rbms3	RNA-binding motif, single-stranded-interacting protein 3	0	0	0	0.114676	0.152699	0	4.95235	0.0117017	0.0294503	1.96443
Pfx004982		zinc finger protein	0.744488	0.878722	0.749869	2.47196	2.33138	2.20345	1.46491	5.14145e-19	9.19928e-18	0.164427
Pfx004981		Belongs to the G-protein coupled receptor 1 family	0	0	0	0.15223	0.028453	0.144981	4.90287	0.0073976	0.0197044	1.83052
Pfx017118	srgap1	SLIT-ROBO Rho GTPase activating protein 2b	0.070205	0.048396	0.097886	0.490618	0.210185	0.272663	2.06365	7.62345e-07	4.27992e-06	0.417341
Pfx022743	NA	NA	0.024024	0.083112	0.088125	0.235738	0.346228	0.252858	1.7982	0.0130685	0.0324037	0.724528
Pfx009917	BNC1	Basonuclin 1	17.5005	17.3426	15.7354	9.04437	8.45267	7.74831	-1.09009	2.12379e-49	1.5033e-47	0.0737796
Pfx007183	FGG	Fibrinogen gamma	0	0	0	0.180247	0.19761	0.080847	6.26798	1.86456e-05	8.51116e-05	1.4643
Pfx007182	TRIM2	Tripartite motif-containing	0.375017	0.415156	0.240545	0.986437	0.86803	1.10354	1.42886	3.33308e-07	1.97051e-06	0.279972
Pfx007181	FHDC1	Formin homology domain containing 1	0.29211	0.538976	0.351696	0.889473	1.19101	0.988353	1.27033	3.92818e-06	1.98512e-05	0.275252
Pfx007187	GUCY1A3	Guanylate cyclase	0.241084	0.201316	0.2465	0.669813	0.652781	0.809764	1.53333	3.76403e-06	1.90954e-05	0.331602
Pfx011452	ALAS2	Aminolevulinate, delta-, synthetase 2	2.58179	2.69326	2.77481	17.3008	18.499	17.2953	2.62878	1.85707e-147	7.9407e-145	0.101652
Pfx013961		Spleen focus forming virus (SFFV) proviral integration oncogene spi1a	0	0	0.051841	0.274301	0.607973	0.378251	4.46508	0.000676048	0.00228867	1.3136
Pfx013964	SLC2A13	Solute carrier family 2 (facilitated glucose transporter), member 13b	0	0.018925	0.099695	0.416612	0.331867	0.137196	2.71883	0.000301913	0.00109688	0.752376
Pfx013965	KIF21A	Belongs to the TRAFAC class myosin-kinesin ATPase superfamily. Kinesin family	0.236336	0.268757	0.22536	0.821913	0.91545	0.748224	1.66706	2.15473e-11	2.04465e-10	0.248995
Pfx013966	CPNE8	Copine VIII	0.243473	0.203123	0.381056	0.075343	0.08439	0.128371	-1.51727	0.0202805	0.0473551	0.653679
Pfx011189	CACNA1D	Voltage-sensitive calcium channels (VSCC) mediate the entry of calcium ions into excitable cells and are also involved in a variety of calcium-dependent processes, including muscle contraction, hormone or neurotransmitter release, gene expression, cell motility, cell division and cell death. The isoform alpha-1C gives rise to L-type calcium currents. Long-lasting (L-type) calcium channels belong …	2.68145	2.50739	2.27221	1.2919	0.959719	1.1036	-1.24181	3.11171e-19	5.67419e-18	0.138523
Pfx011184	GABRD	Gamma-aminobutyric acid (GABA) A receptor, delta	0.289267	0.272595	0.203299	1.01389	0.511406	0.981293	1.60638	0.00239901	0.00719291	0.529147
Pfx015600	SLC9A3R2	Scaffold protein that connects plasma membrane proteins with members of the ezrin moesin radixin family and thereby helps to link them to the actin cytoskeleton and to regulate their surface expression	0.062189	0.108779	0.081798	0.584754	0.616318	0.574096	2.65952	5.55455e-11	5.05995e-10	0.405707
Pfx023071		GTPase IMAP family member	0.066586	0.119683	0.125613	0.319357	0.293079	0.57653	1.77768	0.000588063	0.0020149	0.517208
Pfx023073			0.194701	0.148858	0.051028	1.6721	1.20938	1.22055	3.27428	2.02865e-23	4.80275e-22	0.328359
Pfx017931	ATP2B3	This magnesium-dependent enzyme catalyzes the hydrolysis of ATP coupled with the transport of calcium	0.016076	0	0	0.090299	0.026647	0.075679	3.32524	0.0104032	0.0265751	1.29784
Pfx013133	PRSS23	Serine protease 23-like	0.083667	0.049776	0.038022	0.444744	0.18912	0.158797	2.06553	0.00211476	0.00640388	0.672019
Pfx013131	SLC7A3	Solute carrier family 7 (cationic amino acid transporter, y system), member	0.894609	1.13131	1.10836	2.53221	2.34265	2.20882	1.08185	3.6706e-11	3.38795e-10	0.163501
Pfx010448	ADCK3	aarF domain containing kinase 3	0.610443	0.683147	0.558537	1.65185	1.26094	1.68396	1.20184	3.56603e-06	1.81657e-05	0.259285
Pfx010440	foxo	forkhead box	0.093348	0.205384	0.180109	0.606963	0.57248	0.49126	1.65474	4.03806e-05	0.000174588	0.403074
Pfx000346	FAAH2	amide hydrolase	0.099428	0	0.035044	0.192612	0.282587	0.365682	2.53465	0.00213538	0.00646257	0.825424
Pfx000348	C4orf48	Chromosome 4 open reading frame 48	0.399553	0.303423	0.110247	0.491445	0.784517	0.528826	1.05158	0.0202992	0.0473828	0.453118
Pfx001915	PPARG	Nuclear receptor that binds peroxisome proliferators such as hypolipidemic drugs and fatty acids. Once activated by a ligand, the nuclear receptor binds to DNA specific PPAR response elements (PPRE) and modulates the transcription of its target genes, such as acyl-CoA oxidase. It therefore controls the peroxisomal beta-oxidation pathway of fatty acids. Key regulator of adipocyte differentiation a…	0.068372	0.03472	0	0.20461	0.434519	0.515552	3.37154	1.14974e-05	5.42431e-05	0.768545
Pfx002255	WDR77	WD repeat domain 77	5.7132	6.4096	5.70068	12.998	12.684	13.6097	1.0479	1.38133e-21	2.89995e-20	0.109803
Pfx002256	LAMB3	Laminin, beta 3	0.12916	0.194928	0.180201	0.90557	0.924312	0.666638	2.17988	1.50304e-12	1.60836e-11	0.308144
Pfx006771			0.012982	0.056833	0.028831	0.155282	0.147018	0.128413	1.94499	0.00149986	0.00471281	0.61265
Pfx001285	XK	X-linked Kx blood group (McLeod syndrome)	0.025991	0.056922	0.079807	0.262153	0.37697	0.180094	2.12911	0.00755038	0.0200592	0.79696
Pfx003665	PHC2	Polyhomeotic-like	0.247612	0.249432	0.255317	0.876325	0.999151	0.946255	1.79763	6.52433e-07	3.69586e-06	0.361332
Pfx003662	PADI2	Peptidyl arginine deiminase, type II	0.012469	0.094947	0.113696	0.215764	0.335693	0.242526	1.68914	0.00296695	0.00872226	0.568516
Pfx001130	LRP1B	lipoprotein receptor-related protein	0.659981	1.07332	0.900937	0.090686	0	0.093978	-3.74888	1.25978e-07	7.86967e-07	0.709397
Pfx001131	LRP1B	lipoprotein receptor-related protein	1.9324	1.26848	1.49423	0.162849	0.04306	0.317789	-3.1638	3.70662e-15	5.02011e-14	0.40229
Pfx009700	RFX4	Regulatory factor X, 4	0.634736	0.636167	0.648794	0.038526	0.049768	0.04209	-3.78399	1.28565e-12	1.38209e-11	0.533269
Pfx008078	HLF	Hepatic leukemia	0.200501	0.36483	0.183583	0.994998	0.752309	1.0233	1.75924	1.77731e-09	1.37512e-08	0.292381
Pfx000669	KIRREL	Kin of IRRE like	0.111942	0.076624	0.1861	0.817861	0.510225	0.464013	2.12588	1.34033e-05	6.27825e-05	0.488324
Pfx000666	DOCK11	dedicator of cytokinesis	0.394372	0.411	0.350387	0.74603	1.02388	0.715058	1.01061	9.47496e-07	5.25045e-06	0.206153
Pfx000665	NTN4	Netrin 4	0.236817	0.230826	0.21721	1.096	0.970942	0.990443	2.06365	7.28386e-12	7.24995e-11	0.301176
Pfx000660	CD68	Lysosome-associated membrane glycoprotein (Lamp)	0.596197	0.695899	0.494826	1.67391	2.19602	2.3709	1.69879	2.22653e-12	2.33602e-11	0.24201
Pfx013334	shk-1	Belongs to the potassium channel family	0	0.04423	0.053648	0.262717	0.168292	0.163943	2.27428	0.0202695	0.0473347	0.979734
Pfx013337	tmem178b	Transmembrane protein 178B	0	0.014454	0	0.092056	0.561058	0.179158	4.91648	0.00169323	0.00525111	1.56608
Pfx013330	ATP2B1	This magnesium-dependent enzyme catalyzes the hydrolysis of ATP coupled with the transport of calcium	0.217891	0.205112	0.325901	0.611938	0.600034	0.615729	1.20282	1.44171e-06	7.76063e-06	0.249592
Pfx013332	CBLL1	Cas-Br-M (murine) ecotropic retroviral transforming sequence-like 1	6.42643	5.08124	4.83998	2.59303	2.66318	2.09693	-1.23308	3.77519e-12	3.86976e-11	0.17754
Pfx018456	SLC9A6	Belongs to the monovalent cation proton antiporter 1 (CPA1) transporter (TC 2.A.36) family	0.242127	0.225437	0.259574	0.902775	0.500618	0.793319	1.47962	0.000163976	0.000628198	0.392587
Pfx013482		Zgc 66449	0.063648	0.050575	0.101758	0.6415	0.355594	0.578492	2.67143	1.71088e-05	7.86276e-05	0.621316
Pfx013481	MMP15	Belongs to the peptidase M10A family	0.06648	0.032641	0.033104	0.11966	0.325631	0.371131	2.47836	0.000777168	0.00259494	0.737431
Pfx006547	CYP27A1	Cytochrome P450, family 27, subfamily A, polypeptide	0.326076	0.266744	0.181825	0.622517	0.697635	0.519069	1.16438	0.00356722	0.0102792	0.399569
Pfx022056	TAGLN3	Belongs to the calponin family	0.188259	0.249075	0.27965	1.17411	1.04354	0.583853	1.83233	0.00184404	0.00567179	0.588367
Pfx019414	SOX7	SRY-box containing gene 7	0.031402	0.02283	0.01079	0.347068	0.230337	0.276473	3.4775	6.34705e-08	4.1402e-07	0.642942
Pfx019412	TDH	L-threonine	1.34918	1.3088	1.34638	5.95369	5.92456	5.46623	2.02333	5.19456e-62	5.20748e-60	0.121758
Pfx007392	KHNYN	NEDD4-binding protein 1-like	1.22248	1.14253	1.25209	4.17433	4.0213	4.24797	1.69419	2.53721e-49	1.78989e-47	0.114759
Pfx007394		Belongs to the adenylyl cyclase class-4 guanylyl cyclase family	0	0.022816	0.009782	0.043755	0.104676	0.086937	2.5206	0.0137499	0.0338927	1.02308
Pfx014762		transitional stage B cell differentiation	6.96448	7.43171	6.60028	2.58152	2.76352	2.50501	-1.50315	2.86188e-22	6.31179e-21	0.154879
Pfx016949	2008-09-01	Belongs to the TRAFAC class TrmE-Era-EngA-EngB-Septin- like GTPase superfamily. Septin GTPase family	3.08621	2.67856	2.86411	8.3892	7.97788	8.34768	1.43408	2.72895e-39	1.37444e-37	0.109353
Pfx016947	SHROOM1	Shroom family member 1	1.90946	1.26942	1.72778	3.83094	4.31314	4.05655	1.23431	7.45598e-20	1.42016e-18	0.135329
Pfx021508		Belongs to the iron ascorbate-dependent oxidoreductase family	0.060408	0.188382	0	0.916046	0.607567	0.520673	2.77376	0.00147969	0.00465924	0.872625
Pfx015410	NA	NA	0.074933	0.035518	0.232293	0.584941	0.371902	0.591629	1.98219	0.0042788	0.0121181	0.693841
Pfx015416	HOPX	HOP homeobox	0.084651	0.039187	0.080518	0.442754	0.553865	0.384559	2.63042	1.83172e-05	8.37951e-05	0.613943
Pfx015418	lrrn4cl	Leucine-rich repeat neuronal protein 4-like	0.584198	0.598656	0.515147	0.02303	0.049937	0.053517	-3.70293	8.35969e-12	8.26579e-11	0.541978
Pfx022882		finTRIM family, member 82	4.43505	4.45983	4.08027	1.943	1.50861	1.42218	-1.49902	2.65185e-21	5.4957e-20	0.158198
Pfx021289	GRK7	Belongs to the protein kinase superfamily. AGC Ser Thr protein kinase family. GPRK subfamily	0.569524	0.136869	0.227689	0	0.026483	0.142814	-2.47395	0.00446284	0.0125662	0.870052
Pfx009453	CDON	Cell adhesion molecule-related down-regulated by	0.121328	0.092134	0.077735	0.280107	0.338166	0.250736	1.48154	0.000229744	0.000856209	0.402173
Pfx001732		Coiled-coil domain-containing protein 50 N-terminus	3.37413	2.78268	2.95023	0.695922	0.320965	0.424148	-2.74739	2.54989e-45	1.58532e-43	0.194463
Pfx001730	FAM83E	Family with sequence similarity 83, member E	0.023164	0.030419	0	0.285292	0.37628	0.379026	4.039	4.42604e-06	2.22332e-05	0.879898
Pfx001731	NA	NA	1.22274	0.75473	1.19009	4.40849	4.06367	5.41114	2.05505	7.76556e-11	6.97104e-10	0.315916
Pfx005428	NA	NA	0	0	0	0.213114	0.133088	0.064031	4.98459	0.00528422	0.0145793	1.78712
Pfx005422	SGMS2	Sphingomyelin synthase 2	0	0	0	0.093493	0	0.211164	4.80568	0.0180026	0.0427024	2.03151
Pfx005420	NPNT	Nephronectin	0.071264	0.123337	0.063949	0.498133	0.402136	0.332209	2.03589	0.000313357	0.0011357	0.564896
Pfx005396	ERVV-2	ENV polyprotein (coat polyprotein)	1.10516	0.876458	1.2865	0.472821	0.345361	0.454933	-1.43719	5.43882e-09	4.0012e-08	0.246383
Pfx005393	GAB1	GRB2-associated binding protein 1	0.158921	0.173854	0.136875	0.378422	0.289287	0.374435	1.05241	0.000482145	0.00168281	0.301508
Pfx000067	NA	NA	0.25327	0.326288	0.290836	0.692784	0.929694	0.965168	1.45064	0.00362458	0.010423	0.498652
Pfx019258	CDC42BPA	CDC42 binding protein kinase alpha (DMPK-like)	0.381327	0.367913	0.334203	0.132361	0.120548	0.084987	-1.73895	1.03891e-06	5.70272e-06	0.356041
Pfx002358	NAV2	Neuron navigator	1.7783	1.7311	1.63582	0.819789	0.919523	0.874395	-1.05961	1.81948e-17	2.91674e-16	0.12459
Pfx007806		Belongs to the protein kinase superfamily	0.153165	0.05529	0.112825	0.339253	0.419752	0.367047	1.72423	7.71143e-06	3.74351e-05	0.38547
Pfx015332	EMP2	Epithelial membrane protein 2	0.200894	0.144048	0.217819	2.82211	2.32484	2.38214	3.64202	7.17635e-41	3.81622e-39	0.272051
Pfx015330	NA	NA	0.383997	0.550417	0.418169	1.02966	1.02194	1.18922	1.14398	0.00145358	0.00458322	0.359313
Pfx001072			0	0.028186	0.040545	1.19639	0.998398	1.46487	4.88752	3.09759e-08	2.09058e-07	0.882888
Pfx018524		Avidin family	0	0.083629	0	0.503942	0.398355	0.613336	3.82705	7.88768e-05	0.000321648	0.969416
Pfx006861		Helix-turn-helix of DDE superfamily endonuclease	0.134482	0.146309	0.196769	0.88691	0.882315	0.972136	2.40309	2.78838e-11	2.61748e-10	0.360968
Pfx009518	SLC38A8	Solute carrier family 38 member 8	0.205134	0.357858	0.277039	0.875499	0.934188	1.24606	1.74067	3.29316e-05	0.00014465	0.419217
Pfx009516	PSKH1	kinase H1	0.495817	0.717003	0.428646	1.63451	1.45055	1.68366	1.4338	7.59784e-12	7.54097e-11	0.209439
Pfx009515	NRN1L	Neuritin 1-like a	0	0	0	0.339802	0.137459	0.662464	5.99706	0.000102959	0.000410815	1.54424
Pfx004591	SDC2	Cell surface proteoglycan	0.358305	0.225974	0.206343	1.1333	1.15968	1.07804	2.01631	1.28205e-12	1.37893e-11	0.284138
Pfx017565		protein heterodimerization activity	1.3873	1.72021	1.84686	8.71827	12.9094	11.2277	2.62686	5.21965e-36	2.27364e-34	0.209672
Pfx014143	GFRA3	Gdnf family receptor	0.176288	0.063181	0.029966	0.336512	0.522979	0.303674	2.0156	0.000885086	0.00292728	0.606249
Pfx014142	DND1	Dead end	0.49635	0.415888	0.545807	2.92259	3.37542	3.48854	2.65044	9.72032e-21	1.94704e-19	0.283802
Pfx016778	GRIA1	glutamate receptor	0.069432	0.05884	0	0.329476	0.116593	0.113175	1.99721	0.0158483	0.0382991	0.827898
Pfx016776	EIF4EBP3	Eukaryotic translation initiation factor 4E binding protein 3	0.46788	0.377435	0.389679	2.98325	2.25004	2.63578	2.5719	1.54747e-14	1.98304e-13	0.334729
Pfx015234	NA	NA	1.37658	1.41558	1.2878	0.228413	0.52778	0.535177	-1.69265	6.81983e-05	0.000281333	0.425024
Pfx015235	NA	NA	1.76335	1.25301	1.28471	0.050188	0.355212	0.286808	-2.53718	7.93293e-05	0.000323367	0.642907
Pfx015239		Belongs to the peptidase C14A family	0.24766	0.276737	0.315124	0.10141	0	0	-2.9017	0.00637016	0.0172387	1.06364
Pfx011923	MMP21	Matrix metallopeptidase 21	0.255241	0.304407	0.348866	0.641408	0.791099	0.644537	1.08737	0.000290684	0.00105994	0.300091
Pfx013697	NEO1	Neogenin 1	1.66665	1.93857	1.83654	0.652374	0.627705	0.903041	-1.40362	2.92703e-14	3.67889e-13	0.18465
Pfx010345	EZR	Ezrin-like	0.154083	0.126931	0.104441	0.933988	0.920153	1.22154	2.89445	3.80539e-21	7.82438e-20	0.306685
Pfx010347	SUSD4	Sushi domain containing 4	0.044661	0	0	0.22264	0.155372	0.366513	4.06729	5.08069e-05	0.000215924	1.0038
Pfx010346	2002-03-01	Mitochondrial amidoxime reducing component 2	0.449683	0.467007	0.692682	2.88259	2.49842	2.60693	2.21793	1.09301e-24	2.79959e-23	0.216222
Pfx010343	CAPN3	Belongs to the peptidase C2 family	1.07479	0.822676	1.04702	0.281556	0.479191	0.332946	-1.46848	1.83784e-05	8.402e-05	0.342803
Pfx010349	THBD	Thrombomodulin-like	0	0	0	0.060876	0.076824	0.03105	4.51914	0.0215127	0.0497257	1.96581
Pfx011699	ssuh2	Protein SSUH2 homolog	1.51439	2.1324	2.31409	5.71868	6.2832	5.81489	1.4842	1.78081e-30	6.18764e-29	0.129353
Pfx011693	GATA1	GATA binding protein	0.245493	0.503107	0.261344	2.32431	2.68232	2.72837	2.80615	3.3484e-24	8.40188e-23	0.276496
Pfx011694	NA	NA	0	0.239448	0.088339	0.488681	0.809824	0.478954	2.30377	0.0170448	0.0407675	0.965644
Pfx004838	clec2d	C-type lectin domain family	0	0	0.017771	0.172014	0.239261	0.174226	4.62219	0.000288945	0.00105433	1.27508
Pfx004830		Interleukin 11a	2.76841	2.07182	2.57678	9.42852	9.41473	9.52501	1.85504	1.68389e-51	1.2691e-49	0.122872
Pfx004831	RASIP1	Ras interacting protein 1	0.041722	0.045376	0.037112	0.301553	0.31327	0.169086	2.54814	7.74791e-07	4.3463e-06	0.51565
Pfx004837	clec2d	C-type lectin domain family	0	0	0.032132	0.232507	0.226579	0.203923	4.24522	0.00148305	0.00466769	1.33582
Pfx022153	HEPHL1	Belongs to the multicopper oxidase family	0.168123	0.216201	0.289682	1.01147	0.858423	1.10777	2.03825	1.14775e-13	1.3617e-12	0.274597
Pfx022152	CNTNAP2	Contactin associated protein-like 2a	2.05507	2.12379	2.22155	0.486805	0.685513	0.525393	-1.98774	1.2319e-24	3.14767e-23	0.193999
Pfx022157			0	0.185643	0.105109	0.766079	0.986397	0.523165	2.74635	3.07445e-06	1.57843e-05	0.588615
Pfx021717	GPR83	receptor 83	0	0.014722	0.061263	0.062122	0.173907	0.247601	2.60098	0.00774178	0.0204935	0.976664
Pfx015599	RAB37	Ras-related protein	0.084011	0.096709	0.045034	0.464699	0.396504	0.579765	2.51537	7.0381e-08	4.55412e-07	0.466656
Pfx015597			0	0	0	0.106119	0.134917	0.1869	4.86952	0.00751068	0.0199624	1.82153
Pfx015594	CDR2L	Cerebellar degeneration-related protein 2-like	0.403167	0.301537	0.319076	0.939852	0.942888	1.22726	1.52169	2.04457e-08	1.411e-07	0.271333
Pfx020449	SERTAD2	SERTA motif	2.28702	1.63441	2.22865	5.82596	4.43192	5.3259	1.25677	6.75568e-08	4.38763e-07	0.232841
Pfx022967		Belongs to the WD repeat coronin family	0.43335	0.25034	0.331507	1.07804	0.851122	0.796823	1.35931	0.000654065	0.00221983	0.398842
Pfx002747	EPHB3	receptor	0.093144	0.102373	0.089477	0.354724	0.410325	0.383086	1.84186	2.24526e-05	0.000101232	0.434504
Pfx012358	tmem106a	Transmembrane protein 106A	0.829635	0.549027	0.389125	1.57846	1.10139	1.97934	1.32454	4.18977e-05	0.000180663	0.323315
Pfx001503	NA	NA	0.327504	0.342245	0.35145	0.947352	0.598342	0.787264	1.07749	0.0150317	0.0365619	0.443119
Pfx001502	NFATC3	Nuclear factor of activated T-cells, cytoplasmic	0.23774	0.284943	0.413292	0.849856	0.93272	0.873397	1.40654	5.48443e-07	3.13704e-06	0.280827
Pfx000455		Olfactory receptor	0.291936	0.151381	0.18953	0.64464	0.895632	0.644273	1.59943	0.00383419	0.0109791	0.55315
Pfx000459		E3 ubiquitin-protein ligase	1.71906	2.16222	1.82479	8.40365	8.94999	7.00102	1.99452	1.07098e-39	5.47299e-38	0.151272
Pfx003904	AK4	Involved in maintaining the homeostasis of cellular nucleotides by catalyzing the interconversion of nucleoside phosphates. Has GTP AMP phosphotransferase and ITP AMP phosphotransferase activities	0.217854	0.323789	0.357286	1.61446	1.3118	1.40619	2.1583	3.96718e-10	3.28539e-09	0.345035
Pfx003902	LEPR	leptin receptor	0.657389	0.924586	0.749537	3.41824	3.6923	3.03288	2.01633	4.99119e-35	2.09151e-33	0.163292
Pfx022389	MYOM3	Myomesin family, member 3	0.040182	0.064165	0.111066	0.281841	0.141912	0.238381	1.50057	0.00304895	0.00893075	0.506479
Pfx009995	KCNK13	Potassium channel subfamily K member	0	0	0	0.287875	0.169801	0.130391	5.78054	0.000209212	0.000786969	1.5591
Pfx007105	ZEB2	Zinc finger E-box binding homeobox 2a	0.205445	0.210875	0.242356	0.968973	0.999555	0.855891	2.01333	8.6645e-14	1.03796e-12	0.26989
Pfx018339		Urokinase plasminogen activator surface receptor-like	0.080153	0.104548	0.135509	0.831522	0.949774	0.79566	2.76687	8.66385e-07	4.82779e-06	0.562396
Pfx018336		Urokinase plasminogen activator surface receptor-like	0	0	0	0.56323	0.321384	0.360703	6.9137	3.98057e-07	2.32574e-06	1.36368
Pfx006274	GLB1L	Belongs to the glycosyl hydrolase 35 family	0.974162	0.898405	0.757169	2.59658	2.33587	2.52799	1.40914	2.39289e-12	2.50304e-11	0.201035
Pfx009234	SPON1	Spondin 1a	1.58421	1.14041	1.41519	0.963442	0.610753	0.51325	-1.05882	0.00104616	0.00340518	0.323027
Pfx004251		Annexin A13	0.929683	1.02592	0.736113	4.63192	4.38824	4.43149	2.22226	1.28635e-37	6.00257e-36	0.173359
Pfx008549	LHFPL2	Lipoma HMGIC fusion partner-like	0.32326	0.181634	0.249339	0.541608	0.648527	0.430466	1.02354	0.0135857	0.0335313	0.41472
Pfx008540	NA	NA	0.173492	0.068093	0.103528	0.28201	0.227998	0.539369	1.53846	0.00195619	0.00597815	0.496789
Pfx008541	SETBP1	SET binding protein 1	0.026757	0.024477	0.06172	0.273484	0.144126	0.153003	2.15925	5.78743e-05	0.000242954	0.536952
Pfx008546	CMYA5	Cardiomyopathy associated 5	0.87809	1.04383	0.707524	0.467398	0.451021	0.471064	-1.00815	4.92166e-05	0.000209633	0.248356
Pfx010998	NPC1L1	NPC1 (Niemann-Pick disease, type C1, gene)-like 1	0.360548	0.339792	0.299564	0.127827	0.226554	0.153039	-1.04291	0.00103609	0.00337679	0.317909
Pfx019819			1.39407	1.45309	1.39724	0.055911	0.030023	0	-5.12205	7.0114e-12	6.98871e-11	0.746936
Pfx013716	GLCE	Glucuronyl C5-epimerase a	0	0.066088	0.030783	0.300836	0.0591	0.24227	2.501	0.00533266	0.0147013	0.897632
Pfx021901	SUCNR1	Succinate receptor	4.87177	6.8252	5.45172	0.471998	0.191701	0.337385	-4.14704	7.71916e-38	3.64261e-36	0.322517
Pfx015001	NLRP12	NLRP3 inflammasome complex assembly	0.014388	0.007357	0	0.105187	0.062649	0.071527	2.94	0.00535554	0.0147508	1.05572
Pfx015000	CNN3	Thin filament-associated protein that is implicated in the regulation and modulation of smooth muscle contraction. It is capable of binding to actin, calmodulin, troponin C and tropomyosin. The interaction of calponin with actin inhibits the actomyosin Mg-ATPase activity	0.479791	0.510155	0.492797	2.49026	2.17978	2.42645	2.15989	1.60704e-19	2.99561e-18	0.238999
Pfx015008	APLP1	Amyloid beta (A4) precursor-like protein 1	0.24702	0.280635	0.280258	1.74405	1.54288	1.89507	2.57589	1.76838e-47	1.16513e-45	0.177966
Pfx022341	RIMS2	regulating synaptic membrane exocytosis	0.11443	0.173938	0.155286	0.29926	0.258213	0.576083	1.24515	0.001485	0.00467103	0.391854
Pfx022343	DCSTAMP	Dendrocyte expressed seven transmembrane protein	0.078766	0	0.063374	0.210159	0.542236	0.300507	2.69562	0.00188137	0.00577899	0.867219
Pfx022348		Si dkey-122a22.2	5.63443	4.88907	4.52612	2.4895	2.1732	2.60532	-1.10804	6.40436e-05	0.000265764	0.277191
Pfx014879	RCSD1	RCSD domain containing 1	0.266796	0.154816	0.209134	1.00751	0.77353	0.712308	1.89669	4.75204e-07	2.74813e-06	0.376621
Pfx014878	C3orf52	TPA-induced transmembrane	0.058194	0.102359	0.131151	0.483153	0.372889	0.616494	2.19557	4.92239e-07	2.83803e-06	0.436555
Pfx005781			1.35228	1.26264	1.46991	22.2624	22.2289	22.7713	3.9585	1.64408e-186	9.06495e-184	0.135906
Pfx005780	TNFAIP2	Tumor necrosis factor alpha-induced protein	1.54087	1.25172	1.91466	4.01579	3.54134	3.70016	1.17083	4.22463e-11	3.87881e-10	0.177506
Pfx009030		Tripartite motif containing 47	0.744646	0.462078	0.739806	0.184048	0.352967	0.229425	-1.38992	3.35645e-05	0.000147245	0.335096
Pfx001202	PDGFB	Belongs to the PDGF VEGF growth factor family	0.494049	0.290946	0.308136	1.52611	1.64559	1.42735	1.99855	7.93457e-18	1.29879e-16	0.232375
Pfx000555	BATF2	Basic leucine zipper transcription factor, ATF-like 2	0.277042	0.16091	0.18618	2.33155	2.3544	2.59772	3.41877	1.27547e-14	1.65471e-13	0.44352
Pfx009783	THSD4	Thrombospondin, type I, domain containing 4	0.05769	0.050288	0.084686	0.108076	0.22389	0.240488	1.47153	0.0190417	0.0448303	0.627597
Pfx009780	GPI	Glucose phosphate isomerase b	0.187194	0.28996	0.243527	0.513483	0.600181	0.469425	1.01969	0.00808582	0.0212981	0.385012
Pfx009785	LARP6	La ribonucleoprotein domain family, member 6	0.423782	0.303331	0.47355	1.21759	1.38286	1.18623	1.58053	8.57005e-10	6.85342e-09	0.257668
Pfx017868	ENO1	Enolase 1a, (alpha)	2.88295	2.96894	2.84891	6.44461	5.707	6.50593	1.01139	2.64104e-17	4.18571e-16	0.119529
Pfx008784		E3 ubiquitin-protein ligase RNF213-like	1.6957	1.61861	1.98819	0.855999	0.870987	0.803926	-1.15217	2.76402e-32	1.04912e-30	0.0974017
Pfx008781	FOXN4	Forkhead box	0.118684	0.122792	0.299499	0.644429	0.516024	0.608006	1.58365	0.00271639	0.00804777	0.528213
Pfx016122	LCCH3	Gamma-aminobutyric acid (GABA) A receptor, beta 2	0.142763	0.125049	0.033283	0.796274	1.30884	0.942738	3.14279	3.23661e-09	2.43845e-08	0.530955
Pfx016120	GABRG2	Gamma-aminobutyric acid (GABA) A receptor, gamma 2	1.44794	1.31526	1.19368	9.51765	9.43257	8.99734	2.73281	4.30413e-126	1.43143e-123	0.114412
Pfx006154	LBH	Limb bud and heart development	0.509182	0.288572	0.311654	1.4396	1.0584	1.26866	1.69138	1.2768e-07	7.97124e-07	0.320206
Pfx004663	LINGO4	Leucine rich repeat and Ig domain containing	0	0	0	0.108799	0.109057	0.020291	4.87315	0.00800022	0.0210976	1.8375
Pfx004662	CTSK	Belongs to the peptidase C1 family	2.52723	3.54949	3.09364	7.50956	7.72405	6.89285	1.1716	4.63883e-12	4.69984e-11	0.169399
Pfx004661	CTSS	Belongs to the peptidase C1 family	2.0615	1.58499	1.68189	4.75621	4.5934	4.34696	1.27524	3.69924e-12	3.79375e-11	0.183535
Pfx004666	s100a1	S100 calcium binding protein A1	0.073035	0.102831	0.031981	1.80276	1.97841	0.789647	4.06953	1.04649e-07	6.60819e-07	0.76517
Pfx004669	BCAN	Brevican	0.051423	0.019451	0	0.140881	0.116692	0.248881	2.69233	0.000545631	0.00188337	0.77874
Pfx010601	ALK	Anaplastic lymphoma kinase (Ki-1)	0.583273	0.411655	0.436495	1.78467	1.99131	1.81127	1.88909	1.12732e-22	2.53703e-21	0.192767
Pfx017381		Si ch211-244b2.2	0.027797	0	0	0.214285	0.187007	0.119375	4.25236	0.00134787	0.00428276	1.32654
Pfx002847	TMC8	Transmembrane channel-like	0.83404	0.803174	0.651773	1.77777	1.98568	1.92751	1.21964	1.84802e-07	1.12787e-06	0.233915
Pfx007316	KIAA0922	Transmembrane protein 131-like	1.70001	1.79045	1.72193	3.83926	3.95146	3.59153	1.03686	6.16758e-24	1.52206e-22	0.102769
Pfx023334		Reverse transcriptase (RNA-dependent DNA polymerase)	2.29833	1.499	1.79966	0.574023	0.861287	1.00161	-1.27708	0.000806708	0.00268587	0.381163
Pfx020679	CCDC83	Coiled-coil domain containing 83	2.23535	1.8059	1.29796	0.814832	0.722309	0.587209	-1.39724	9.8387e-07	5.4319e-06	0.285451
Pfx020671	NA	NA	0.176684	0.05791	0.135219	0.372187	0.550547	0.359334	1.70492	9.61447e-05	0.000386275	0.437146
Pfx008441	KANK1	KN motif and ankyrin repeat	0.463739	0.43796	0.515305	0.895918	1.21988	0.961932	1.03055	2.00721e-07	1.21969e-06	0.198233
Pfx014250		Eva-1 homolog Bb (C. elegans)	0.220226	0.108504	0.105583	0.908714	0.983999	0.883957	2.5474	2.58617e-05	0.000115485	0.605495
Pfx003080	RASAL3	RAS protein activator like 3	0.131681	0.093599	0.101275	0.369942	0.214944	0.242751	1.25756	0.0188663	0.0444591	0.53555
Pfx003081	MYH11	Belongs to the TRAFAC class myosin-kinesin ATPase superfamily. Myosin family	0.181907	0.213187	0.265359	0.913628	1.10658	1.15854	2.1728	4.39433e-25	1.15376e-23	0.210027
Pfx001813		Transcription factor HES-5-like	0.064098	0	0.1307	0.727051	0.959755	0.657187	3.44478	8.60706e-06	4.14088e-05	0.774195
Pfx001811	IFFO2	Intermediate filament family orphan	0.173398	0.297148	0.285555	1.34106	1.50602	1.38513	2.36752	1.96133e-28	5.99035e-27	0.214062
Pfx001816		Transcription factor HES-5-like	0.056187	0.026656	0.193058	0.520377	0.382004	0.47696	2.0751	0.00181951	0.00560438	0.665478
Pfx005660	ccdc85a	Coiled-coil domain containing 85A	0	0.029473	0.057782	0.325937	0.128652	0.184147	2.68983	0.00208304	0.00632153	0.873852
Pfx005661		SOUL heme-binding protein	0	0.01485	0	0.223821	0.119969	0.042958	4.43075	0.00140684	0.0044526	1.38754
Pfx005664	RIN2	Ras and Rab interactor	0.102026	0.175984	0.277438	0.401122	0.364315	0.4507	1.02842	0.006263	0.0169867	0.376203
Pfx005665	SLC17A5	Solute carrier family 17 (anion sugar transporter), member 5	1.48762	1.69518	1.79686	6.69733	6.46818	6.05525	1.85544	7.2872e-62	7.23608e-60	0.111792
Pfx005666	EEF1A1	regulation of response to stimulus	0.11232	0.096094	0.109626	0.403791	0.59509	0.682636	2.32616	1.61449e-06	8.62268e-06	0.484968
Pfx005667	MB21D1	Mab-21 domain containing 1	0	0.020702	0	0.257936	0.267976	0.211324	4.69542	0.000274698	0.00100796	1.29064
Pfx005669	KCNQ5	Potassium voltage-gated channel	0.048312	0.028425	0	0.1267	0.14758	0.092336	2.17214	0.0122451	0.030623	0.867122
Pfx013572	LRP5	lipoprotein receptor-related protein	0.300802	0.354967	0.282889	1.57575	1.58212	1.59484	2.23951	5.79989e-46	3.66022e-44	0.157357
Pfx004040	CHD1L	Chromodomain helicase DNA binding protein 1-like	25.2004	24.5234	25.4933	12.9733	11.6358	13.2126	-1.07969	6.0359e-89	1.13932e-86	0.0539968
Pfx004049	PTGER3	Prostaglandin E receptor 3 (subtype EP3)	0.189069	0.274272	0.287071	1.23037	1.00447	1.23399	2.09941	1.8279e-14	2.33241e-13	0.273996
Pfx017872	GPR157	receptor 157	0.48647	0.38154	0.334669	1.14063	1.02479	1.07972	1.32866	1.18112e-05	5.56357e-05	0.303274
Pfx017879	PHC2	Polyhomeotic-like	0.18833	0.18141	0.233779	0.563437	0.375082	0.564747	1.20612	0.00321206	0.00936139	0.409315
Pfx002679	dally	Cell surface proteoglycan that bears heparan sulfate	0.183168	0.328001	0.227081	0.012091	0	0.015702	-4.36655	9.74831e-08	6.18059e-07	0.819031
Pfx007536	TLL1	tolloid-like	0.011639	0	0.028207	0.297173	0.11024	0.276058	3.88196	4.84693e-06	2.42254e-05	0.849201
Pfx007537	SPOCK3	Sparc osteonectin, cwcv and kazal-like domains proteoglycan (testican) 3	0.607607	0.526252	0.469276	2.12103	2.05586	2.01216	1.85858	7.5205e-24	1.84292e-22	0.184571
Pfx000748	SMARCD3	SWI SNF related, matrix associated, actin dependent regulator of chromatin, subfamily d, member 3b	0.045102	0.024451	0.016002	0.36191	0.397499	0.117425	3.25541	7.15454e-09	5.20132e-08	0.562514
Pfx009594	NLRC5	NLR family, CARD domain containing 5	0.247403	0.249134	0.33491	1.65254	1.57244	1.53923	2.42354	3.64131e-38	1.74983e-36	0.187634
Pfx008241	TET3	Methylcytosine dioxygenase	0.197228	0.21772	0.138327	0.973961	1.01731	1.00426	2.33444	4.64265e-25	1.21743e-23	0.225767
Pfx013567		Belongs to the short-chain dehydrogenases reductases (SDR) family	2.8284	3.08241	2.91418	6.68891	8.15505	6.21763	1.16799	3.6205e-10	3.01019e-09	0.186296
Pfx009137	FLVCR2	Feline leukemia virus subgroup C	0.08392	0.072147	0.140099	0.266588	0.377786	0.339649	1.63386	0.000442176	0.00155732	0.465017
Pfx019510	SERPINB1	Serpin peptidase inhibitor, clade B (ovalbumin), member 1	0.580177	0.274083	0.518687	1.10013	1.05479	0.848038	1.06176	0.00513337	0.0142211	0.379398
Pfx012761	GLRB	Belongs to the ligand-gated ion channel (TC 1.A.9) family	6.32287	6.28385	4.6516	0.535269	0.748848	0.909219	-3.03867	2.98347e-25	7.88269e-24	0.292677
Pfx014640	ESAM	Endothelial cell adhesion molecule b	0.030315	0.072633	0.0898	0.278995	0.159078	0.446219	1.98929	0.0167117	0.0401128	0.831298
Pfx021466		Lysyl oxidase-like	0	0	0	0.213213	0.340457	0.584859	7.23423	7.38753e-08	4.7611e-07	1.34428
Pfx021467			0	0	0.02343	0.166003	0.100362	0.236836	4.01724	8.55828e-05	0.00034717	1.02267
Pfx016869	AMOT	Angiomotin	0.082023	0.077764	0.055521	0.305181	0.459755	0.26724	2.15159	1.55414e-05	7.18975e-05	0.497953
Pfx016865	limk1	LIM domain kinase	0.111962	0.146697	0.089654	0.629871	0.405464	0.505101	1.98213	1.06217e-05	5.03726e-05	0.450064
Pfx011078		Family with sequence similarity 110 member A	0.22629	0.309018	0.280801	0.777586	0.511336	0.784521	1.2418	0.000851539	0.00282212	0.372302
Pfx011073	FRMD3	FERM domain containing 3	0	0.052005	0	0.096726	0.175224	0.251779	3.0263	0.00297327	0.00873715	1.01879
Pfx021795	PRDM1	PR domain containing 1a, with ZNF domain	0.11391	0.027764	0.053175	0.308128	0.121807	0.265578	1.72253	0.0132837	0.032875	0.695669
Pfx015519	GLIS2	zinc finger	0.123277	0.162867	0.03201	0.738708	0.456176	0.586667	2.36269	7.64395e-05	0.000312317	0.597348
Pfx015518	TFAP4	Transcription factor AP-4 (activating enhancer binding protein 4)	0.730386	0.538072	0.367772	1.15542	1.14877	1.5836	1.16283	2.78539e-06	1.43813e-05	0.248148
Pfx023105	IL13RA2	Interleukin 13 receptor, alpha 2	0.020328	0	0.076491	0.432275	0.42313	0.713852	3.9777	9.36531e-06	4.48303e-05	0.897631
Pfx023107	NA	NA	0.300365	0.290788	0.318766	2.01252	1.37098	1.41346	2.30052	3.62534e-11	3.35356e-10	0.347582
Pfx012715	A1CF	Apobec1 complementation	0	0	0.005418	0.478604	0.367367	0.368219	7.08914	1.94526e-08	1.34601e-07	1.26213
Pfx013003	ASB12	Ankyrin repeat and SOCS	0.75687	0.811304	1.03041	0.222501	0.552116	0.09006	-1.57868	0.00452787	0.0127354	0.556103
Pfx009000	PTPN14	phosphatase, non-receptor type	0	0	0	0.280379	0.266783	0.338978	5.46067	0.000794822	0.00264755	1.62782
Pfx016878	POF1B	Premature ovarian failure, 1B	0.595233	0.821001	0.642265	1.96098	1.68349	1.78851	1.29993	1.32584e-11	1.28309e-10	0.192133
Pfx018854	DLG2	Discs, large (Drosophila) homolog 2	0.081825	0.118676	0.148739	0.558709	0.266394	0.420406	1.72424	7.60703e-07	4.27414e-06	0.34867
Pfx008897	FAM84A	Family with sequence similarity 84, member A	0	0.025294	0	0.901795	0.505533	0.276869	5.20595	5.24795e-07	3.01494e-06	1.03766
Pfx008890	lace1	Lactation elevated	1.0562	0.789239	0.946749	0.414534	0.485603	0.3147	-1.26998	1.27345e-05	5.97969e-05	0.290972
Pfx008892	NR2E1	Nuclear receptor subfamily 2 group E member	0.039008	0	0	0.232434	0.177759	0.207136	3.96995	0.00384327	0.0110006	1.37333
Pfx001623	C19orf12	Chromosome 19 open reading frame 12	0.168605	0.352754	0.146607	1.96882	1.67774	1.68342	2.80823	1.29155e-11	1.25222e-10	0.414831
Pfx014022	LSP1	Lymphocyte-specific protein 1	0.696587	0.5928	0.636149	4.58625	4.4764	5.50669	2.83082	1.91079e-49	1.36173e-47	0.191503
Pfx010915	NA	NA	3.84	2.88971	4.02018	0.320658	0.392031	0.444492	-3.23982	1.23866e-25	3.33578e-24	0.309559
Pfx019895	RGS11	Regulator of G-protein signaling 11	0.108717	0.061154	0.080546	0.127321	0.451954	0.437261	1.96152	0.00758679	0.0201443	0.734671
Pfx013247	SPARC	Secreted acidic cysteine rich glycoprotein	0.436704	0.378103	0.350032	1.26649	2.39562	2.21057	2.2223	4.92828e-08	3.25425e-07	0.407471
Pfx015376	RAC2	Ras-related C3 botulinum toxin substrate 2 (rho family, small GTP binding protein Rac2)	0.62521	0.889393	0.216567	1.7027	1.75325	1.67198	1.4364	0.00340973	0.00987431	0.490547
Pfx015379	APOL4	apolipoprotein	0.123811	0.156028	0.136061	0.465117	0.458553	0.449769	1.59384	0.000144571	0.000558968	0.419407
Pfx021987		HERV-H LTR-associating 2	0.209309	0.21509	0.215143	0.550283	0.623376	0.492448	1.2391	0.0143905	0.0352396	0.506301
Pfx021985			0.143925	0.171425	0.353114	0	0	0.042146	-3.68917	0.00929054	0.0240612	1.41827
Pfx010266		SUMO1 sentrin specific peptidase	0.941146	1.01585	1.19895	2.83715	2.65661	2.11153	1.17863	6.24654e-11	5.66324e-10	0.180282
Pfx018071	KRT8	Belongs to the intermediate filament family	3.68979	4.01684	3.36367	9.15605	9.05864	8.4672	1.17744	1.22497e-28	3.76879e-27	0.106055
Pfx018070	KRT18	Keratin, type I cytoskeletal 18-like	2.542	2.26883	2.23268	5.69706	6.74773	5.99535	1.30161	1.15103e-19	2.16484e-18	0.14345
Pfx018076	ZMYND8	Protein kinase C binding protein 1, like	0.22196	0.113353	0.135019	0.361854	0.539277	0.619421	1.61628	5.77133e-06	2.86e-05	0.356434
Pfx011791	NA	NA	0.788293	0.748014	0.676591	0.322488	0.31271	0.239084	-1.4143	1.54321e-06	8.26517e-06	0.294305
Pfx011790	cacna1e	Voltage-dependent R-type calcium channel subunit	9.59808	9.34497	9.22174	4.19579	4.91355	4.78756	-1.10391	2.11853e-58	1.97278e-56	0.0685168
Pfx007834	NR1D2	Nuclear receptor subfamily 1, group D, member	0.166	0.146185	0.246025	0.543336	0.582286	0.730203	1.64334	9.74936e-08	6.18059e-07	0.308242
Pfx004976		Si dkey-79d12.5	5.226	4.92751	5.57669	14.333	15.2087	14.1387	1.38771	3.23709e-60	3.12551e-58	0.0847818
Pfx004970	FXYD1	ion transport regulator	2.77061	3.26495	2.63207	6.01289	7.49804	5.64698	1.0505	3.43231e-09	2.57848e-08	0.177766
Pfx013495	NA	NA	1.05553	1.34274	1.37361	0.037369	0.064447	0.030681	-4.48839	1.03741e-12	1.1262e-11	0.62991
Pfx012683	CD79B	CD79b molecule, immunoglobulin-associated beta	0	0.080078	0	0.87214	0.080462	0.38613	3.70177	0.000779036	0.00259993	1.10167
Pfx013496	KITLG	Kit ligand	4.88461	4.46994	4.5201	0.187257	0.192084	0.149133	-4.77024	1.19236e-127	4.09547e-125	0.198469
Pfx011135	HES2	Transcription factor	0.133634	0.025935	0.211939	0.836955	0.790094	1.1379	2.64403	0.000474861	0.0016596	0.756617
Pfx011137	ESPN	Wiskott Aldrich syndrome homology region 2	0.028572	0.081657	0.073034	0.307309	0.231966	0.290053	2.03213	7.94916e-05	0.00032384	0.514994
Pfx011136	HES2	Transcription factor	0	0	0	0.16121	0.082144	0.215561	4.54751	0.0201345	0.0470981	1.9569
Pfx014566		Odorant receptor, family H, subfamily 129, member 1	0.252381	0.748766	0.174564	0.914155	0.853834	1.43304	1.2994	0.0128752	0.0320041	0.522434
Pfx005587	PTK7	protein tyrosine kinase	0.099083	0.08595	0.104674	0.810181	0.604702	0.698022	2.75151	2.27813e-17	3.62977e-16	0.324522
Pfx008752	ISG15	ISG15 ubiquitin-like modifier	0.658665	0.657096	0.919303	2.68329	2.79918	2.27767	1.707	2.75381e-10	2.32091e-09	0.270435
Pfx008758	ISG15	ISG15 ubiquitin-like modifier	1.95525	0.535475	0.839762	2.71976	2.72023	3.30816	1.3206	0.00290471	0.00855489	0.443505
Pfx021614	MBNL1	muscleblind-like	0.447863	0.409103	0.397008	1.65167	1.38222	1.32445	1.70454	1.0636e-25	2.88661e-24	0.162641
Pfx020569	icam5	Immunoglobulin like	0.12323	0.081368	0.161547	0.852615	0.900201	1.13755	2.87761	4.34933e-14	5.36358e-13	0.381136
Pfx020567		cell differentiation	0	0.04691	0	2.36246	1.953	2.21003	6.78258	6.33562e-09	4.63491e-08	1.16787
Pfx002020	ATP2B4	This magnesium-dependent enzyme catalyzes the hydrolysis of ATP coupled with the transport of calcium	0.101822	0.109413	0.139353	0.408398	0.381786	0.316357	1.56298	2.12031e-08	1.45894e-07	0.27901
Pfx002025	ppfia4	Protein tyrosine phosphatase, receptor type, f polypeptide (PTPRF), interacting protein (liprin), alpha 4	0	0	0	0.248359	0.257127	0.701086	4.97778	0.00557665	0.0152874	1.79594
Pfx001426	MFGE8	Milk fat globule-EGF factor 8 protein a	0.106912	0.240589	0.149991	0.418032	0.575356	0.582367	1.55232	0.000675806	0.00228822	0.456671
Pfx001424	IGF2	Insulin-like growth factor	0.060986	0.053887	0.080337	0.417326	0.293964	0.232589	2.11272	0.000592497	0.00202943	0.615052
Pfx008706	unc5d	Unc-5 homolog Da (C. elegans)	0.155874	0.09972	0.140013	0.267093	0.440999	0.339374	1.30064	0.00767831	0.0203512	0.487882
Pfx005080	NRSN1	Neurensin	0.602178	0.49132	0.540624	1.39281	1.13817	1.21265	1.08044	0.0080137	0.0211305	0.407484
Pfx005083	C1S	Belongs to the peptidase S1 family	0.090519	0.018108	0.050423	0.080868	0.228397	0.206175	1.64212	0.020737	0.0481902	0.710031
Pfx005085	IRX4	Iroquois homeobox protein 4a	0.044009	0.140986	0.045449	0.674359	0.769561	0.376396	2.71622	1.90596e-05	8.69255e-05	0.635278
Pfx022468		Rapunzel 2	0.304675	0.31911	0.276992	0.827148	0.599852	1.04952	1.33615	0.00202348	0.00615773	0.432864
Pfx003867	EVI5	Ecotropic viral integration site	0.540411	0.384866	0.341493	1.26985	1.18055	1.0774	1.39965	2.0868e-11	1.98288e-10	0.208908
Pfx018276	RAI2	Retinoic acid induced 2	0.054852	0	0.009678	0.118484	0.157031	0.150635	2.65671	0.0164914	0.0396795	1.10795
Pfx003137	TRIM25	E3 ubiquitin ISG15 ligase	2.4535	2.17189	1.68908	4.83671	4.95974	4.48918	1.07935	0.00125129	0.00400259	0.334483
Pfx007933		unfolded protein binding	0.021191	0.030795	0.056886	0	0	0	-5.02816	0.00307852	0.00900101	1.69882
Pfx007931		Interferon-induced very large GTPase 1-like	0.063932	0.113895	0.073825	0	0	0	-5.94877	5.41277e-05	0.000228554	1.47354
Pfx016364	STBD1	Starch-binding domain-containing protein 1	0.600389	0.367222	0.274576	1.08426	0.919824	1.04682	1.20811	3.03255e-06	1.55807e-05	0.258774
Pfx016367	SOWAHB	Sosondowah ankyrin repeat domain family member B	0	0.010661	0.088984	0.231971	0.255923	0.211347	2.65761	0.000506577	0.00176221	0.764283
Pfx004352	EXOG	DNA/RNA non-specific endonuclease	0.435131	0.414314	0.290163	0.912778	0.958638	0.853105	1.15792	0.00257412	0.00765876	0.384119
Pfx019911		Vascular associated protein	0.206325	0.151226	0.144943	0.204078	0.412653	0.463628	1.02371	0.00898719	0.0233854	0.391846
Pfx020152	IRS2	Insulin receptor substrate	0.818846	0.734689	1.04799	1.51393	2.01387	2.05135	1.01681	1.49907e-07	9.27874e-07	0.193579
Pfx020846		G-protein coupled receptor	2.5693	1.96958	2.1789	0.765127	1.31509	0.520158	-1.44757	8.88664e-06	4.26754e-05	0.325837
Pfx020849	TSHZ1	teashirt	0.081418	0.171471	0.195011	0.397964	0.269305	0.302959	1.0046	0.017939	0.0425804	0.424442
Pfx012470		Belongs to the peptidase S1 family	0	0	0	0.183657	0.457545	0.141095	5.94402	0.000119763	0.000471844	1.54526
Pfx012476	NDST2	N-deacetylase N-sulfotransferase	0	0.008331	0	0.075147	0.066617	0.099408	3.9409	0.00622917	0.0169103	1.44067
Pfx022579	ETHE1	Ethylmalonic encephalopathy 1	1.45549	1.10925	1.2675	3.2681	3.85575	2.99639	1.32332	5.63933e-10	4.59748e-09	0.213432
Pfx022578	PHLDB3	Pleckstrin homology-like domain family B member	0.066125	0.088519	0.046987	0.215688	0.212225	0.249242	1.61084	0.00661018	0.0177948	0.593122
Pfx022573	EOMES	Eomesodermin homolog	0.031503	0	0	0.16793	0.264146	0.096171	4.18703	0.00194745	0.00595317	1.35147
Pfx022575	KDF1	Keratinocyte differentiation factor 1	0.059311	0.083976	0.083433	0.356454	0.413594	0.255555	2.02379	5.3047e-05	0.000224217	0.500718
Pfx013311	NUDT7	Nudix (nucleoside diphosphate linked moiety X)-type motif 7	0.609828	1.02412	0.833435	2.18602	1.69887	1.83701	1.10609	5.13639e-05	0.000217938	0.273154
Pfx021009	FKBP9	FK506 binding protein 9	0.251382	0.155738	0.271592	1.48884	1.20378	0.987751	2.33803	7.90285e-12	7.82516e-11	0.341802
Pfx021002	plekho1	Pleckstrin homology domain-containing family O member	0.176533	0.048726	0.023538	0.337348	0.274139	0.747449	2.35124	0.000654584	0.00222103	0.689932
Pfx021000	NA	NA	0.047306	0	0.085981	0.327214	0.386682	0.332784	2.77692	0.000280805	0.00102803	0.764489
Pfx015905	SRCIN1	SRC kinase signaling inhibitor	0.124627	0.071413	0.075446	3.24012	3.63316	3.65082	5.16591	2.74985e-94	5.70445e-92	0.250773
Pfx003236	NUDT15	Nudix (nucleoside diphosphate linked moiety X)-type motif 15	1.09312	1.05258	1.03272	2.99633	2.02861	2.55563	1.14038	0.00338403	0.00980802	0.389139
Pfx003587	CSRP1	Cysteine and glycine-rich protein	0.291356	0.37713	0.37754	1.34631	1.20211	1.33577	1.7687	1.32017e-07	8.22976e-07	0.335233
Pfx003588	NAV1	Neuron navigator	0	0	0	0.391956	0.343582	0.136118	5.76653	0.000248108	0.000918927	1.57375
Pfx002180	CACNA1D	Voltage-sensitive calcium channels (VSCC) mediate the entry of calcium ions into excitable cells and are also involved in a variety of calcium-dependent processes, including muscle contraction, hormone or neurotransmitter release, gene expression, cell motility, cell division and cell death. The isoform alpha-1C gives rise to L-type calcium currents. Long-lasting (L-type) calcium channels belong …	1.90003	1.21741	1.57048	0.439979	0.941298	0.596891	-1.30485	0.00189407	0.00581386	0.420057
Pfx006522	IGFBP2	Insulin-like growth	0.112081	0.167523	0.071223	0.393888	0.432295	0.22642	1.47215	0.00119168	0.003833	0.454247
Pfx006521	IGFBP5	Insulin-like growth factor binding protein	0.200469	0.097125	0.222591	0.409499	0.463937	0.3724	1.17776	0.000426834	0.00150734	0.334315
Pfx004313	NRP1	Belongs to the neuropilin family	0.146643	0.076542	0.170365	0.55815	0.459073	0.459062	1.82744	7.72331e-09	5.58767e-08	0.316474
Pfx001145	SH3BP4	SH3 domain-binding protein	0.742759	0.766228	0.923875	2.17626	2.134	1.83648	1.25	7.59361e-13	8.34301e-12	0.174379
Pfx004314	ITGB1	integrin	0.197892	0.18792	0.179037	0.609596	0.720609	0.625925	1.69205	2.65217e-09	2.02213e-08	0.284293
Pfx016004		Granulin a	0.869759	1.16932	0.845564	2.45457	2.23171	2.36402	1.18975	2.12202e-12	2.22972e-11	0.16933
Pfx016005	IFI35	Interferon-induced 35 kDa protein	2.56893	2.32989	2.54558	5.69775	5.81728	5.53974	1.11057	2.31504e-17	3.68576e-16	0.131014
Pfx008136	NA	NA	0.033938	0.046949	0.026736	0.528022	0.425255	0.274196	3.34896	1.57639e-05	7.28142e-05	0.775628
Pfx005328	TAPBP	TAP binding protein (tapasin)	1.53497	1.83046	1.78701	6.75267	5.75384	5.62589	1.71432	1.81103e-29	5.93814e-28	0.152091
Pfx006661	PDE11A	Phosphodiesterase 11a	0.097552	0.0524	0	0.183553	0.27454	0.457535	2.50256	0.00104798	0.00341005	0.763601
Pfx006663	NFE2L2	nuclear factor	1.02739	1.04586	0.922602	3.56242	3.88433	3.50269	1.78165	3.57058e-35	1.50222e-33	0.143972
Pfx004746	SNTB1	Syntrophin, basic 1	0.10836	0.349441	0.197938	1.01003	1.03184	0.763735	1.93384	1.51528e-05	7.03017e-05	0.44698
Pfx004747	HAS2	Hyaluronan synthase 2	0	0.016291	0	0.125568	0.095055	0.125862	3.8892	0.00740634	0.0197251	1.45228
Pfx004740		Si dkey-46m10.3	5.86332	7.62791	6.30505	2.30562	2.60035	2.31876	-1.53862	1.03046e-18	1.8143e-17	0.174215
Pfx004742	DEPTOR	DEP domain containing MTOR-interacting protein	0.130086	0.246284	0.163731	0.994913	0.887013	0.733536	2.10191	1.57899e-06	8.44384e-06	0.43781
Pfx002966	sptbn1	Spectrin beta	0.387679	0.475173	0.545563	1.44007	1.35556	1.39729	1.47726	9.83835e-25	2.53235e-23	0.143873
Pfx007219	NA	NA	8.20733	7.05532	7.74044	22.0559	20.8541	19.6518	1.362	5.96984e-17	9.21739e-16	0.162806
Pfx007218	NA	NA	2.30105	2.02735	1.74571	8.03818	8.60023	9.76754	2.02938	1.02599e-25	2.78815e-24	0.193574
Pfx011346		Perforin 1 (pore forming protein)	0.305685	0.266115	0.380217	0	0.063541	0.025529	-3.31375	0.000143331	0.000554584	0.871501
Pfx011344	ATOH1	Atonal bHLH transcription factor	0	0.134068	0.087872	0.358213	0.255069	0.636302	2.30478	0.00871568	0.0227751	0.878679
Pfx013854	SLC25A22	Mitochondrial glutamate carrier	0	0	0	0.104194	0.09824	0.503105	4.98134	0.00651035	0.0175689	1.83077
Pfx020738		Zinc-binding protein A33-like	0.642571	0.375324	0.590714	0.16304	0.106137	0.104602	-2.1284	0.000233685	0.000869657	0.578448
Pfx023189	EXOC3L2	Exocyst complex component 3-like	0.027862	0.042001	0.042894	0.170158	0.193069	0.272977	2.22547	0.00252116	0.00751613	0.736719
Pfx023188	mark4	MAP microtubule affinity-regulating kinase	0.061174	0.091964	0.051619	0.303863	0.209642	0.305341	1.87587	1.0811e-06	5.91876e-06	0.384693
Pfx012069	USP54	Ubiquitin specific peptidase	0	0.086544	0.030477	0.257458	0.2047	0.152978	2.20888	0.00154755	0.00484594	0.697771
Pfx012066	ITLN1	Intelectin-1a-like	0	0	0	0.431389	0.534369	0.323354	6.8648	5.25918e-07	3.02057e-06	1.36841
Pfx009307	HCN4	Hyperpolarization activated cyclic nucleotide-gated potassium channel	0.34002	0.281396	0.226729	0.60335	0.660419	0.802279	1.19765	1.66092e-05	7.64828e-05	0.278124
Pfx009306	DHDH	Dihydrodiol dehydrogenase (dimeric)	0.724007	0.723767	0.604543	1.67928	2.05079	1.91317	1.36412	2.47485e-05	0.000110892	0.323475
Pfx018962	PLPPR1	Lipid phosphate phosphatase-related protein type	0.070329	0.188468	0.173497	0.581156	0.74314	0.343981	1.8195	0.000564556	0.00194134	0.527684
Pfx021126	FOXK1	forkhead box	0.394615	0.327911	0.301098	0.87868	1.03316	0.828235	1.33812	3.21381e-12	3.3203e-11	0.192037
Pfx012933	DUSP1	Belongs to the protein-tyrosine phosphatase family. Non-receptor class dual specificity subfamily	0.231529	0.401004	0.289599	1.9054	1.5963	1.3199	2.26001	3.77458e-14	4.69905e-13	0.298607
Pfx012934	NEURL1B	Neuralized E3 ubiquitin protein ligase 1B	0.030138	0.0361	0.04818	0.254821	0.275021	0.181434	2.46274	1.036e-06	5.69089e-06	0.504177
Pfx007669	NA	NA	0	0	0.036792	11.9282	11.5747	11.6624	9.53991	3.29169e-39	1.6539e-37	0.728236
Pfx013082	2006-09-01	Belongs to the TRAFAC class TrmE-Era-EngA-EngB-Septin- like GTPase superfamily. Septin GTPase family	0.95267	0.943578	1.24728	4.37339	3.59278	3.28092	1.74425	1.7195e-15	2.38273e-14	0.219125
Pfx013088		Belongs to the protein kinase superfamily. Tyr protein kinase family. CSF-1 PDGF receptor subfamily	0.125269	0.083864	0.067525	0.409306	0.320352	0.363648	1.90291	4.8364e-07	2.79229e-06	0.37811
Pfx019953	cacna1h	Voltage-dependent T-type calcium channel subunit	0.228831	0.163147	0.068385	0.091566	0.041093	0.043683	-1.42095	0.00917255	0.0237939	0.545356
Pfx014196	enpp3	Ectonucleotide pyrophosphatase phosphodiesterase family member	3.597	3.02283	3.24586	14.9686	15.0416	14.1426	2.07938	1.10799e-94	2.32146e-92	0.100726
Pfx014197		Protein Z, vitamin K-dependent plasma glycoprotein a	0.185725	0.188143	0.174982	1.09963	0.623294	0.632416	1.97528	5.09608e-08	3.3587e-07	0.362575
Pfx014198	LRRC16A	Capping protein regulator and myosin 1 linker 1	0.0807	0.101392	0.072758	0.294671	0.303773	0.317547	1.73069	1.5387e-05	7.12462e-05	0.400338
Pfx020296	NT5C2	5'-nucleotidase, cytosolic	0.887956	0.748381	0.700913	1.75051	1.59214	1.74832	1.03634	5.30219e-12	5.35123e-11	0.150254
Pfx020297	CNNM2	Cyclin and CBS domain divalent metal cation transport mediator	0.221044	0.255899	0.422661	0.668701	0.528125	0.753276	1.01742	0.000999714	0.00327128	0.309189
Pfx020292		Ladybird homeobox	0	0.021985	0	0.651085	0.286171	0.133342	5.17427	4.84418e-05	0.000206543	1.2735
Pfx015716	SEZ6L2	Seizure related 6 homolog like 2	0.176768	0.18748	0.157021	0.608013	0.754773	0.620665	1.80559	9.52184e-07	5.27503e-06	0.368392
Pfx011621	DAB2IP	DAB2 interacting protein	0.270463	0.14107	0.113937	0.519351	0.529971	0.668867	1.61754	7.88723e-06	3.82088e-05	0.36201
Pfx000959		Agouti protein	0	0	0	0.333503	0.206418	0.18568	4.66006	0.0140968	0.0346214	1.89835
Pfx004128		SET (Su(var)3-9, Enhancer-of-zeste, Trithorax) domain	0.592423	0.709203	0.576486	0.281518	0.283434	0.137154	-1.47055	5.16899e-05	0.000219232	0.363292
Pfx008814	NA	NA	0.499658	0.316138	0.451121	1.04913	0.818625	1.01992	1.10307	6.19434e-05	0.000257917	0.275405
Pfx008810	AGPAT9	1-acylglycerol-3-phosphate O-acyltransferase 9, like	1.80208	1.92225	2.19625	0.621993	1.32456	1.05792	-1.05325	1.37721e-05	6.43662e-05	0.242268
Pfx003794	PRKCD	Protein kinase C delta	0.110432	0.064231	0.043845	0.276798	0.116227	0.201115	1.35815	0.00464855	0.0130209	0.479841
Pfx003799	NA	NA	4.00372	2.84121	3.30088	0.695362	0.687776	0.750036	-2.31562	3.09211e-21	6.38915e-20	0.244791
Pfx009148	BATF	Basic leucine zipper	0.265918	0	0	0.607991	1.17931	0.685784	3.27383	0.00411952	0.0117081	1.14116
Pfx002444	IL12RB1	Fibronectin type 3 domain	0.240847	0.43701	0.538928	0.026797	0.043772	0.043828	-3.3308	8.77167e-07	4.88398e-06	0.677356
Pfx002449		Si dkey-57k2.6	0.875107	1.22487	1.35479	4.42884	4.63634	5.0284	1.92887	1.2627e-34	5.23882e-33	0.157162
Pfx000176		Zinc finger, C2H2 type	0.422997	0.451764	0.304852	1.4559	1.07864	1.00795	1.47162	4.03943e-05	0.000174611	0.358475
Pfx016634		7 transmembrane receptor (rhodopsin family)	0.243476	0.485077	0.338834	0.069842	0	0	-3.87398	0.000644928	0.00219324	1.1354
Pfx006782	NCAM2	Neural cell adhesion molecule 2	0.076093	0.092917	0.051258	0.45307	0.496324	0.407236	2.40823	1.32155e-06	7.15298e-06	0.497931
Pfx006439	NA	NA	0.022983	0.017126	0.010904	0.177714	0.105619	0.093641	2.78841	0.000251598	0.000930698	0.761729
Pfx004468	TGFB2	Transforming growth factor	0.102191	0.058727	0.161702	0.643751	0.584192	0.902956	2.62952	1.68391e-11	1.61619e-10	0.390653
Pfx010773	NA	NA	0.457013	0.348066	0.189685	1.08311	1.19844	0.657511	1.45285	0.0102996	0.0263554	0.566281
Pfx012608	NA	NA	0.215656	0.206958	0	0.83467	0.482897	0.664218	2.10861	0.00178065	0.00549861	0.674849
Pfx012607	SLC39A11	Solute carrier family 39 member 11	0.665458	0.416552	0.408651	1.14607	1.14144	1.37291	1.20607	3.54903e-06	1.80879e-05	0.260143
Pfx019382	IGFBP3	Insulin-like growth factor binding protein 3	0.050551	0.038653	0.077372	0.307459	0.178269	0.283476	2.06953	6.05004e-05	0.000252611	0.515982
Pfx019381	IGFBP1	Insulin-like growth factor binding protein 1a	0.543772	0.433259	0.514272	4.1168	4.91692	4.26446	3.06808	4.03827e-47	2.63582e-45	0.212808
Pfx019384		C2 domain of PTEN tumour-suppressor protein	0.062929	0.043981	0.029335	0.346118	0.186035	0.317075	2.48132	1.03559e-06	5.69044e-06	0.507972
Pfx018389	SOGA3	SOGA family member 3a	0.164295	0.096189	0.034128	0.450641	0.358503	0.296135	1.77371	0.00194223	0.00594067	0.572362
Pfx013951	ANO9	Anoctamin 9a	0.079447	0.093205	0.106987	0.306859	0.277098	0.222115	1.393	0.00455766	0.0128057	0.491056
Pfx021693	VEGFA	Vascular endothelial growth factor	0.61501	0.360935	0.553057	2.3836	2.58536	2.05476	2.12222	2.16083e-19	3.98537e-18	0.235676
Pfx021698	NA	NA	9.14726	8.60898	7.55199	4.30585	3.70281	4.45436	-1.10431	1.53837e-06	8.24347e-06	0.229768
Pfx015650	MSRB1	reductase B1	0.514371	0.432688	0.808854	2.45558	2.48282	2.46307	1.97456	2.01617e-08	1.39231e-07	0.351933
Pfx015657	ARHGAP17	Rho GTPase activating protein	0.363609	0.429027	0.337774	0.992202	1.00819	1.0877	1.35283	2.35776e-10	2.00161e-09	0.213515
Pfx023028	NA	NA	0.17271	0.269918	0.219342	0.686131	1.01296	0.575928	1.66106	0.000547707	0.00188991	0.480594
Pfx023025	VPS37D	Vacuolar protein sorting 37 homolog D (S. cerevisiae)	0.088222	0.114249	0.200843	0.856416	0.705512	0.548364	2.22355	1.12732e-05	5.32331e-05	0.506366
Pfx012383	TBX21	T-box transcription factor TBX21	0	0.041696	0	0.240599	0.037946	0.122626	2.87922	0.0205929	0.0479189	1.24353
Pfx012382	TBKBP1	TBK1 binding protein 1	0.051696	0.025938	0	0.278485	0.170787	0.151461	2.83919	0.00222381	0.00670986	0.928266
Pfx012381	PDK2	Pyruvate dehydrogenase kinase, isozyme 2	0.33958	0.56445	0.463657	1.31909	1.25608	1.77817	1.56268	3.59305e-09	2.69055e-08	0.264775
Pfx012387	BEND6	BEN	0.197822	0.206133	0.229674	0.508505	0.616411	0.623155	1.35599	0.000859055	0.00284388	0.406835
Pfx013168			0.186143	0.139268	0.111819	0.693083	0.325564	0.671226	1.82275	0.0102775	0.0263085	0.710249
Pfx020121		Belongs to the TRAFAC class dynamin-like GTPase superfamily. Dynamin Fzo YdjA family	0	0	0	0.743383	0.896893	0.548756	8.09291	1.58804e-10	1.37094e-09	1.26518
Pfx000372	EFS	Embryonal Fyn-associated substrate	0.291938	0.281416	0.229105	0.784483	0.614575	0.523735	1.16228	1.37582e-06	7.4294e-06	0.240713
Pfx009841	VEPH1	Ventricular zone expressed PH domain protein	0.050144	0.029548	0.071631	0.139137	0.593022	0.175339	2.43667	0.000719849	0.00242208	0.720503
Pfx009842		Astacin-like metallo-endopeptidase (M12 family)	1.2206	1.4143	0.557256	0.498364	0.501436	0.464324	-1.1841	0.00972963	0.0250775	0.458015
Pfx001965	TMEM51	Transmembrane protein 51b	0.459966	0.39017	0.563372	0.75619	1.02308	1.30937	1.0351	0.000178638	0.000679895	0.276214
Pfx001960	CCDC120	Coiled-coil domain containing 120	0.046322	0.028925	0.03249	0.11617	0.185176	0.227041	2.06642	0.0122931	0.030732	0.825375
Pfx019149	STRBP	Spermatid perinuclear	3.26035	3.01492	3.10289	7.23021	8.24907	7.41569	1.20237	4.06605e-46	2.58942e-44	0.0843367
Pfx002265	LPAR3	Lysophosphatidic acid receptor 3	0.043025	0	0.022675	0.237847	0.21804	0.077609	2.90523	0.00359159	0.010341	0.997685
Pfx003618	SNTA1	Syntrophin alpha 1	0.074802	0.099699	0.09379	0.295608	0.15284	0.257463	1.27878	0.00729314	0.0194434	0.476595
Pfx001102	MYO9B	Ras association (RalGDS/AF-6) domain	0.406024	0.400704	0.350926	0.94702	0.767584	0.771491	1.01393	6.93627e-08	4.49656e-07	0.188014
Pfx017459		Belongs to the intermediate filament family	1.45011	1.78949	2.19586	0.670332	0.941139	0.815475	-1.24314	6.80682e-06	3.33606e-05	0.276274
Pfx009496	NA	NA	0.564466	0.710181	0.825961	1.35558	1.74433	1.67074	1.09013	1.37199e-05	6.41651e-05	0.250702
Pfx009490		DDE superfamily endonuclease	0.125152	0.070774	0.050423	0.969537	0.923243	1.53801	3.3697	9.86014e-06	4.69949e-05	0.762337
Pfx013362	CHRM2	The muscarinic acetylcholine receptor mediates various cellular responses, including inhibition of adenylate cyclase, breakdown of phosphoinositides and modulation of potassium channels through the action of G proteins	0.707615	0.464267	0.991336	0.08185	0.340233	0.22464	-1.74899	0.000991267	0.00324516	0.531126
Pfx013361		DDE superfamily endonuclease	0	0.099001	0	2.43133	2.59795	3.19331	5.96073	3.09249e-16	4.53738e-15	0.729617
Pfx000171		Phosphatidic acid phosphatase type 2B	0.130259	0.115037	0.170568	0.361409	0.379529	0.199758	1.08027	0.0174005	0.0414807	0.45425
Pfx018486	FOXO1	Forkhead box	0.069442	0.071147	0	0.30979	0.192931	0.095801	1.97033	0.0210748	0.048891	0.854197
Pfx006579		Tubulin is the major constituent of microtubules. It binds two moles of GTP, one at an exchangeable site on the beta chain and one at a non-exchangeable site on the alpha chain	2.83233	2.96882	2.53351	8.55304	8.78368	7.22552	1.46475	5.32907e-27	1.51911e-25	0.136132
Pfx006570	PHGDH	Belongs to the D-isomer specific 2-hydroxyacid dehydrogenase family	0.784976	1.02675	1.16517	2.78621	2.69652	3.30644	1.46405	3.75927e-17	5.8955e-16	0.173874
Pfx006574	bin1	Bridging integrator 1	0.188521	0.130217	0.239417	0.879559	0.663807	0.710958	1.92784	1.58763e-09	1.23796e-08	0.319433
Pfx016460	GHR	growth hormone	0.065299	0.0318	0.085666	0.36293	0.673879	0.309393	2.65255	3.1902e-05	0.000140481	0.637717
Pfx018737	GPR64	G-protein coupled receptor	0.167813	0.109836	0.145164	0.332049	0.319139	0.272367	1.02752	0.00853133	0.0223519	0.390649
Pfx011279	GP1BB	glycoprotein Ib	0.10049	0.054333	0.03996	1.12153	0.732514	0.781536	3.57219	1.88135e-11	1.79827e-10	0.531975
Pfx011270	RAB35	RAB35, member RAS oncogene family	0.931094	0.947271	0.365914	2.04178	2.01733	2.38053	1.42011	0.000792616	0.00264146	0.423235
Pfx022061	FLT1	Fms-related tyrosine kinase 1 (vascular endothelial growth factor vascular permeability factor receptor)	0	0	0	0.083666	0.129706	0.062469	6.22032	2.34184e-05	0.000105338	1.47069
Pfx014732	SLC47A2	drug:proton antiporter activity	1.09507	1.28693	1.06862	10.5265	9.49647	9.69131	3.00466	4.086e-193	2.446e-190	0.101359
Pfx020682		ATP binding	0.565727	0.456094	0.397183	0.145636	0.120233	0.076427	-2.09647	1.09823e-08	7.82655e-08	0.366848
Pfx020680	NA	NA	0.107241	0.024175	0	0.354342	0.234289	0.346851	2.82526	0.0177072	0.0421257	1.19124
Pfx016636	cnksr2	Connector enhancer of kinase suppressor of ras	0	0.095888	0.052645	0.210827	0.236518	0.231945	1.93948	0.00636405	0.0172273	0.710846
Pfx020351	JUNB	Jun B proto-oncogene	3.0268	3.26857	3.59912	8.65248	7.42059	7.32511	1.14841	3.30852e-12	3.40975e-11	0.164908
Pfx006781	NA	NA	0.453829	0.570384	0.471574	3.23906	2.72538	3.04432	2.47586	1.70823e-38	8.32346e-37	0.190826
Pfx012199		Si ch73-281f12.4	0.084119	0.087399	0.030992	0.217346	0.175295	0.307755	1.66651	0.00521467	0.0144216	0.596574
Pfx002106	GATA2	GATA-binding protein 2a	0.166953	0.011304	0.04636	0.342481	0.181287	0.383766	1.96386	0.0189201	0.0445759	0.836715
Pfx011017	B2M	Component of the class I major histocompatibility complex (MHC). Involved in the presentation of peptide antigens to the immune system	27.1195	27.9464	26.4502	133.32	125.09	126.191	2.14806	0	0	0.0443073
Pfx006956	NA	NA	1.25058	1.57105	1.69175	0.095973	0	0.128383	-4.40021	8.46185e-19	1.49488e-17	0.496988
Pfx005456	CPZ	Carboxypeptidase	0.10126	0.168036	0.169708	0.97899	1.00985	1.24915	2.74226	1.28414e-23	3.1001e-22	0.273762
Pfx022509		CD20-like family	0.094102	0.134637	0.130837	0.306181	0.370703	0.346828	1.36309	0.0145431	0.0355303	0.557828
Pfx018131	SRC	V-src sarcoma (Schmidt-Ruppin A-2) viral oncogene homolog (avian)	0.047206	0.05296	0.033893	0.272683	0.227541	0.321314	2.50218	8.66482e-08	5.53999e-07	0.467461
Pfx003073	PDE3B	Phosphodiesterase 3B, cGMP-inhibited	0.219402	0.208294	0.253533	0.521844	0.604232	0.564101	1.22578	2.02627e-09	1.56083e-08	0.204443
Pfx003071	RRAS2	Related RAS viral (r-ras) oncogene homolog 2	0.215533	0.429003	0.321186	0.963129	1.12982	0.74755	1.38387	0.0184954	0.0437328	0.587496
Pfx019260		regulation of cell growth by extracellular stimulus	2.10479	2.26296	1.95171	4.86829	5.19505	4.52153	1.11671	6.56276e-37	2.95071e-35	0.0879864
Pfx019264	STMN4	Belongs to the stathmin family	0.173637	0.078344	0.396362	1.00657	1.83528	1.14945	2.49497	0.000114641	0.000453114	0.646816
Pfx006167	NA	NA	6.78899	6.42202	8.19135	39.5008	37.2594	36.6915	2.31995	6.6361e-194	4.0894e-191	0.0780999
Pfx006165	olig4	Oligodendrocyte transcription factor	0.643499	0.522479	0.396512	0.024784	0.229557	0.149219	-1.95238	0.0141671	0.0347696	0.795916
Pfx006163		inflammatory response	0.213903	0.044525	0.132465	0	0	0	-5.30769	0.00122339	0.00392413	1.64153
Pfx023276	MITF	Microphthalmia-associated transcription factor	0.181557	0.308115	0.197426	1.01747	0.671174	1.0096	1.84854	7.87259e-06	3.81468e-05	0.413671
Pfx006835	POU3F3	POU class 3 homeobox	0	0.021639	0.012001	0.133765	0.100435	0.211386	3.28255	0.0109171	0.0277222	1.28963
Pfx006838	MFSD9	major facilitator superfamily	0.170336	0.26829	0.30759	0.663488	0.549197	0.558162	1.13943	0.000146418	0.000565589	0.300082
Pfx004098	NA	NA	0.096043	0	0.047839	0.158961	0.434257	0.243345	2.38939	0.00523492	0.0144623	0.855735
Pfx008473	EDIL3	and discoidin I-like	0.071486	0.013657	0.042537	0.159751	0.090764	0.189134	1.63729	0.00967943	0.0249666	0.632871
Pfx008479	MEF2C	enhancer factor	0.048688	0.084568	0.078889	0.29896	0.324543	0.406382	2.1116	0.00150471	0.00472593	0.665329
Pfx009962	NA	NA	0	0	0	0.037277	0.043878	0.161397	4.65587	0.0156873	0.037967	1.92701
Pfx019881		Interferon-induced protein 44-like	2.50309	1.93662	1.83843	0	0.19834	0.116969	-4.25233	1.93812e-08	1.34196e-07	0.756988
Pfx019885		Tripartite motif-containing	0.418659	0.451963	0.459636	0.097331	0.086604	0.110077	-2.23694	6.39301e-08	4.16759e-07	0.413678
Pfx019889	TMEM8A	Transmembrane protein 8A	1.3725	0.986286	1.40434	2.51729	2.95058	2.86182	1.06843	1.99585e-11	1.9051e-10	0.159316
Pfx018679	RPH3A	Rabphilin 3A	0.076439	0.191569	0.157688	0.336258	0.495234	0.288543	1.27537	0.0051832	0.014344	0.456237
Pfx018675	MN1	Meningioma 1b	0.029386	0.013395	0	0.15655	0.108809	0.073932	2.72526	0.00246508	0.00736465	0.90014
Pfx018674	PLK2	Serine threonine-protein kinase	0.206174	0.334985	0.273184	0.666894	0.956606	0.982795	1.5691	9.00978e-07	5.00724e-06	0.319434
Pfx020960	COL8A2	Collagen, type VIII, alpha 2	0	0	0	0.055084	0.052588	0.047179	4.76458	0.0101123	0.0259298	1.85251
Pfx020106	GPA33	Glycoprotein A33 (transmembrane)	1.12231	0.756631	0.931824	3.2818	3.13811	3.60797	1.75408	1.73708e-19	3.23227e-18	0.194278
Pfx022184	DOK6	Docking protein 6	4.26503	3.07404	3.24871	1.15884	1.11429	1.51905	-1.55794	5.40107e-10	4.41182e-09	0.250997
Pfx022185	NA	NA	2.23057	1.39799	1.70132	0.099548	0.291116	0.471597	-2.49615	0.000135213	0.000526382	0.653996
Pfx022180	JPH1	Junctophilin 1a	0.139528	0.212961	0.238291	1.17046	0.953176	0.721197	2.13544	3.3412e-08	2.24951e-07	0.386676
Pfx022239		GTPase IMAP family member 4-like isoform X1	0.419858	0.600046	0.475523	1.66869	1.29668	1.65037	1.52126	1.46038e-08	1.02506e-07	0.268483
Pfx022231	POU6F2	POU class 6 homeobox 2	0.059787	0.092827	0.083505	0.276425	0.158335	0.3231	1.57854	0.0127859	0.0318084	0.634036
Pfx012225	RNF213	E3 ubiquitin-protein ligase RNF213-like	0.119021	0.118789	0.085145	0.379889	0.432148	0.336147	1.74088	9.98109e-15	1.3103e-13	0.224934
Pfx020107	ILDR2	Immunoglobulin-like domain containing receptor 2	0.369931	0.327524	0.272196	0.981224	0.868712	1.04191	1.48268	1.71219e-09	1.32817e-08	0.24617
Pfx021763	ZSWIM5	zinc finger	0.150307	0.13135	0.165682	0.54105	0.332012	0.405548	1.44224	0.00993798	0.0255454	0.559446
Pfx016877	SPRY3	Sprouty homolog	0.162595	0.187905	0.337405	1.0538	1.36428	1.46599	2.40995	8.96408e-20	1.70277e-18	0.264805
Pfx005941	DLK2	Delta-like 2 homolog (Drosophila)	0	0.078057	0.076453	0.469057	0.279889	0.339335	2.57454	0.00341758	0.00989296	0.879449
Pfx022954	ZMAT5	zinc finger	1.28299	0.925381	0.821311	2.19313	2.50476	2.12827	1.09187	0.000252656	0.000933654	0.298362
Pfx003462	SLMO2	Slowmo homolog	1.07792	0.870043	1.10697	2.18896	2.2506	2.14282	1.02507	1.82995e-08	1.27126e-07	0.182159
Pfx018591	RANBP3L	RAN binding protein 3-like	0.313757	0.51978	0.31358	0.922637	0.662877	0.985989	1.05819	0.000552574	0.00190545	0.306377
Pfx018596		Olfactory receptor class A related 5	0	0	0	0.097586	0.038955	0.158447	4.6731	0.0145112	0.0354768	1.91179
Pfx002735	NA	NA	0.04178	0.081987	0.048252	0.436323	0.381501	0.328508	2.57237	1.78409e-10	1.52947e-09	0.403265
Pfx008679	ANXA1	Annexin A1a	4.71819	4.51954	4.17509	10.8568	12.5178	10.5559	1.25231	1.17831e-23	2.85739e-22	0.124913
Pfx008673	WSCD2	WSC domain containing 2	0.036628	0.040293	0.047227	0.219138	0.231753	0.286386	2.42216	9.09167e-08	5.79874e-07	0.453249
Pfx000461	AGFG2	ArfGAP with FG repeats 2	0.027335	0.060662	0.026349	0.244799	0.241327	0.12217	2.23904	0.000514857	0.00178754	0.644718
Pfx000460		Insulin receptor substrate	0.079032	0.102969	0.21013	0.491475	0.502081	0.605794	1.89246	5.6311e-07	3.21391e-06	0.378231
Pfx000463	TM4SF5	Transmembrane 4 L six family member 5	26.7627	26.8662	25.0584	2.02123	1.74046	1.78987	-3.91327	3.48977e-305	3.84829e-302	0.104797
Pfx006709	RBM44	RNA-binding protein	1.42456	1.31159	1.33038	4.5504	5.01986	4.96	1.75066	6.17625e-54	5.07469e-52	0.113217
Pfx006707	TNFAIP6	Tumor necrosis factor, alpha-induced protein 6	0.053689	0.106996	0.041659	0.658364	0.447844	1.13235	3.17862	3.99424e-05	0.000172979	0.7738
Pfx006702		Si dkey-91i10.2	0.060391	0.077688	0.091933	0.287272	0.310731	0.340595	1.89705	3.58555e-05	0.00015664	0.459036
Pfx006700	GALNT13	polypeptide N-acetylgalactosaminyltransferase	0.108401	0.125591	0.134451	0.482561	0.294562	0.468006	1.63052	4.28716e-06	2.15976e-05	0.354695
Pfx000289		Reverse transcriptase (RNA-dependent DNA polymerase)	0.642526	0.670114	0.672792	0	0	0	-6.79951	4.15654e-07	2.42382e-06	1.34334
Pfx000287	NA	NA	0	0	0.287979	1.21816	1.57308	0.901103	3.37729	0.00104058	0.00338913	1.02988
Pfx017146		Filamin C, gamma b (actin binding protein 280)	0	0	0	0.282164	0.12825	0.293933	4.99496	0.00507894	0.014089	1.78265
Pfx017147	FLNC	Filamin C, gamma b (actin binding protein 280)	0.063087	0.063729	0.077038	0.358696	0.347378	0.361728	2.2733	2.80599e-15	3.83004e-14	0.287787
Pfx017140	ADM2	Adrenomedullin 2a	0.340562	0.231056	0.119532	1.56581	1.27905	0.867858	2.32123	1.3835e-10	1.20528e-09	0.361692
Pfx007151	DCT	Dopachrome tautomerase	0.167483	0.154312	0.064932	0.967373	0.440137	0.482133	2.14942	8.30267e-06	4.0027e-05	0.482232
Pfx011426	GNAI3	Guanine nucleotide binding protein (G protein), alpha inhibiting activity polypeptide 3	0.296396	0.308404	0.314354	0.970418	1.10457	1.17962	1.7225	3.00094e-12	3.10804e-11	0.246858
Pfx011428	AMPD2	Adenosine monophosphate deaminase 2 (isoform L)	0.073033	0.100411	0.05332	0.505609	0.783469	0.728969	2.99155	1.41028e-14	1.81612e-13	0.388744
Pfx006286	UMPS	Uridine monophosphate synthetase	9.93278	10.6379	10.4054	23.4091	21.9323	23.5168	1.06249	5.45219e-65	5.91887e-63	0.0624112
Pfx017964	NA	NA	0	0	0	0.124362	0.296065	0.05934	5.03538	0.0051603	0.0142844	1.80037
Pfx017965	NA	NA	0.01872	0	0	0.35934	0	0.272334	4.91169	0.00324622	0.00944913	1.66871
Pfx017963	NA	NA	0	0	0	0.136394	0.245196	0.169518	5.37621	0.00116162	0.00374318	1.65517
Pfx009261	TUBB3	Tubulin is the major constituent of microtubules. It binds two moles of GTP, one at an exchangeable site on the beta chain and one at a non-exchangeable site on the alpha chain	0.210426	0.196969	0.053399	1.23978	1.75109	1.15601	3.04188	2.29413e-13	2.63131e-12	0.414966
Pfx009269	CLEC18A	C-type lectin domain family 18, member	0.023339	0.045553	0.067998	0.327503	0.231419	0.258113	2.30863	0.00495837	0.0137965	0.821656
Pfx021375	TFRC	Transferrin receptor	2.58057	2.06705	2.34532	7.45446	6.93619	7.59026	1.56944	3.20195e-64	3.37122e-62	0.0927565
Pfx014095	NA	NA	0.819675	0.696342	0.610761	0.292705	0.341469	0.258887	-1.3196	9.91879e-06	4.7253e-05	0.298624
Pfx014097	SPOCK1	Sparc osteonectin, cwcv and kazal-like domains proteoglycan (testican) 1	0.392544	0.390725	0.273486	0	0.123989	0.071908	-2.46498	0.00157349	0.00491531	0.779866
Pfx014099	NDST1	N-deacetylase N-sulfotransferase (heparan glucosaminyl)	0.410066	0.361697	0.266964	0.892369	0.721846	0.755755	1.09577	4.0054e-05	0.000173355	0.266795
Pfx014098	BicC	Bicaudal C homolog	0.472164	0.509836	0.348996	0.157216	0.243372	0.265848	-1.06959	0.00714918	0.0191091	0.397645
Pfx021950	TNIK	TRAF2 and NCK interacting kinase	1.52181	1.34897	1.45418	0.627865	0.395518	0.604671	-1.49622	4.36525e-18	7.30517e-17	0.172598
Pfx021956		Sterile alpha motif.	0.621414	0.775741	0.729722	1.86955	1.96613	1.76786	1.30326	1.82637e-14	2.33188e-13	0.170087
Pfx014323		Belongs to the MHC class I family	0.885567	0.80357	0.723674	2.03291	2.17174	1.94276	1.2655	1.11377e-10	9.82139e-10	0.196183
Pfx014321		Belongs to the MHC class I family	4.18435	3.95967	3.65904	13.039	11.3057	10.3296	1.46718	3.63292e-44	2.19357e-42	0.105252
Pfx020024	SLITRK6	SLIT and NTRK-like	0	0	0.014162	0.015292	0.076864	0.06311	3.1606	0.0199734	0.0467422	1.35832
Pfx019311	KDR	Kinase insert domain receptor (a type III receptor tyrosine kinase)	0.041049	0.048935	0.068235	0.162472	0.211567	0.072809	1.38158	0.010654	0.0271295	0.540982
Pfx019310	KIT	Mast stem cell growth factor receptor	0.082714	0.035888	0.108328	0.253242	0.264495	0.3794	1.8904	0.00102913	0.00335758	0.575913
Pfx015053	DCHS1	Dachsous 1a (Drosophila)	1.14986	1.02622	1.1999	0.075147	0.153839	0.082903	-3.48687	1.33352e-52	1.04644e-50	0.228441
Pfx022371		PRY	0.08294	0.178989	0.191826	0.69904	0.589264	0.619924	1.95298	4.45667e-09	3.30535e-08	0.332915
Pfx022373		Neural cell adhesion molecule	0	0	0	0.19267	0.15055	0.287806	6.63171	2.25332e-06	1.17676e-05	1.40227
Pfx009631	BHLHE41	Basic helix-loop-helix family member e41	0.062164	0.119512	0.086973	0.225595	0.201738	0.198076	1.10691	0.0107637	0.027379	0.434034
Pfx003345	NDRG3	N-myc downstream regulated family member	34.5584	34.233	31.8259	98.7693	98.6807	100.654	1.47875	1.92893e-209	1.34717e-206	0.0478798
Pfx003344	NDRG3	N-myc downstream regulated family member	5.76119	6.40049	6.53442	12.4856	16.0339	15.8239	1.15176	2.25075e-11	2.1348e-10	0.172193
Pfx001275	CDKL5	Cyclin-dependent kinase-like 5	0.051032	0.045137	0.076068	0.520813	0.397745	0.388252	2.73863	6.25223e-08	4.08217e-07	0.506082
Pfx001270	MGAT5	Mannosyl (alpha-1,6-)-glycoprotein beta-1,6-N-acetyl-glucosaminyltransferase	0.354817	0.288902	0.318322	0.900114	0.708924	0.741192	1.20244	7.24228e-09	5.25598e-08	0.207847
Pfx007560	NA	NA	2.14865	1.61576	1.72395	0.917667	0.79632	1.02906	-1.07819	1.01851e-05	4.84337e-05	0.244309
Pfx000714		Cytochrome P450	0.661564	0.420603	0.363336	1.17856	1.26788	1.21898	1.26164	2.61872e-06	1.35676e-05	0.268511
Pfx009066	ITSN2	Domain found in Dishevelled, Egl-10, and Pleckstrin (DEP)	0.186489	0.15715	0.145846	0.963325	1.11564	1.22336	2.6576	5.95703e-30	2.01961e-28	0.233756
Pfx000584		Flavin-containing monooxygenase	0.656542	0.472232	0.495487	1.27704	1.19676	1.08681	1.04914	5.95252e-05	0.000248953	0.261326
Pfx000583	SERPINE1	Serpin peptidase inhibitor, clade E (nexin, plasminogen activator inhibitor type 1), member 1	3.03967	2.52668	2.80982	22.3657	20.8247	21.3313	2.86509	7.06354e-212	5.10328e-209	0.0922275
Pfx001180	NA	NA	0	0.096618	0.079394	0.640636	0.485582	1.06148	3.2608	8.25138e-05	0.000335239	0.82825
Pfx016170		Gonadal somatic cell derived factor	0.346026	0.746864	0.32077	3.00359	3.8356	2.92975	2.63496	3.59382e-10	2.98966e-09	0.420201
Pfx005033	wnt4b	Ligand for members of the frizzled family of seven transmembrane receptors	0	0	0	0.094121	0.036956	0.13446	4.6731	0.0145112	0.0354768	1.91179
Pfx005036			15.4284	12.8823	11.9103	69.6595	68.4348	66.0484	2.26074	2.07101e-167	1.00911e-164	0.0819775
Pfx007254			2.70259	2.39613	2.81821	0.609138	0.735567	0.605314	-2.09216	2.12981e-29	6.87579e-28	0.185848
Pfx004632	KEL	Kell blood group	0.277854	0.241871	0.231491	0.810953	0.735222	0.979474	1.63666	1.66775e-06	8.87997e-06	0.341683
Pfx018400		CXXC finger 4	0.686128	0.626013	0.640727	1.32104	1.4202	1.54374	1.04575	0.00305812	0.0089526	0.353074
Pfx021868	DOCK10	dedicator of cytokinesis	0.111808	0.231478	0.156088	0.628078	0.529744	0.475073	1.59451	2.57401e-08	1.75328e-07	0.286361
Pfx010182	inafm2	Zgc 153157	0.030738	0.018836	0	0.341451	0.174465	0.061925	3.32766	0.00363659	0.0104518	1.14428
Pfx010189	spint1	Serine peptidase inhibitor, Kunitz type 1	0.240943	0.158535	0.284175	0.737067	0.923883	1.03229	1.89978	1.36126e-08	9.59013e-08	0.334574
Pfx011584		Tumor necrosis factor receptor superfamily member	0.063181	0.046895	0.044404	0.266696	0.409105	0.344274	2.54673	4.2897e-07	2.49591e-06	0.503742
Pfx011586	NA	NA	1.92474	1.26659	0.945797	0.116171	0.176244	0.183685	-3.00074	1.08891e-07	6.86158e-07	0.564982
Pfx011582	NA	NA	0.139859	0.359664	0.246447	0	0	0	-6.2182	1.53836e-05	7.1246e-05	1.43836
Pfx011583	NA	NA	0.31442	0.117628	0.166059	0	0	0	-6.36839	7.10026e-06	3.47014e-05	1.41814
Pfx021558	NA	NA	0.018085	0.051316	0.034834	0.10493	0.165821	0.156138	1.7172	0.0183779	0.0435039	0.728271
Pfx015467	STX18	Syntaxin 18	9.47481	6.85086	9.58221	23.2062	24.1917	22.9448	1.36055	1.26907e-30	4.46794e-29	0.118275
Pfx015465	MSX1	homeobox	2.6792	3.18175	2.93892	6.71742	7.4944	6.39358	1.13403	5.73277e-14	6.99959e-13	0.150921
Pfx023344		E3 ubiquitin-protein ligase	0.042557	0.214214	0.124725	0.943624	0.615222	0.553856	2.21224	0.000563255	0.00193814	0.641469
Pfx012112	SPOCK2	Sparc osteonectin, cwcv and kazal-like domains proteoglycan (testican) 2	0.134692	0.200501	0.148698	0.664306	0.458573	0.39716	1.48947	0.00850418	0.022292	0.566044
Pfx012118	CDH12	Cadherin 12, type 2 (N-cadherin 2)	0.574192	0.611696	0.485804	0.102997	0.192528	0.110805	-2.07813	1.41258e-06	7.61421e-06	0.430858
Pfx021239	NA	NA	0.476531	0.411679	0.409536	1.12345	0.942659	1.35116	1.30897	5.04432e-09	3.71881e-08	0.223919
Pfx020189	NA	NA	4.93562	4.51887	4.58467	24.8573	24.6899	25.4851	2.3299	6.99994e-152	3.12049e-149	0.0887556
Pfx000033	NA	NA	35.1521	32.3052	40.2392	89.2388	94.5892	78.8189	1.20063	2.81912e-41	1.51841e-39	0.089223
Pfx008487		Arrestin domain-containing protein 3-like	14.467	15.6496	15.7729	2.785	3.34194	3.01155	-2.40366	5.88915e-65	6.32766e-63	0.14123
Pfx008485	NA	NA	0.423633	0.376207	0.512613	0.190158	0.242775	0.216961	-1.09121	0.00253288	0.00754627	0.3614
Pfx001841	ARHGEF3	Domain found in Dishevelled, Egl-10, and Pleckstrin (DEP)	0.592006	0.437767	0.554806	0.991549	1.25553	1.26353	1.06966	5.17522e-06	2.57863e-05	0.234701
Pfx008482	GPR98	G protein-coupled receptor 98	0.020305	0.012009	0.012801	0.048039	0.055426	0.062188	1.79892	0.000195316	0.000738011	0.482931
Pfx007871		biological adhesion	0.264001	0.237694	0.199232	1.09614	1.20546	1.20073	2.23146	7.11499e-55	5.98688e-53	0.143029
Pfx005653	REL	V-rel reticuloendotheliosis viral oncogene homolog	1.34545	1.49425	1.76958	5.34034	4.81192	5.10027	1.63448	2.56447e-37	1.16806e-35	0.128042
Pfx005652	PDLIM1	PDZ and LIM domain	1.62716	1.55024	1.6146	6.61895	5.3231	6.56044	1.8583	3.54207e-33	1.38458e-31	0.154855
Pfx003556	CAMKV	CaM kinase-like vesicle-associated	0	0.117024	0.213067	0.4092	0.43901	0.4716	1.83851	0.0129788	0.0322078	0.740036
Pfx004018	COL7A1	collagen	0.287507	0.244454	0.322109	0.690433	0.951402	0.852714	1.45758	6.76943e-07	3.82919e-06	0.293401
Pfx017887		Immunoglobin superfamily, member 21b	0.231044	0.333845	0.472553	0.93623	0.535709	0.915835	1.10592	0.0122009	0.0305234	0.441261
Pfx000773		Myomesin 1a (skelemin)	0.044288	0.069759	0.108553	0.422165	0.495352	0.341665	2.37723	3.59101e-09	2.68998e-08	0.402783
Pfx000775	EMILIN2	Elastin microfibril interfacer 2a	0.175917	0.283142	0.157033	0.299665	0.481958	0.573679	1.03136	0.00703122	0.018829	0.382642
Pfx009562	SMAD6	Mothers against decapentaplegic homolog	0.191798	0.208488	0.212439	0.957277	0.803486	0.964441	2.04346	7.10817e-12	7.0818e-11	0.298077
Pfx009566	MAP2K1	mitogen-activated protein kinase kinase	0.123663	0.199006	0.189084	0.728109	0.78207	0.623723	1.9249	5.19929e-08	3.42027e-07	0.353559
Pfx007092	LYPD6	LY6 PLAUR domain containing 6	0	0.038043	0.04825	0.222925	0.201239	0.105519	2.46468	0.0045211	0.01272	0.868056
Pfx007094	RND3	Belongs to the small GTPase superfamily. Rho family	0.843954	0.799759	0.828749	3.55896	3.65299	3.38122	2.0056	1.89878e-43	1.09591e-41	0.145111
Pfx007097		Appr-1'-p processing enzyme	0.095252	0.096758	0.046949	0.349662	0.574507	0.528978	2.47097	1.76861e-12	1.87911e-11	0.350412
Pfx007096	NMI	N-myc and STAT interactor	0.438898	0.482954	0.485263	1.55223	1.62959	1.28982	1.56224	1.05877e-06	5.80106e-06	0.320105
Pfx013559	CHST6	Carbohydrate sulfotransferase 6-like	0.086973	0.033117	0.047818	0.274022	0.334463	0.242955	2.27664	7.83539e-06	3.79928e-05	0.509357
Pfx013558	NA	NA	0.057065	0	0	0.534538	0.354089	0.192321	3.96864	0.00436793	0.0123322	1.39236
Pfx013557	NA	NA	0.141672	0.111102	0.067376	0.308004	0.335064	0.448444	1.68782	1.72539e-05	7.92423e-05	0.392722
Pfx015246	ASPH	Aspartyl beta-hydroxylase N-terminal region	1.30765	1.02221	1.20724	3.33423	2.92789	3.18685	1.33354	2.41785e-18	4.13204e-17	0.152651
Pfx011955	NA	NA	1.2751	0.939131	1.23124	0.553803	0.426475	0.521335	-1.27167	2.53851e-10	2.14896e-09	0.201066
Pfx004849	LEPREL2	Prolyl 3-hydroxylase 3	0.085982	0.068105	0.111474	0.495378	0.218886	0.321868	1.84805	0.00151555	0.0047564	0.582672
Pfx022100	CSTB	Leukocyte cysteine proteinase inhibitor 1-like	2.72431	4.56411	4.62469	1.10713	1.16458	0.973517	-1.96827	1.10915e-05	5.24341e-05	0.447871
Pfx022101	CSTB	Leukocyte cysteine proteinase inhibitor 1-like	16.0907	15.7009	20.3697	11.7463	6.51131	9.17342	-1.01558	4.95493e-05	0.000210965	0.250283
Pfx012737	EXOC6	Exocyst complex component	0.402889	0.351682	0.415094	1.40727	1.03764	0.939217	1.43685	4.80208e-09	3.54897e-08	0.245453
Pfx012738	PCDH1	Protocadherin	0.021074	0.023556	0.02586	0.110872	0.179236	0.058758	2.11775	0.00845774	0.0221869	0.804241
Pfx011045	ADRB3	Belongs to the G-protein coupled receptor 1 family	0.418218	0.246622	0.453499	1.16972	0.975903	1.1065	1.46179	0.00012113	0.000476874	0.380294
Pfx011043	GNA14	Guanine nucleotide binding protein (G protein), alpha	0.097139	0.071188	0.194782	0.397802	0.501426	0.476603	1.67851	0.0119582	0.0299986	0.66783
Pfx014679	GRIK4	Glutamate receptor ionotropic, kainate	0.114188	0.26166	0.350813	0.473038	0.664468	0.501015	1.07739	0.00618372	0.0168021	0.393512
Pfx014676	OAF	OAF homolog a (Drosophila)	0.711755	0.917106	0.97981	4.64331	4.19177	4.66057	2.24772	1.57839e-17	2.53997e-16	0.263778
Pfx021459	KLF2	Kruppel-like factor	0.139205	0.17952	0.119839	0.351219	0.544353	0.470612	1.52572	0.00127482	0.00407043	0.473592
Pfx009344	ZNF296	Zinc finger protein 296	0.072409	0.066128	0.040548	0.446519	0.413444	0.471355	2.74361	1.40003e-10	1.21816e-09	0.427627
Pfx011310	PPAP2A	Phosphatidic acid phosphatase type 2A	0.248876	0.284346	0.411999	1.09501	0.795782	0.708693	1.35473	7.87877e-05	0.00032141	0.343137
Pfx020412		Interferon-induced protein 44-like	0.028218	0	0.030271	0.208811	0.178926	0.195242	2.93176	0.00482173	0.0134592	1.04011
Pfx010802	FGFBP3	Fibroblast growth factor binding protein 3	1.03422	1.12646	1.23311	13.9535	12.5435	13.094	3.41954	1.1708e-53	9.54502e-52	0.221736
Pfx010800		Polycomb group ring finger	3.17792	2.40502	3.03977	7.17977	7.02856	7.38115	1.24026	2.47162e-24	6.24672e-23	0.12185
Pfx010801	ppp1r3c	Protein phosphatase 1 regulatory	0.045034	0.108233	0.183023	0.295354	0.38886	0.414809	1.53248	0.0154362	0.0374502	0.632738
Pfx013806	PEAK1	Pseudopodium-enriched atypical kinase 1	0.020849	0.056548	0.034883	0.259266	0.252798	0.25802	2.62218	9.2505e-12	9.10791e-11	0.384613
Pfx001559	NA	NA	0	0.010083	0	0.512768	0.773923	0.811721	5.95479	1.12726e-05	5.32331e-05	1.35607
Pfx005247	TMEFF1	Transmembrane protein with EGF-like and two follistatin-like domains	0.171821	0.122257	0.180241	0.267685	0.439024	0.544688	1.29985	0.00755092	0.0200592	0.486557
Pfx000206		Histone H2B	2.5352	3.40183	2.77697	1.15525	1.1393	1.97206	-1.10635	0.000733315	0.00246106	0.327631
Pfx000209	NA	NA	1.32868	0.135253	0.791479	2.56574	2.07688	2.49579	1.58151	0.00623881	0.0169272	0.578257
Pfx003954	IL12RB2	Interleukin 12 receptor, beta	0.177396	0.092756	0.14426	0.43357	0.492413	0.401707	1.58505	9.44245e-05	0.000380239	0.405955
Pfx003957	DDR2	Discoidin domain receptor tyrosine kinase 2a	0.061795	0.208942	0.11055	0.593749	0.279964	0.520716	1.72388	0.000694072	0.0023432	0.508233
Pfx006205	SYT14	Synaptotagmin	0.171058	0.192516	0.137806	0.505287	0.387006	0.287983	1.12045	0.00256825	0.00764239	0.371603
Pfx019034	GPR116	G-protein coupled receptor	3.31744	2.83416	3.49991	1.51054	1.69756	1.37845	-1.15434	5.13649e-20	9.87336e-19	0.126005
Pfx019037		Beta-microseminoprotein (PSP-94)	0	0	0	0.336238	0.536082	0.374786	6.0978	4.10355e-05	0.000177164	1.4867
Pfx006977	SRPX	Sushi-repeat-containing protein	0	0.020301	0	0.243834	0.192388	0.216136	4.37411	0.00115935	0.0037376	1.34642
Pfx006976	OTC	Ornithine carbamoyltransferase	2.87773	2.41942	2.35804	5.91044	5.25578	5.88291	1.06999	8.85985e-13	9.67335e-12	0.149708
Pfx006973	NA	NA	4.03887	3.10828	4.21376	10.5124	9.29488	8.56836	1.23699	1.96894e-17	3.15151e-16	0.145603
Pfx006979	SYTL5	Synaptotagmin-like 5	0.005004	0.061091	0.065401	0.343135	0.309563	0.353811	2.75391	6.62782e-09	4.83349e-08	0.474804
Pfx004195	PRR35	Proline rich 35	1.16061	0.867	0.918846	8.64421	7.64295	8.41545	2.98932	7.50052e-86	1.29877e-83	0.152231
Pfx018808	NA	NA	0.118868	0.058899	0.109058	1.24173	1.0918	1.08741	3.47172	1.04458e-15	1.47381e-14	0.432801
Pfx001610	CDH5	Cadherins are calcium-dependent cell adhesion proteins	0.167435	0.074413	0.046763	0.513086	0.374724	0.359317	2.03348	0.000128197	0.000501867	0.53095
Pfx003683	FKBP11	FK506 binding protein 11	0.265171	0.285203	0.132312	1.18025	0.869783	0.822568	1.89177	9.48721e-05	0.000381894	0.484654
Pfx013290		Zgc 154040	1.41789	1.59549	1.13865	5.78175	4.74515	6.47956	1.93343	4.6255e-23	1.06733e-21	0.195505
Pfx014014	KRAS	v-Ki-ras2 Kirsten rat sarcoma viral oncogene homolog	1.26269	1.58219	1.96653	4.86453	3.87364	5.2716	1.44896	1.02841e-19	1.9412e-18	0.159473
Pfx010925	NA	NA	0.179198	0.239821	0.196537	0.766015	0.581442	0.580907	1.52229	2.37495e-05	0.000106758	0.360189
Pfx010924		DDE superfamily endonuclease	0.312506	0.572214	0.625027	0.215156	0.076441	0.245402	-1.57319	0.00203729	0.00619166	0.50999
Pfx010365	INSM1	Insulinoma-associated	0.113163	0.162519	0.050269	0.543547	0.243028	0.714557	1.97149	0.00173262	0.00536454	0.629344
Pfx022426	UBE2E2	ubiquitin-conjugating enzyme	1.73161	2.41318	2.17522	4.38175	4.60395	6.68564	1.20283	7.28543e-06	3.554e-05	0.26818
Pfx022420	LIM2	Lens intrinsic membrane protein	5.07127	5.14351	5.08864	2.65381	1.6905	2.36399	-1.26532	6.79163e-05	0.000280225	0.317643
Pfx011012	BMP1	bone morphogenetic protein	0.980201	1.03118	1.42011	2.3632	2.77963	2.38931	1.04672	1.45932e-08	1.02466e-07	0.184729
Pfx013742	FGL2	Fibrinogen-like 2	0.047747	0.093345	0.107612	0.390061	0.221385	0.309072	1.72206	0.00470251	0.0131562	0.609204
Pfx018029	NPBWR1	Neuropeptides B W receptor	0	0.040456	0	0.079277	0.160236	0.382389	3.38279	0.0137888	0.0339733	1.3736
Pfx021645	CADM3	Cell adhesion molecule	0.023571	0	0	0.088527	0.153987	0.164905	4.09569	3.53506e-05	0.000154563	0.990268
Pfx002079		Opioid growth factor receptor-like	0.148289	0.315429	0.185243	0.621158	0.512363	0.616693	1.30027	0.000817054	0.00271772	0.388493
Pfx002071	CISH	SH2-containing protein	0.737209	0.933413	0.953918	6.2525	6.65476	6.30555	2.76694	3.91641e-74	5.26004e-72	0.151904
Pfx000507	TDRD7	Tudor domain containing 7	0.302895	0.308789	0.306938	0.946792	0.598945	0.66922	1.17221	6.60284e-05	0.000273405	0.293776
Pfx003852	AMOTL2	Angiomotin like 2a	0.022775	0.013873	0.038116	0.145455	0.197156	0.343313	2.95826	1.36053e-06	7.35063e-06	0.612387
Pfx008089	TMEM220	Transmembrane protein 220	0.611723	0.314799	0.729661	1.79303	1.79367	1.465	1.52963	0.000152423	0.00058727	0.403907
Pfx017620	b4galt5	UDP-Gal betaGlcNAc beta 1,4- galactosyltransferase, polypeptide 5	0.488714	0.783354	0.869966	4.1382	3.5033	4.39689	2.38085	5.97908e-36	2.59904e-34	0.190199
Pfx018227	NFE2	Belongs to the bZIP family	0.351143	0.665497	0.474048	2.302	1.75213	1.68981	1.81788	1.07365e-08	7.65923e-08	0.317885
Pfx011504	KCND3	Potassium voltage-gated channel subfamily D member	1.15615	1.17655	1.29112	3.72932	2.89967	3.72814	1.42323	1.15264e-14	1.50281e-13	0.184329
Pfx011506	DDX20	Belongs to the DEAD box helicase family	0.153972	0.18572	0.177954	1.29272	0.821877	1.14303	2.53469	2.48587e-14	3.13759e-13	0.332522
Pfx011501	WNT2B	Ligand for members of the frizzled family of seven transmembrane receptors	0	0	0	0.01637	0.016073	0.08611	4.66462	0.0164616	0.0396258	1.94479
Pfx011503	CTTNBP2NL	CTTNBP2 N-terminal like	0.428363	0.392758	0.28205	1.41811	1.48153	1.25205	1.81279	3.1357e-09	2.36839e-08	0.305991
Pfx007949	COL28A1	Collagen, type XXVIII, alpha 1	0.05757	0.08431	0.078918	3.27073	3.12195	3.03533	5.24924	4.85167e-65	5.29439e-63	0.30822
Pfx006010	PPAPDC1A	Phosphatidic acid phosphatase type 2 domain containing 1A	0.147191	0.412003	0.252657	0.793472	1.38348	0.91837	1.77206	0.000971389	0.00318406	0.537202
Pfx016992			0.404412	0.333914	0.275316	1.51338	1.1291	1.29299	1.83864	4.14068e-07	2.41592e-06	0.363197
Pfx016993		scavenger receptor activity	0.189368	0.254042	0.176678	0	0	0	-5.07428	0.00241156	0.00722228	1.67235
Pfx005021	OTUD1	OTU deubiquitinase 1	0.495037	0.289514	0.20996	1.46176	1.74196	0.988517	1.98908	2.20576e-09	1.69473e-08	0.332517
Pfx013463	slc45a3	Solute carrier family 45 member	0.141944	0.241478	0.22704	1.22553	1.30802	1.78684	2.67426	4.04847e-16	5.87828e-15	0.32865
Pfx013467	CCND2	Belongs to the cyclin family	0.075842	0.135628	0.155447	0.547658	0.405656	0.704596	2.0223	5.84454e-05	0.000244958	0.503184
Pfx014204	enpp3	Ectonucleotide pyrophosphatase phosphodiesterase family member	0.05226	0.10615	0	2.86162	2.28124	2.37254	5.24045	6.96561e-22	1.49532e-20	0.545074
Pfx014206		tumor necrosis factor-activated receptor activity	0.616195	0.487272	0.482764	3.46366	3.40693	3.41474	2.59373	8.47833e-16	1.2076e-14	0.322319
Pfx014202	NA	NA	0.56206	0.607288	0.984884	2.26464	2.29061	2.40791	1.5802	1.16492e-05	5.49221e-05	0.360442
Pfx014203			0.497528	0.543102	0.652938	2.24072	2.01108	2.86385	1.97487	2.79918e-11	2.62644e-10	0.296671
Pfx022272	BMP6	Bone morphogenetic protein 6	0.044583	0.045806	0.037669	0.329468	0.175933	0.305782	2.20205	0.0089123	0.0232252	0.841957
Pfx015157		Tripartite motif containing 47	0.156621	0.117817	0.16714	1.1123	0.812505	1.13509	2.68021	4.2113e-12	4.28742e-11	0.38676
Pfx015154	TRIM65	Tripartite motif containing 47	0	0.046914	0	0.14468	0.135026	0.116828	2.88705	0.00202151	0.00615351	0.935211
Pfx015151	TEP1	Telomerase protein component	4.02704	4.16682	4.08367	2.09991	2.05519	2.06656	-1.0668	6.54316e-33	2.54346e-31	0.0892772
Pfx020817			0	0.102141	0.075366	0.365595	0.543216	0.587779	2.78487	2.91379e-05	0.000129096	0.666221
Pfx022529		Immunoglobulin V-set domain	0.421382	0.402282	0.440124	0.103673	0.061759	0.123675	-2.1858	0.00242012	0.00724171	0.720635
Pfx014788	KSR1	kinase suppressor of Ras	0.15609	0.148827	0.098216	0.533515	0.449352	0.649834	1.91935	2.52708e-12	2.63945e-11	0.274123
Pfx014787	LGALS9	Lectin, galactoside-binding, soluble, 9 (galectin 9)-like 1	0.380144	0.422326	0.401443	1.70115	2.02525	2.3807	2.23931	1.29743e-09	1.01812e-08	0.369054
Pfx002382	LEPREL1	Prolyl 3-hydroxylase 2	0.987423	0.829868	0.782405	3.60855	3.2788	3.57204	1.91989	2.21852e-33	8.73731e-32	0.159474
Pfx017801	CASZ1	zinc finger	0.098862	0.019823	0.030724	0.141884	0.294674	0.165788	1.96294	0.000285582	0.00104352	0.541047
Pfx010191		Belongs to the globin family	0	0.164234	0.098856	0.945545	0.563698	0.897075	2.88291	0.000563833	0.00193949	0.836003
Pfx010199	RAB15	RAB15, member RAS oncogene family	0.233217	0.186105	0.172925	0.782515	0.533073	0.321902	1.32826	0.0140553	0.0345399	0.540855
Pfx009659	BICD1	bicaudal D homolog	0.01038	0	0.036483	0.130651	0.243371	0.266344	3.30548	0.000122842	0.000482706	0.860715
Pfx009654	NA	NA	0.055956	0.075131	0.034277	0.134633	0.174017	0.172455	1.39136	0.0061288	0.0166616	0.507644
Pfx009651	PARP12	poly ADP-ribose polymerase	0.041432	0.038281	0.046413	0.354998	0.551165	0.659254	3.24501	1.3066e-06	7.07938e-06	0.670629
Pfx009652	TBXAS1	Thromboxane A synthase 1 (platelet, cytochrome P450, family 5, subfamily A)	1.77917	1.80567	1.71511	0.313343	0.287855	0.461181	-2.40008	4.22426e-17	6.60005e-16	0.285503
Pfx007540	NA	NA	0	0	0	1.71636	0.921766	0.339209	6.25252	3.1489e-05	0.00013878	1.50214
Pfx007546	NSUN7	Belongs to the class I-like SAM-binding methyltransferase superfamily. RsmB NOP family	0.024163	0.037072	0.058511	0.677748	0.613299	0.956449	4.06485	6.83618e-12	6.82055e-11	0.592454
Pfx019994		carbohydrate binding	0.548866	0.420282	0.719782	0.086753	0.240561	0.143008	-1.81313	0.013529	0.0333992	0.734201
Pfx005370	TNIP2	TNFAIP3 interacting protein 2	1.30996	1.69985	1.76615	5.69992	6.76341	6.36151	1.88397	4.82811e-33	1.88027e-31	0.157331
Pfx008290	TESC	Calcineurin B homologous protein	0	0	0	0.151289	0.185809	0.242279	4.76059	0.0104283	0.0266197	1.85867
Pfx004776	ABCB5	ATP-binding cassette, sub-family B (MDR TAP), member 5	0.026182	0.098987	0.142441	0.040815	0	0.01347	-2.35412	0.0211837	0.0491083	1.02145
Pfx010060	GPR137C	G protein-coupled receptor 137c	2.57714	2.28076	2.48943	1.20365	1.1829	1.04156	-1.17244	1.06223e-06	5.81854e-06	0.240266
Pfx010062	PTGER2	Prostaglandin E receptor 2a (subtype EP2)	0.055303	0.100563	0.062694	0.756374	0.647839	0.617922	3.02237	7.79631e-11	6.99265e-10	0.46466
Pfx011331	SEMA6A	Sema domain, transmembrane domain (TM), and cytoplasmic domain, (semaphorin) 6A	0.227173	0.207375	0.229788	1.00696	0.973994	0.6955	1.91327	2.25489e-16	3.32941e-15	0.233107
Pfx008908	NAPRT	Nicotinate phosphoribosyltransferase	0.019494	0.030879	0.095493	0.389168	0.327868	0.188274	2.37977	0.000133183	0.00051918	0.622894
Pfx008901	MYCN	V-myc myelocytomatosis viral related oncogene, neuroblastoma derived (avian)	0.127516	0.099468	0.153835	0.521596	0.904432	0.603208	2.29402	1.79218e-08	1.24626e-07	0.407395
Pfx006190	MYCL	V-myc avian myelocytomatosis viral oncogene lung carcinoma derived homolog a	0.704499	0.509018	0.555501	1.46783	1.42887	1.06966	1.0774	2.08387e-05	9.43823e-05	0.253166
Pfx015541		SRY (sex determining region Y)-box	0	0.070431	0.055288	0.32502	0.395232	0.597302	3.1154	7.30035e-08	4.71396e-07	0.578681
Pfx020761	NA	NA	0	0	0	2.10243	1.61781	1.56604	9.00992	1.8247e-13	2.11007e-12	1.224
Pfx020762		Major histocompatibility complex class I-related gene protein-like	0	0	0	0.052407	0.295248	0.153208	5.11974	0.00379884	0.0108823	1.76884
Pfx020765		RNA-directed DNA polymerase from mobile element jockey-like	0.209121	0.357548	0.209113	0.642835	0.725196	0.810437	1.38411	8.38353e-08	5.36994e-07	0.258293
Pfx020766	GMIP	GEM interacting protein	0.061486	0.083451	0.1129	0.663166	0.490823	0.527654	2.56874	2.38952e-12	2.50076e-11	0.366458
Pfx023156	TMPRSS4	Transmembrane protease serine	0	0.040347	0	0.318562	0.224763	0.240615	4.00746	0.000104999	0.000418241	1.03319
Pfx023154	ARHGAP35	Rho GTPase activating protein 35b	0.335596	0.381544	0.395795	0.892113	0.934178	0.912591	1.19663	2.10402e-08	1.44868e-07	0.213562
Pfx023155	TMPRSS13	Transmembrane protease serine	0.028443	0.009247	0.041846	0.226673	0.157212	0.254334	2.66149	0.000584793	0.002005	0.774011
Pfx023151		Belongs to the peptidase C14A family	0.310573	0.262864	0.360628	0.963815	1.02403	0.874827	1.53121	1.63225e-14	2.08912e-13	0.199461
Pfx023158	MPZL2	Myelin protein zero-like	0.255208	0.149945	0.286035	0.636582	0.684388	0.543625	1.35071	0.00012067	0.000475241	0.351312
Pfx023159	PAFAH1B2	Platelet-activating factor acetylhydrolase 1b, catalytic subunit 2	0.178751	0.191178	0.282325	0.853448	0.7254	0.684312	1.68777	2.60278e-07	1.55721e-06	0.327712
Pfx020490		Domain of unknown function (DUF4371)	0.076972	0	0.060958	0.258648	0.266373	0.210253	2.33521	0.00671415	0.0180561	0.861478
Pfx022402	IGDCC3	otolith morphogenesis	0.014039	0.033167	0.061072	0.418061	0.400123	0.607779	3.52488	3.28865e-15	4.46268e-14	0.447351
Pfx022401	NA	NA	0.476824	0.377496	0.425747	2.46644	3.13196	2.88763	2.62705	3.04613e-30	1.04971e-28	0.229887
Pfx022400			0.054487	0.079762	0.122097	0.606771	0.849235	0.400362	2.64717	1.74169e-06	9.25018e-06	0.553651
Pfx012014	RAB37	Ras-related protein Rab-37-like	0.058344	0.072266	0.029192	0.69313	0.355699	0.254742	2.75342	0.00579284	0.015849	0.997876
Pfx012010	TEKT3	Tektin 3	5.72078	5.82225	6.97841	14.6086	15.1902	16.348	1.22937	1.81849e-32	6.96543e-31	0.103621
Pfx021178	BAIAP3	BAI1-associated protein	0.073222	0.077068	0.173199	0.029913	0	0.008662	-2.91081	0.00222034	0.00670131	0.951538
Pfx012907	JAKMIP1	Janus kinase and microtubule interacting protein 1	0.447939	0.423725	0.244632	1.19852	1.47168	0.947206	1.59809	8.47929e-07	4.7325e-06	0.324551
Pfx013058	ITK	IL2-inducible T-cell kinase	0	0.086576	0.067809	0.391679	0.231512	0.1969	2.12833	0.0113651	0.0286997	0.840814
Pfx013050		Actin filament associated protein 1-like	0.02803	0.044498	0	0.135945	0.340681	0.088899	2.75849	0.00630744	0.0170918	1.00993
Pfx014439	SPINK1	Kazal-type serine protease inhibitor domain	4.06475	4.85898	3.29122	0	0	0	-8.54802	4.13758e-12	4.22058e-11	1.23305
Pfx014435	NA	NA	0	0	0	0.109951	0	0.278342	4.80568	0.0180026	0.0427024	2.03151
Pfx014431	COL4A4	extracellular matrix structural constituent	0.819212	0.842305	0.636239	0.219167	0.247193	0.213806	-1.8179	4.35906e-12	4.42925e-11	0.262511
Pfx023355		CD47 immunoglobulin-like domain	0	0	0	0.712227	0.526013	0.734861	9.07009	1.19224e-13	1.41129e-12	1.22277
Pfx005997		Bcl-x interacting, BH3 domain	0.592731	0.457994	0.725545	2.53264	2.22728	2.21138	1.88645	1.57066e-23	3.74811e-22	0.188702
Pfx008823	NA	NA	0.066367	0.094928	0.05469	0.413499	0.279533	0.37745	2.16092	1.42775e-07	8.85559e-07	0.410694
Pfx008822	NA	NA	0.515571	0.571024	0.568888	1.7556	1.82506	1.84747	1.61503	3.6372e-06	1.84968e-05	0.348734
Pfx017334	ABCD2	ATP-binding cassette sub-family D	0.100343	0.062541	0.07006	0.483759	0.365416	0.192051	2.06574	0.000425903	0.00150481	0.586276
Pfx017337	muc19	Mucin-19-like	0	0.004867	0.005828	0.040486	0.045389	0.048995	3.22724	0.00137621	0.00436225	1.00864
Pfx001692	NR4A1	Nuclear receptor subfamily 4, group A, member 1	0.484417	0.467237	0.287607	1.21393	1.25429	1.04808	1.40663	1.13179e-06	6.18176e-06	0.289
Pfx002413		Keratin, type I cytoskeletal	0	0	0	0.096401	0.05373	0.025949	4.53335	0.0208097	0.0483321	1.96128
Pfx009441		Vasodilator-stimulated	0.700432	0.659406	0.599281	1.40613	1.49739	1.7154	1.15209	1.67798e-10	1.44323e-09	0.180345
Pfx008319	SEC14L2	SEC14-like lipid binding 8	0.40529	0.429815	0.399513	0.236597	0.174111	0.101654	-1.35139	0.000694125	0.0023432	0.398419
Pfx008315	YDJC	YdjC homolog	0.53311	0.62427	0.355583	0.922954	1.41179	1.12503	1.09318	0.000791435	0.00263795	0.325761
Pfx018534	KIRREL3	Kin of IRRE like 3	0.042506	0.04561	0.068751	0.155045	0.33915	0.118051	1.83524	0.00304978	0.00893193	0.619452
Pfx004927	EFNA1	Belongs to the ephrin family	0.521856	0.430038	0.201453	0.89904	1.00967	0.809046	1.14035	0.00243178	0.00727243	0.376141
Pfx004920	SHC1	SHC (Src homology 2 domain containing) transforming protein 1	0.352132	0.352775	0.267226	0.668988	0.980839	0.652676	1.15347	8.85772e-06	4.2556e-05	0.259596
Pfx010743	DLGAP2	Discs, large (Drosophila) homolog-associated protein 2a	0.579702	0.44836	0.196399	0.123278	0.130121	0.128246	-1.69531	0.0154479	0.0374654	0.700048
Pfx010749	NA	NA	0.211936	0.094806	0.076888	0.795331	0.918189	0.498394	2.38688	0.00357577	0.0102998	0.819292
Pfx010748	KBTBD11	Kelch repeat and BTB	0.144226	0.068346	0.123868	0.845149	1.08518	1.03078	3.05186	1.82486e-13	2.11007e-12	0.414597
Pfx012674	NA	NA	0.162956	0.195094	0.123122	1.34131	1.15351	0.599852	2.4144	0.00838996	0.0220256	0.915947
Pfx012673	TRPM4	Transient receptor potential cation channel subfamily M member	0.05261	0.047061	0.054134	1.3522	1.2119	1.43508	4.5386	5.24601e-49	3.66382e-47	0.308456
Pfx012678	KANSL1	KAT8 regulatory NSL complex subunit	0.785934	0.850983	0.693127	2.64585	3.30868	3.27671	1.89153	1.97156e-33	7.80873e-32	0.156991
Pfx017247		TENA/THI-4/PQQC family	2.60466	2.81529	2.68198	1.05392	1.05594	1.06547	-1.41791	5.31953e-05	0.000224753	0.350871
Pfx017249	ELK3	ELK3, ETS-domain protein	0.1678	0.158978	0.150182	0.488074	0.567134	0.426163	1.53515	0.000145726	0.000563122	0.404174
Pfx019373		Si dkeyp-51f12.2	0.087933	0.070091	0.155961	0.403597	0.309162	0.465277	1.79684	0.00110679	0.00358084	0.550862
Pfx019374	DHCR24	24-dehydrocholesterol reductase	0.529724	0.981048	0.490073	1.28896	1.35463	1.67474	1.00016	0.000526803	0.00182439	0.288501
Pfx014537	CHRD	Belongs to the chordin family	0.054435	0.025269	0.044066	0.39764	0.255915	0.331375	2.82906	1.03099e-06	5.66813e-06	0.579057
Pfx015662	NA	NA	0.206576	0.113005	0.127224	0.370319	0.545611	0.275315	1.34158	0.000551522	0.00190214	0.388369
Pfx015667	RFX1	Regulatory factor X, 1a (influences HLA class II expression)	4.65566	5.38885	4.61748	11.3257	10.6275	10.4251	1.05008	5.73093e-32	2.14037e-30	0.0892345
Pfx015669		Interleukin 12 receptor, beta 2a, like	0.176969	0.158513	0.110643	0.478282	0.356408	0.449766	1.42458	9.994e-05	0.000400525	0.366148
Pfx020511	PIGR	polymeric immunoglobulin receptor	5.7413	6.4707	5.22671	1.54438	1.54208	1.36321	-2.04962	4.53904e-28	1.36054e-26	0.186593
Pfx020517			0	0.090923	0	0.146106	0.66069	0.425191	3.34414	0.00593271	0.0161978	1.2154
Pfx020516	LPHN1	Belongs to the G-protein coupled receptor 2 family	0.020211	0.028624	0	0.107395	0.116711	0.033167	2.26329	0.0103981	0.0265717	0.883303
Pfx020514		Belongs to the G-protein coupled receptor 2 family	0.530122	0.484025	0.329726	0.999592	1.08356	0.957108	1.09139	2.46323e-06	1.28228e-05	0.23166
Pfx007437	LGI1	Leucine-rich, glioma inactivated 1a	0.024794	0.038514	0.030414	0.121935	0.288647	0.158812	2.21349	0.0139736	0.0343795	0.900546
Pfx000424	UFSP1	UFM1-specific peptidase 1 (non-functional)	1.09526	0.698896	1.37092	2.98228	3.87479	4.78529	1.79951	1.41831e-06	7.6431e-06	0.373154
Pfx022612	tm4sf5	Transmembrane 4 L6 family member	0.14711	0.039679	0.012257	1.1349	1.27942	1.1273	4.02276	1.51437e-14	1.94242e-13	0.523367
Pfx013151	PDGFRL	Platelet-derived growth factor receptor-like	0	0	0.085029	0.52232	0.475118	0.440852	3.96782	2.80551e-06	1.44781e-05	0.846999
Pfx013155	MTNR1A	Belongs to the G-protein coupled receptor 1 family	0.021052	0.18848	0.137194	0.445039	0.386538	0.388865	1.64933	0.00356895	0.0102828	0.566015
Pfx001451	BBOX1	Butyrobetaine (gamma), 2-oxoglutarate dioxygenase 1 (gamma-butyrobetaine hydroxylase)	0.186871	0.272517	0.189715	0.955993	0.491364	1.12577	1.85898	0.000126992	0.000497614	0.485092
Pfx005523	SRGN	Histone H3.v1-like	2.09469	2.11802	1.68524	7.16173	7.10126	6.86778	1.74616	9.6573e-33	3.73321e-31	0.146527
Pfx005520	SORBS1	Sorbin and SH3	0.293938	0.184558	0.291762	1.38833	1.57657	1.15966	2.34502	1.86898e-23	4.44483e-22	0.234978
Pfx000327	NA	NA	0	0.073535	0	0.460685	0.807061	0.25965	3.97591	0.00616729	0.0167597	1.45172
Pfx000328	NA	NA	0.183655	0.225139	0.512974	1.08102	1.48611	2.37753	2.31433	4.15824e-06	2.09583e-05	0.502752
Pfx002898	DENND5A	DENN MADD domain containing 5A	0.987425	0.832231	0.914777	2.6595	2.70774	3.26442	1.57225	1.0729e-29	3.5625e-28	0.13892
Pfx002894		Beta-carotene 15,15'-monooxygenase 1-like	0.391093	0.416582	0.301765	1.19763	0.920076	0.806579	1.28323	0.000169061	0.000646009	0.341169
Pfx002891	VAT1L	Vesicle amine transport protein 1 homolog (T. californica)-like	0	0.061631	0	0.297905	0.318798	0.311508	3.68895	0.000189349	0.000717144	0.988249
Pfx019174	nln	Peptidase family M3	0.381185	0.260938	0.436841	0.959828	1.3157	1.23437	1.61393	6.46389e-08	4.20987e-07	0.298573
Pfx016679	STIM1	stromal interaction molecule	0.19102	0.197687	0.240007	0.3811	0.518411	0.591103	1.14389	2.1204e-05	9.59333e-05	0.269035
Pfx010269	DNMT3A	Belongs to the class I-like SAM-binding methyltransferase superfamily. C5-methyltransferase family	0	0.049874	0.093279	0.308606	0.198556	0.277594	2.35047	0.000460425	0.00161534	0.67103
Pfx009760	ETS1	V-ets avian erythroblastosis virus E26 oncogene homolog 1	0.113045	0.096379	0.130404	0.378019	0.348057	0.279856	1.48478	6.66239e-05	0.000275544	0.372309
Pfx001159	PLCD4	Phospholipase C, delta 4a	0.086545	0.044189	0	0.177693	0.213072	0.312503	2.30148	0.00298213	0.0087583	0.775022
Pfx004309	TUBB6	Tubulin is the major constituent of microtubules. It binds two moles of GTP, one at an exchangeable site on the beta chain and one at a non-exchangeable site on the alpha chain	0.697689	0.745056	0.631898	1.53868	1.73256	1.40983	1.08236	9.41466e-05	0.000379193	0.277158
Pfx004306	CYB5A	Cytochrome b5 type A (microsomal)	4.37666	4.29597	4.50761	12.0209	11.8663	13.7637	1.42576	2.36287e-44	1.43498e-42	0.102056
Pfx017466	VEGFA	Vascular endothelial growth factor	0.087437	0.06234	0.124592	0.386771	0.368533	0.488171	2.11299	4.68682e-06	2.34868e-05	0.461519
Pfx017469	Sobp	Sine oculis binding protein homolog (Drosophila)	0.067999	0.031454	0.063133	0.142183	0.142528	0.249475	1.59029	0.00997965	0.0256431	0.617222
Pfx007654	TMOD1	Tropomodulin 1	0.282111	0.263131	0.317658	0.894725	0.745834	0.668857	1.32972	8.23699e-05	0.00033472	0.337716
Pfx019940		Interferon-induced protein 44-like	0.23564	0.296654	0	0.709768	0.6802	0.569451	1.77111	0.0143447	0.035148	0.723342
Pfx019943	FAM83G	Family with sequence similarity 83 member G	0.045542	0.033474	0.046602	0.296427	0.297798	0.198561	2.46635	2.1967e-05	9.91494e-05	0.581151
Pfx014287	NA	NA	4.67969	4.58578	5.30394	1.41124	2.16424	1.47745	-1.6081	2.72027e-09	2.06879e-08	0.270376
Pfx014289		Belongs to the MHC class I family	0	0.090439	0.086109	0.441312	0.220523	0.272937	2.22577	0.0109147	0.0277194	0.874424
Pfx013399		Anoctamin 10b	0.232032	0.235678	0.099267	0.41008	0.463186	0.453303	1.14015	0.0154959	0.0375732	0.471024
Pfx016412	P4HA2	Procollagen-proline, 2-oxoglutarate 4-dioxygenase (proline 4-hydroxylase), alpha polypeptide 2	0.730229	0.528725	0.538326	1.79212	1.83102	2.02429	1.56875	8.12982e-14	9.75578e-13	0.210057
Pfx010151	THBS1	Thrombospondin 1b	1.96444	1.95085	1.77355	8.12941	9.55735	8.29577	2.10171	9.9922e-92	1.9566e-89	0.10347
Pfx010154	EMC7	ER membrane protein complex subunit	0.157143	0.238149	0.322535	0.462659	0.645086	0.997098	1.4072	0.00205479	0.00624121	0.456557
Pfx010158	GREM1	Gremlin 1, DAN family BMP antagonist	0	0	0	0.16349	0.447658	0.343977	5.57079	0.00055937	0.00192572	1.61445
Pfx018701	IL1B	Interleukin 1, beta	18.9775	13.8388	12.684	33.2068	33.6672	34.6849	1.07671	3.90032e-22	8.51246e-21	0.111303
Pfx018700	IL1B	Interleukin 1, beta	7.32744	5.54841	5.51185	14.6621	15.135	16.0093	1.23364	5.88215e-20	1.12963e-18	0.134876
Pfx004688	TG	Thyroglobulin	0.380021	0.302089	0.432721	0.824776	0.876012	0.705555	1.02583	2.14953e-08	1.47856e-07	0.183199
Pfx004680	PMEPA1	Low density lipoprotein receptor class A domain containing 4	0.095499	0.190945	0.171899	0.410474	0.350369	0.668065	1.52171	0.0011667	0.00375784	0.468667
Pfx022037	PDE7A	phosphodiesterase 7A	0.354062	0.290839	0.241515	0.822208	1.06868	0.969864	1.6062	1.82767e-10	1.56529e-09	0.251946
Pfx012424	NRAP	Nebulin-related anchoring protein	0.228648	0.24076	0.274508	0.133003	0.070853	0.154422	-1.12711	0.00409032	0.0116393	0.392569
Pfx020892	ATXN1	Ataxin 1a	0.120593	0.060945	0.097873	0.253333	0.283133	0.271619	1.46057	0.000564047	0.00193991	0.423559
Pfx020890	NA	NA	0.120011	0.143318	0.044211	0.238689	0.339202	0.308727	1.42363	0.0092892	0.024061	0.547291
Pfx020891	NA	NA	0	0.057826	0.013505	0.241022	0.183846	0.119735	2.48303	0.010765	0.027379	0.973648
Pfx020897	PAG1	Phosphoprotein membrane anchor with glycosphingolipid microdomains 1	0.013972	0	0.008807	0.110359	0.195454	0.121444	4.01826	3.8439e-05	0.00016709	0.976095
Pfx020898	ZNF704	Zinc finger protein 704	0.079842	0.078764	0.081897	0.393672	0.394517	0.403318	2.22319	1.08748e-12	1.17751e-11	0.312292
Pfx014707		Belongs to the IL-15 IL-21 family	0.339542	0.398365	0.351704	1.14491	0.777565	0.817452	1.2246	0.00082356	0.00273762	0.366127
Pfx014709	SPINT2	Serine peptidase inhibitor, Kunitz type, 2	0.367612	0.507584	0.303611	1.75173	1.89284	1.28836	1.9551	1.21176e-13	1.43196e-12	0.263651
Pfx014708	PLEKHG2	Pleckstrin homology domain containing, family G (with RhoGef domain) member 2	0.053436	0.029767	0.037434	0.13021	0.139179	0.084323	1.44329	0.0130743	0.0324142	0.581565
Pfx021079	SDC2	Cell surface proteoglycan	0.039963	0.106468	0.117495	0.702945	0.544276	0.524579	2.58825	1.72098e-09	1.33368e-08	0.429787
Pfx021074	EXT1	Exostosin glycosyltransferase	0.170982	0.125467	0.157396	1.00688	0.912995	0.895967	2.54737	2.06845e-31	7.49796e-30	0.218492
Pfx017103	NA	NA	0.010794	0.044755	0.050211	0.189811	0.270542	0.261524	2.41967	0.000332756	0.00120122	0.67431
Pfx020303	NA	NA	0.049732	0.03767	0.018938	1.0869	0.806112	0.693727	4.38326	8.61505e-16	1.22624e-14	0.544833
Pfx020305	GLG1	Golgi glycoprotein	0.77239	0.44061	0.620034	0.091005	0.076322	0.165078	-2.45729	4.99606e-07	2.87575e-06	0.48887
Pfx022795	THNSL2	Threonine synthase-like 2	0.137738	0.174434	0.176861	0.53325	0.254208	0.389799	1.13436	0.00996411	0.0256063	0.440175
Pfx022792	EXOSC2	Exosome complex component	0.706707	0.692729	0.835711	1.43095	1.68936	1.60847	1.00123	3.1162e-06	1.59752e-05	0.214718
Pfx022869		TNF(Tumour Necrosis Factor) family	0.446868	0.40736	0.34302	1.22556	1.13875	1.31449	1.48555	0.00207908	0.00631318	0.482525
Pfx022868	NA	NA	1.09437	0.845769	0.341159	1.50473	2.42123	1.99391	1.27992	0.00364774	0.0104796	0.440271
Pfx002131		Monocarboxylate transporter 2-like	0.343888	0.466404	0.581245	0.038743	0.244992	0.1342	-1.7185	0.00526096	0.0145246	0.615817
Pfx002682	NA	NA	1.52072	1.53686	1.18644	3.74131	3.28536	3.47238	1.21871	9.29187e-11	8.26329e-10	0.18813
Pfx000100	NA	NA	0.019057	0.035041	0.008996	0.12951	0.095856	0.079675	2.03078	0.00536271	0.0147686	0.729341
Pfx008164	GIMAP4	AIG1 family	0.063739	0.179977	0.264675	1.39828	1.43553	1.29081	2.88035	1.68905e-18	2.91508e-17	0.328196
Pfx017702	CD63	CD63 antigen	10.2129	8.56554	9.99735	27.1071	25.6795	26.7973	1.38414	3.58453e-58	3.3085e-56	0.0860842
Pfx017709	NA	NA	0.20183	0	0.175869	0.857353	0.461559	0.385784	2.09703	0.00355358	0.0102456	0.719322
Pfx002919	FADD	Fas (tnfrsf6)-associated via death domain	0.200837	0.175459	0.177713	0.622499	0.546758	0.46138	1.4734	2.5933e-07	1.55242e-06	0.286051
Pfx002910	CCND1	Belongs to the cyclin family	0.119339	0.120009	0.179376	0.318812	0.252329	0.321194	1.00689	0.00715643	0.0191252	0.37438
Pfx018143	CD40	Tumor necrosis factor receptor superfamily member	1.44877	1.16519	0.838793	7.39188	6.27269	7.37388	2.5147	9.95643e-44	5.87626e-42	0.181336
Pfx018148		Rho GTPase activating protein	0.167955	0.172775	0.152646	0.394787	0.508354	0.537199	1.44458	0.000239619	0.000889686	0.393285
Pfx006119	RHCE	Belongs to the ammonium transporter (TC 2.A.49) family. Rh subfamily	0.132523	0.102043	0.18156	1.5256	1.2087	1.33518	3.15736	1.30533e-18	2.28101e-17	0.358577
Pfx023221	TENM1	Teneurin transmembrane protein 1	3.34354	3.2133	3.69324	1.65269	2.03397	1.62043	-1.03072	9.92272e-15	1.30345e-13	0.133163
Pfx016891	DBN1	Drebrin 1	0.304745	0.318042	0.286807	0.784644	0.737612	0.791417	1.25291	1.63401e-06	8.71138e-06	0.261345
Pfx006806	PDIA5	Protein disulfide isomerase family A, member 5	0.988572	0.456642	0.515334	2.17045	1.78255	1.7777	1.46806	2.61842e-06	1.35676e-05	0.31244
Pfx009358		Belongs to the type-B carboxylesterase lipase family	0.247331	0.529362	0.45685	1.38332	1.0759	0.868687	1.31265	0.000125185	0.000491175	0.342216
Pfx018939	ST8SIA4	Belongs to the glycosyltransferase 29 family	0.485527	0.283506	0.537772	1.16505	1.52909	1.90128	1.73807	1.83857e-12	1.94652e-11	0.246667
Pfx013585	CCDC136	coiled-coil domain containing	0.090558	0.072357	0.121625	0.263052	0.305139	0.282779	1.47177	0.00288373	0.00850504	0.493904
Pfx014121		RING-type zinc-finger	0.21359	0.27578	0.099016	0.451837	0.436621	0.420265	1.04565	0.00340228	0.00985682	0.357019
Pfx014123		retrotransposable element Tf2 155 kDa protein type 1-like	0.087388	0.173076	0.112681	0.043871	0	0	-3.10736	0.0156005	0.0377874	1.28502
Pfx014127	STC2	Stanniocalcin 2a	0	0	0.100673	0.260719	0.268675	0.354563	2.99367	0.0132654	0.0328336	1.2088
Pfx012984	NA	NA	0.357928	0.432755	0.605939	1.47925	1.09198	1.05947	1.28373	1.01806e-07	6.43449e-07	0.241145
Pfx012987	LPAR4	Lysophosphatidic acid receptor 4	0.936316	1.28948	1.2011	0.605943	0.832455	0.329931	-1.0319	0.002146	0.00649285	0.336208
Pfx006466		Poliovirus receptor-related protein	2.52478	2.38597	2.37218	5.98178	5.83957	6.01271	1.20344	3.95141e-29	1.25439e-27	0.107424
Pfx012989	GPR174	receptor 174	0.092192	0.052171	0.042827	0.245196	0.189072	0.16858	1.58138	0.00472493	0.0132101	0.559739
Pfx006464	CCDC173	Coiled-coil domain containing 173	117.513	117.578	116.263	264.286	264.844	267.624	1.09355	0	0	0.0236907
Pfx013638	NELL2	NEL-like 2 (chicken)	0.031976	0.018494	0.01688	0.133498	0.106405	0.118445	2.09066	0.0133193	0.0329553	0.844671
Pfx006461		Poliovirus receptor-related protein	1.35009	1.68645	1.44196	0.394009	0.497416	0.395434	-1.85627	6.52491e-07	3.69586e-06	0.37312
Pfx010582	KCNK16	Potassium channel subfamily K member	1.17722	1.40078	1.86943	0.753355	0.844106	0.732867	-1.01774	0.000571896	0.00196496	0.29546
Pfx010581	KCNK5	Potassium channel subfamily K member	0.065284	0.101378	0.081074	0.29436	0.211758	0.340161	1.65424	0.000102099	0.000407931	0.425741
Pfx020917	ASB4	Ankyrin repeat and SOCS	1.88187	1.98413	2.096	0.717896	1.23453	0.90329	-1.14231	1.10695e-05	5.2342e-05	0.259902
Pfx015747	COPZ2	Coatomer protein complex, subunit zeta 2	1.0958	1.42478	1.76405	4.39792	3.3196	3.62249	1.30531	8.29753e-10	6.65582e-09	0.212621
Pfx015740	CSF2RB	Colony stimulating factor 2 receptor, beta, low-affinity (granulocyte-macrophage)	0.129465	0.213831	0.151471	0.795611	0.581448	0.951285	2.08833	6.73384e-10	5.44319e-09	0.338343
Pfx022202	MSRB2	reductase B2	0.335057	0.701382	0.410119	1.40794	1.37392	1.19627	1.32419	0.00105556	0.00343044	0.404298
Pfx012213	NA	NA	0.235064	0.203802	0.298209	0.935664	1.32894	1.40434	2.22605	5.71863e-10	4.66032e-09	0.359156
Pfx012214	GAS7	Growth arrest-specific	0.206928	0.225785	0.488087	1.6758	2.12754	1.94698	2.52412	1.23406e-13	1.45668e-12	0.340495
Pfx012217	MYOCD	Myocardin	0	0	0	0.10302	0.077681	0.126963	6.43429	6.60098e-06	3.23896e-05	1.42789
Pfx004906	IL6R	receptor	0.482804	0.255301	0.219586	0.150138	0.149928	0	-1.68788	0.014723	0.0358987	0.692003
Pfx004907	ATP8B2	Belongs to the cation transport ATPase (P-type) (TC 3.A.3) family. Type IV subfamily	0.955897	1.01408	0.699659	0.11722	0.052783	0.065102	-3.48826	1.28421e-18	2.24597e-17	0.396073
Pfx006060	PDE10A	phosphodiesterase 10A	0.184925	0.157374	0.252132	0.508938	0.507188	0.563078	1.32002	3.75477e-06	1.9053e-05	0.285441
Pfx005912	TTC7A	tetratricopeptide repeat	0.156773	0.133285	0.227421	0.442153	0.520442	0.512765	1.41979	3.9761e-05	0.000172372	0.345543
Pfx005916	PLEKHH2	Pleckstrin homology domain containing, family H (with MyTH4 domain) member 2	0.074828	0.064672	0.040827	0.168651	0.23268	0.178979	1.57842	0.00116772	0.00375997	0.48617
Pfx012657	ITGAX	Integrin alpha	0	0.108584	0.132817	0.421558	0.332649	0.426213	2.1387	0.000343233	0.00123543	0.597355
Pfx003454	CTSZ	Belongs to the peptidase C1 family	1.05331	0.547071	1.25364	2.17289	2.62481	2.20361	1.21401	3.91715e-05	0.000170027	0.295213
Pfx003452	FAM210B	Family with sequence similarity 210 member B	0.365771	0.341995	0.355054	1.11931	1.09971	0.682041	1.34129	0.000301318	0.00109509	0.371121
Pfx000432		Serpin H1-like	0.284805	0.254523	0.246928	0.520663	0.788659	0.623261	1.19249	0.001044	0.00339867	0.363743
Pfx000438	NA	NA	2.70309	2.08949	2.15702	1.18623	1.51676	0.354077	-1.24742	0.00549641	0.0150892	0.449295
Pfx007429	ABCC2	ATP-binding cassette, sub-family C (CFTR MRP), member	0	0	0.009233	0.082226	0.049476	0.028347	3.57232	0.00427049	0.0120978	1.25017
Pfx002492	PLVAP	positive regulation of cellular extravasation	0.401059	0.270976	0.220503	1.48583	2.16947	1.85884	2.52494	1.00163e-20	2.0044e-19	0.270456
Pfx011105		L-rhamnose-binding lectin CSL2-like	1.66099	1.47364	1.10736	5.86633	4.54329	5.48268	1.816	9.286e-21	1.86182e-19	0.194352
Pfx008641	SELENOM	Selenoprotein M	1.01735	1.52427	1.08031	3.89418	3.17646	4.28465	1.54243	3.15194e-09	2.3798e-08	0.260392
Pfx008647	NODAL	Nodal homolog	0	0	0	0.185786	0.214968	0.06399	5.05544	0.00454512	0.0127773	1.78158
Pfx008646	sftpb	Surfactant protein Bb	0.092121	0.071815	0.145463	0.715679	0.835938	0.749263	2.80139	5.45221e-07	3.12031e-06	0.559197
Pfx008649	ANK1	Ankyrin 1, erythrocytic	0.796842	0.957792	0.845603	5.18092	5.15937	5.48076	2.50508	1.39252e-115	3.99673e-113	0.109621
Pfx008648	ANK1	cytoskeletal adaptor activity	0.046048	0.028408	0	0.256953	0.556195	0.339645	3.59514	4.34577e-05	0.000186736	0.879376
Pfx006773	ASMTL	O-methyltransferase-like	2.79961	2.6927	2.36243	7.47247	5.97276	6.70605	1.26912	5.89994e-24	1.45945e-22	0.125736
Pfx006772		Solute carrier family 25 (mitochondrial carrier	0.21394	0.176982	0.296622	1.3123	1.43419	1.24293	2.42289	7.55546e-15	1.00191e-13	0.311633
Pfx016663		Calneuron 2	0	0	0	0	0.265009	0.288279	4.84193	0.0155406	0.0376554	2.00119
Pfx008399		Si dkey-3h3.3	0.187598	0.174853	0.148802	0.74337	0.730131	0.808038	2.03751	3.2757e-06	1.67396e-05	0.437918
Pfx006485	GALNT5	Polypeptide N-acetylgalactosaminyltransferase 5	0.248924	0.269374	0.22431	0.6406	0.478435	0.957347	1.37673	1.53324e-05	7.10401e-05	0.318404
Pfx006486	NR4A2	Nuclear receptor subfamily 4, group A, member	0.037097	0.018323	0	0.107088	0.160711	0.163602	2.77896	0.0104074	0.0265825	1.08469
Pfx004439		Growth-Arrest-Specific Protein 2 Domain	0.366922	0.121491	0.209712	0.643868	0.575155	0.802266	1.44376	0.000439561	0.00154837	0.410729
Pfx014554		Secreted frizzled-related protein 2-like	1.03945	0.481401	0.946259	0.362705	0.152997	0.348446	-1.58676	0.000721529	0.00242617	0.469281
Pfx017136	SVOPL	SVOP-like	0.064192	0.229796	0.36896	0.567917	0.676831	0.445656	1.22986	0.0147863	0.0360279	0.504542
Pfx017134	TSPAN9	Tetraspanin 9b	0.391764	0.381706	0.473442	1.1474	1.19886	1.22058	1.43205	9.1822e-09	6.60211e-08	0.249261
Pfx017133	KIAA1324L	UPF0577 protein KIAA1324-like	0.726883	0.824432	0.965775	1.90978	2.53153	2.36767	1.3481	3.59579e-16	5.24644e-15	0.165382
Pfx009938	NLRP12	Fish-specific NACHT associated domain	0.23958	0.301972	0.291539	3.20972	3.38834	3.41497	3.44429	8.676e-25	2.24142e-23	0.335049
Pfx009930	USP8	Ubiquitin specific peptidase 8	57.0046	53.9202	56.3341	15.1658	14.4898	15.0964	-1.98915	0	0	0.0320582
Pfx007163		Neuroligin	0.021088	0.050235	0.052135	0.173686	0.169713	0.138732	1.73036	0.0180954	0.0428886	0.732066
Pfx007162	PRKX	Protein kinase, X-linked	0.273406	0.202224	0.265998	0.744117	0.829739	0.712351	1.53435	3.13528e-06	1.60691e-05	0.329137
Pfx011479	elavl4	ELAV (embryonic lethal, abnormal vision, Drosophila)-like 4 (Hu antigen D)	0.122711	0.068656	0.074389	0.41995	0.314029	0.216688	1.69541	0.0182113	0.043134	0.718002
Pfx011473	TTC39A	Tetratricopeptide repeat domain 39A	0.046706	0.040853	0	0.104807	0.147431	0.133535	2.0612	0.00499487	0.0138852	0.734212
Pfx019661	TRDN	isoform X1	1.79589	1.27742	1.37533	0.276899	0.37216	0.333783	-2.22593	2.24059e-15	3.09051e-14	0.280794
Pfx013908	TLN2	Talin 2a	0.05647	0.069218	0.061235	0.285115	0.31725	0.277186	2.11553	2.73901e-13	3.11551e-12	0.289536
Pfx013907	NA	NA	1.23771	1.27604	1.65522	7.57545	6.96201	7.24383	2.29409	1.98761e-54	1.65256e-52	0.147665
Pfx019080		5'-nucleotidase, cytosolic II, like 1	1.5139	1.54794	1.32463	9.68382	10.046	9.30909	2.63487	8.76506e-215	6.55877e-212	0.0842354
Pfx023057		Cytokine receptor family member B12	0.388629	0.360131	0.528595	1.12535	0.743826	0.901881	1.01762	0.00920434	0.0238645	0.390735
Pfx023054		Grass carp reovirus (GCRV)-induced gene 2p	0.334226	0.158259	0.111297	1.101	1.45427	0.917506	2.34639	0.000113092	0.000447669	0.607772
Pfx015885		Si ch211-198m17.1	0.1493	0.238042	0.421801	1.10438	0.566772	0.98206	1.57478	0.00289441	0.00853176	0.528674
Pfx020590	LEPREL4	Prolyl 3-hydroxylase family member 4 (non-enzymatic)	0.138235	0.222729	0.144522	0.685599	0.730506	0.469885	1.77511	4.60387e-05	0.000197059	0.435622
Pfx017955	FKBPL	FK506 binding protein like	0.244201	0.357239	0.42832	0.754934	0.747346	0.727075	1.01372	0.0140126	0.0344591	0.412595
Pfx017956	PARD6B	Partitioning defective 6 homolog beta	0.334795	0.143354	0.138526	0.59554	0.441217	0.426509	1.17207	0.00117201	0.00377261	0.361126
Pfx009253	DUSP15	dual specificity	0.568227	0.594325	0.279349	1.3564	1.35602	1.40838	1.40009	4.30813e-06	2.16928e-05	0.304636
Pfx009254	IRF8	Interferon regulatory factor	0.032829	0.07781	0.094867	0.733132	0.79777	0.688147	3.25779	2.07613e-11	1.97364e-10	0.486196
Pfx021349	NA	NA	18.2783	16.3456	18.8712	7.95163	8.23206	7.63877	-1.25097	3.4084e-38	1.64167e-36	0.0968138
Pfx021965	GPROP12	Teleost multiple tissue opsin	0	0	0	0.247711	0.029455	0.231204	5.62784	0.000610918	0.00208638	1.64234
Pfx021966	TNK2	Belongs to the protein kinase superfamily. Tyr protein kinase family	0.184277	0.025023	0.025165	0.358231	0.253186	0.400873	2.02043	0.0007274	0.00244356	0.597932
Pfx014376	NA	NA	0.934321	0.816045	1.02997	0.428602	0.478452	0.500272	-1.05138	3.09247e-06	1.58652e-05	0.225397
Pfx014378	GJA9	One gap junction consists of a cluster of closely packed pairs of transmembrane channels, the connexons, through which materials of low MW diffuse from one cell to a neighboring cell	1.34523	1.05759	1.02769	0.492995	0.506736	0.574044	-1.19757	0.000571523	0.00196401	0.347648
Pfx010465	NA	NA	0.037363	0.050548	0.023353	0.219781	0.433613	0.383394	2.82473	0.000395779	0.00140691	0.797296
Pfx010466	RUNX2	Runt-related transcription factor	0	0.042219	0	0.326163	0.532739	0.533285	4.67835	5.82852e-07	3.32387e-06	0.936266
Pfx015026		olfactory receptor	0	0	0	0.406601	0.25032	0.329313	6.24935	1.79358e-05	8.2234e-05	1.45701
Pfx015025		olfactory receptor	0	0	0	0.852469	0.85632	0.726415	7.57423	4.80379e-09	3.54898e-08	1.29389
Pfx015024		receptor	0	0	0	0.424037	0.254315	0.114841	5.9864	8.97615e-05	0.000362856	1.52842
Pfx001935	MMP19	Matrix metallopeptidase 19	0.369458	0.512533	0.620794	1.26924	1.78421	1.62974	1.54051	2.00505e-10	1.71119e-09	0.242183
Pfx008106			3.17046	2.64038	3.23353	0	0.010219	0	-8.7846	2.2494e-17	3.58945e-16	1.0359
Pfx005760	prkg1	cGMP-dependent protein kinase	0.080345	0.130908	0.071505	0.353543	0.395518	0.40256	1.87071	2.65224e-07	1.58589e-06	0.363483
Pfx005769		Domain of unknown function (DUF4657)	0.06668	0.161229	0.156658	0.38131	0.34907	0.271062	1.25465	0.00521746	0.0144236	0.449165
Pfx003396	KCNJ3	Potassium inwardly-rectifying channel, subfamily J, member 3	4.68171	5.18368	4.58067	2.48939	2.13768	2.23928	-1.16407	1.45045e-29	4.77828e-28	0.103095
Pfx003392	ADAM23	ADAM metallopeptidase domain 23	0.062856	0.044498	0.102452	0.395177	0.172209	0.203205	1.78237	0.00510545	0.0141531	0.63649
Pfx003391		Belongs to the peptidase C14A family	6.95355	9.01748	6.93696	3.04554	2.90481	3.84598	-1.31575	3.38996e-14	4.24038e-13	0.173525
Pfx004388	BAI1	Brain-specific angiogenesis inhibitor	0.179366	0.151687	0.110707	0.379538	0.296128	0.38122	1.17655	0.0011049	0.00357582	0.360643
Pfx002519	TAL1	T-cell acute lymphocytic leukemia	2.14395	2.42354	1.93111	8.96912	8.6389	9.70491	1.97661	5.44439e-64	5.70355e-62	0.117037
Pfx002510	DIRAS1	DIRAS family, GTP-binding RAS-like	0	0	0.149329	0.424738	0.654719	0.709388	3.53899	0.00124587	0.00398771	1.09629
Pfx008050	NA	NA	1.10362	0.665921	1.10629	0	0	0	-8.5692	4.02948e-12	4.11632e-11	1.23544
Pfx008053		interleukin-8 biosynthetic process	2.09303	1.71711	1.67581	0.456481	0.3918	0.476373	-2.12406	5.6186e-18	9.32073e-17	0.245839
Pfx000608	SYNPO2	Synaptopodin 2	0.186682	0.059892	0.102704	0.240991	0.478384	0.379968	1.60363	0.000762141	0.00254878	0.476393
Pfx022324	NA	NA	0.147058	0.1411	0.144158	1.00181	0.771986	0.759451	2.4242	3.12633e-08	2.10824e-07	0.43804
Pfx022325	GLIPR2	GLI pathogenesis-related 2, like	0.708475	0.789329	0.964073	3.16556	2.2165	2.32128	1.55676	6.88185e-11	6.20432e-10	0.23865
Pfx013319		Hyaluronan and proteoglycan link protein	0	0.050795	0.021698	0.136161	0.365092	0.389443	3.21001	0.000211985	0.000795683	0.866566
Pfx013318	MFGE8	Milk fat globule-EGF factor 8 protein	0.342301	0.123007	0.351219	0.594963	0.898944	1.01024	1.54561	1.81552e-05	8.3114e-05	0.36058
Pfx018477	MAP6	Microtubule-associated protein	5.0939	5.25274	4.95122	0.381515	0.658131	0.385761	-3.43821	1.80404e-37	8.3073e-36	0.268766
Pfx019266	MCM3	MCM3 minichromosome maintenance deficient 3 (S. cerevisiae)	2.36453	2.05693	2.28581	5.93496	6.09155	6.23428	1.36103	7.81752e-38	3.68074e-36	0.105856
Pfx006523		Receptor activity-modifying protein 1-like	0.110676	0.093688	0.122131	4.59144	5.0154	4.21096	5.26291	4.46612e-79	6.73196e-77	0.279528
Pfx004604	POMGNT2	Protein O-linked mannose N-acetylglucosaminyltransferase 2 (beta 1,4-)	0.04685	0.096405	0.047723	0.260048	0.218914	0.413376	1.97738	0.00385057	0.0110169	0.68418
Pfx004608		regulation of cell shape	0.157668	0.122086	0.184707	0.036689	0	0	-3.80049	0.000826843	0.00274766	1.13663
Pfx010667			0.322772	0.246349	0.089468	1.54097	2.06309	1.89352	2.88969	3.03503e-12	3.14025e-11	0.414228
Pfx019435	PRKCH	Protein kinase C eta	0	0.042871	0.023333	0.366496	0.237165	0.302896	3.40828	1.59767e-05	7.37482e-05	0.78991
Pfx019430	NA	NA	0.102882	0.078683	0.089946	1.01201	0.600088	0.531822	2.79609	1.84952e-07	1.12846e-06	0.53628
Pfx019432		Si ch211-212g7.6	0.421689	0.341402	0.518464	0.899609	0.718024	1.16696	1.03311	2.79335e-05	0.000124101	0.246583
Pfx019433		snRNA-activating protein complex subunit 1-like	0.265815	0.367697	0.331025	2.08396	2.12591	2.13534	2.57809	1.88145e-16	2.79179e-15	0.313278
Pfx011203		Domain of unknown function (DUF4371)	8.58658	7.14048	9.11013	0	0	0.191172	-7.01878	9.08312e-16	1.28936e-14	0.873128
Pfx021560		Receptor-type tyrosine-protein phosphatase S-like isoform X1	0.041569	0	0	0.19983	0.167749	0.142022	3.70079	0.00010306	0.000411142	0.953007
Pfx016969		Endonuclease/Exonuclease/phosphatase family	0	0.02997	0	0.395138	0.655846	0.687974	5.47073	2.61364e-08	1.7768e-07	0.982968
Pfx015438	TMEM107	Transmembrane protein 107	4.26231	3.86901	3.73751	2.21752	1.5287	1.90148	-1.15841	1.98184e-10	1.69276e-09	0.182061
Pfx020384		Cadherin repeats.	0.279722	0.468079	0.196574	0.911968	0.90606	0.967039	1.44294	1.38347e-07	8.5962e-07	0.273936
Pfx022710	DCC	DCC netrin 1 receptor	0.317118	0.192849	0.187076	0	0.070663	0.043636	-2.52178	0.00294912	0.00867617	0.848231
Pfx001713	ERRFI1	ERBB receptor feedback inhibitor	0.136837	0.058753	0.114772	0.572309	0.391894	0.496495	2.15493	2.77836e-08	1.88328e-07	0.387937
Pfx005405	ucp1	Belongs to the mitochondrial carrier (TC 2.A.29) family	1.25993	1.01223	1.38999	0.519204	0.581187	0.64152	-1.14843	0.000150915	0.000581886	0.303052
Pfx005407	GPRIN3	G protein-regulated inducer of neurite outgrowth	0.036393	0.048956	0	0.244231	0.147755	0.135043	2.36618	0.00725373	0.0193507	0.88127
Pfx005401		Belongs to the IL-15 IL-21 family	0.018826	0.032669	0.045185	0.206711	0.166405	0.088325	2.00113	0.00831829	0.0218487	0.758329
Pfx005409	FAM13A	Family with sequence similarity 13 member A	0.077781	0.04575	0.09628	0.189365	0.218168	0.334466	1.65051	0.00762529	0.0202311	0.618581
Pfx000046			0.085353	0.094606	0.091946	0.015683	0	0	-3.74965	0.00657231	0.0177156	1.37968
Pfx000049			0.363009	0.366653	0.156127	0	0	0.102411	-3.07549	0.0077072	0.0204174	1.15419
Pfx003020	TSPAN18	Tetraspanin 18b	0.310605	0.27047	0.390516	1.10311	1.01878	0.703342	1.44627	0.000201092	0.000758193	0.389029
Pfx003021	CD82	CD82 antigen, a	0.962106	1.10918	0.896882	5.60818	5.84007	6.24846	2.47865	2.82004e-56	2.50362e-54	0.156815
Pfx001870	SLC6A6	Belongs to the sodium neurotransmitter symporter (SNF) (TC 2.A.22) family	0.73793	0.863997	0.979301	3.88123	3.9168	3.89699	2.08685	3.14313e-95	6.68035e-93	0.100791
Pfx001874	MCM2	MCM2 minichromosome maintenance deficient 2, mitotin (S. cerevisiae)	3.21488	3.72085	3.57043	8.5683	8.81494	8.68158	1.21847	4.04538e-43	2.30951e-41	0.0885088
Pfx019239	ENAH	Enabled homolog	0.300069	0.50201	0.263606	1.19043	1.04754	0.99223	1.48176	1.68603e-06	8.97277e-06	0.309486
Pfx019231	SELP	Selectin	0.190118	0.200807	0.232705	0.587452	0.576338	0.543242	1.34249	0.000360019	0.00129008	0.376281
Pfx002375		Oogenesis-related gene	0.883362	0.697713	0.759432	2.44314	1.99769	2.75421	1.52599	2.07961e-06	1.0923e-05	0.321565
Pfx007828	MANEAL	Glycoprotein endo-alpha-1,2-mannosidase-like	0.202088	0.251342	0.06029	0.738909	0.975	0.92064	2.16742	1.43561e-05	6.68121e-05	0.499596
Pfx007824		forkhead box	0.016536	0.064181	0	0.193452	0.146771	0.106902	2.27564	0.0148961	0.0362825	0.934594
Pfx000835		Von Willebrand factor C domain-containing protein 2-like	0.275752	0.196926	0.291661	2.08924	1.44111	1.48106	2.61867	2.747e-17	4.35035e-16	0.309651
Pfx003560		Family with sequence similarity 212, member Ab	0.042876	0.170749	0.020163	0.576382	0.622104	0.36526	2.47017	0.000580762	0.00199282	0.717981
Pfx003567	MST1	Macrophage stimulating 1 (hepatocyte growth factor-like)	0.189207	0.213301	0.128681	0.484842	0.312419	0.480072	1.14288	0.00199215	0.00607207	0.369697
Pfx009685	MTSS1L	Metastasis suppressor 1-like	0.067687	0.098261	0.121229	0.757843	0.649904	0.717524	2.73083	1.99149e-13	2.29768e-12	0.371573
Pfx004023		Si dkey-28n18.9	1.60312	1.64279	1.51447	0.358775	0.587819	0.629966	-1.66778	1.06496e-10	9.41878e-10	0.258274
Pfx001058	sgip1	SH3-containing GRB2-like protein 3-interacting protein	0.079311	0.151469	0.155251	0.253438	0.42783	0.437112	1.39682	0.00297422	0.00873872	0.470249
Pfx001052	FAM78B	Family with sequence similarity 78, member B	1.44046	1.63037	1.16353	0.6622	0.954425	0.592232	-1.01173	0.00896903	0.0233449	0.387156
Pfx009536	IGF1R	Insulin-like growth factor	0.013603	0.046374	0.044964	0.11853	0.138593	0.16733	1.78844	0.0114653	0.028918	0.707401
Pfx009538	PGPEP1L	Pyroglutamyl-peptidase	0	0.325746	0.36855	1.20069	0.691014	0.683329	1.77072	0.0145593	0.0355616	0.724765
Pfx017504	ZNF800	zinc finger protein	0.197037	0.29539	0.391666	0.680701	1.01637	0.911953	1.45211	1.32279e-06	7.15606e-06	0.300252
Pfx007593		zinc ion binding	1.77254	0.97614	1.35825	0.123297	0.167787	0.121441	-3.30488	2.37257e-12	2.48551e-11	0.471411
Pfx007599	NA	NA	0.291783	0.22983	0.198723	1.22652	1.03933	1.30222	2.21192	1.06366e-23	2.58536e-22	0.220408
Pfx007047	IL1R1	Interleukin-1	0.120404	0.180616	0.162802	0.760574	0.648975	0.465254	1.88195	2.35249e-09	1.80283e-08	0.315161
Pfx007048	IL1R1	receptor, type	0.698331	0.522447	0.299902	1.93213	1.65985	1.36791	1.61561	3.34475e-09	2.51503e-08	0.273196
Pfx013500	DUSP6	Belongs to the protein-tyrosine phosphatase family. Non-receptor class dual specificity subfamily	0.299617	0.161283	0.200317	0.637253	0.531148	0.391367	1.16828	0.00162051	0.00505026	0.370626
Pfx013507	CAV2	May act as a scaffolding protein within caveolar membranes. Interacts directly with G-protein alpha subunits and can functionally regulate their activity	0.034681	0.05708	0.133241	0.16801	0.249182	0.243423	1.39405	0.0171105	0.0408871	0.584672
Pfx015214		DDE superfamily endonuclease	1.81557	1.59711	2.57413	0.698044	0.471915	0.360606	-2.03385	2.34663e-08	1.60675e-07	0.36421
Pfx018624	NA	NA	0.389801	0.529037	0.337979	0	0	0	-6.13022	2.01612e-05	9.15313e-05	1.43797
Pfx006319	MYL1	Myosin, light chain 1	0.072704	0.117905	0.061827	3.05401	2.50037	3.73894	4.88125	5.90243e-15	7.89705e-14	0.625319
Pfx006313	CALCRL	Calcitonin gene-related peptide type 1	0.190795	0.241309	0.152259	0.60319	0.648547	0.679083	1.62573	1.0724e-07	6.7657e-07	0.305933
Pfx006312	TFPI	Tissue factor pathway inhibitor	1.89863	2.2505	2.20376	8.10157	7.88879	7.00261	1.74018	1.45695e-11	1.4035e-10	0.257724
Pfx004813	ZNF524	Zinc finger protein	0.109682	0.074793	0.230561	0.547035	0.477853	0.558435	1.84729	3.53909e-07	2.08114e-06	0.362768
Pfx020992	TINAGL1	Tubulointerstitial nephritis antigen-like	0.156964	0.121208	0.169078	1.18213	1.2435	0.994299	2.82467	2.32098e-23	5.4701e-22	0.283651
Pfx020990	Akhr	Belongs to the G-protein coupled receptor 1 family	0.044677	0.176876	0.042582	1.06063	0.519573	0.390071	2.52271	0.000161399	0.000619233	0.668649
Pfx022286	AHRR	receptor repressor	0.576232	0.775529	0.687052	0.413333	0.282803	0.354476	-1.04838	0.00429144	0.0121484	0.367091
Pfx022283	FZD6	Belongs to the G-protein coupled receptor Fz Smo family	0.146098	0.222123	0.090882	0.55531	0.366558	0.44802	1.4681	6.79096e-05	0.000280225	0.368547
Pfx012291	PGP	Belongs to the HAD-like hydrolase superfamily	0.57326	0.859686	0.918851	1.76047	1.66271	1.83317	1.06388	0.000157191	0.000604084	0.281491
Pfx012299	HBZ	Belongs to the globin family	0.120337	0.118694	0	0.478256	0.80058	0.853818	2.80105	0.00504629	0.0140077	0.998926
Pfx014622	PHLDB1	Pleckstrin homology-like domain family B member	0.568055	0.722506	0.733551	1.5629	2.09466	1.51991	1.25928	2.86075e-11	2.67941e-10	0.189264
Pfx014621		Activating transcription factor 5b	0.82072	0.809564	0.911164	3.14062	2.83464	2.64904	1.67317	1.98404e-26	5.55002e-25	0.157282
Pfx014991	PLPPR5	Lipid phosphate phosphatase-related protein type	0	0	0	0.077029	0.272069	0.062881	5.03212	0.00500391	0.0139066	1.79284
Pfx021738	KIAA1217	Sickle tail protein homolog	0.322591	0.259314	0.335915	0.741527	0.84893	0.965916	1.39504	7.00666e-10	5.65281e-09	0.22625
Pfx020465	NA	NA	1.64865	1.73427	2.0812	4.1188	3.82133	4.60039	1.10318	2.02255e-06	1.06367e-05	0.232192
Pfx022906			0.275056	0.301015	0.444646	1.22187	1.93138	1.60674	2.08641	5.41277e-06	2.69059e-05	0.458742
Pfx022901	BCO2	Beta-carotene oxygenase 2a	0.192384	0.031277	0.157976	0.422702	0.416699	0.37	1.57999	0.00561595	0.0153871	0.570517
Pfx012706	DLX3	homeobox	0	0	0	0.144758	0	0.244349	4.80967	0.0173876	0.0414548	2.02222
Pfx019533	AVEN	Apoptosis, caspase activation inhibitor	17.7087	16.1702	17.3636	8.84223	8.97457	8.48656	-1.04687	7.57991e-58	6.93512e-56	0.0652968
Pfx002763	LMNA	Belongs to the intermediate filament family	0.516563	0.354446	0.221804	1.49615	1.1725	1.38329	1.80595	4.16037e-11	3.82148e-10	0.273701
Pfx014111	ky	Kyphoscoliosis peptidase	0.137168	0.181886	0.219713	0.536685	0.283474	0.670791	1.35514	0.0019297	0.00591098	0.437023
Pfx003969	LGALS4	Lectin, galactoside-binding, soluble	0	0	0	0.286433	0.059188	0.125204	5.26955	0.00211414	0.00640293	1.71439
Pfx003962	RGS4	regulator of G-protein	0	0.050525	0.122327	0.564468	0.482196	0.743488	3.04708	0.00148339	0.00466806	0.958831
Pfx018359		Serine aminopeptidase, S33	0.557773	0.587453	0.561896	0.293524	0.254982	0.101682	-1.43342	0.00875783	0.0228739	0.546823
Pfx006255		CD47 immunoglobulin-like domain	0.159386	0.102125	0.228377	1.2403	1.08955	0.869728	2.54576	1.89207e-07	1.15341e-06	0.488663
Pfx006927	plcl1	Phospholipase C-like	0.032409	0.032118	0.037088	0.134793	0.187088	0.211417	2.18874	0.000707787	0.00238456	0.646303
Pfx006924	NA	NA	1.12828	1.23876	1.64595	0.040232	0.031886	0.124225	-4.18077	1.70554e-12	1.81485e-11	0.592457
Pfx015809	ITGB3	integrin	0	0.050315	0.033275	0.210752	0.137063	0.231942	2.42626	0.011531	0.0290598	0.960445
Pfx015807	MRC2	Mannose receptor, C type 2	0.262098	0.270571	0.227085	0.688466	0.685626	0.580584	1.26437	1.33797e-06	7.23622e-06	0.261557
Pfx015806	RND2	Belongs to the small GTPase superfamily. Rho family	0	0.01198	0.050114	0.366069	0.447506	0.22488	3.82562	3.5011e-07	2.05995e-06	0.750967
Pfx015801	slc4a1	Solute carrier family 4, anion exchanger, member 1a	2.07423	2.03275	1.9167	8.5382	8.57159	8.06308	1.97153	1.07844e-87	1.98206e-85	0.0993157
Pfx004279	SLC35G2	solute carrier family 35 member	0	0	0	0.071649	0.119046	0.045492	4.75651	0.0106758	0.0271785	1.86301
Pfx008560		CAP_GLY	0.245508	0.1346	0.189877	0	0	0	-6.84274	3.70761e-07	2.17596e-06	1.3461
Pfx008569	RXRA	Retinoid X receptor, alpha a	0.136653	0.219308	0.215655	0.384062	0.443306	0.425233	1.0181	0.00154796	0.0048465	0.32162
Pfx014048	HRAS	#NAME?	0.193257	0.275211	0.334939	1.12007	0.808847	0.789566	1.62518	7.31073e-05	0.00029987	0.409785
Pfx010976	FAM101A	Family with sequence similarity 101, member A	0.035472	0.095778	0.026366	0.199466	0.269564	0.2792	2.04536	0.000157123	0.000603932	0.541168
Pfx019836	BDKRB2	Bradykinin receptor B2	0.733364	0.701585	0.603893	2.54376	2.09836	2.22022	1.64178	1.59569e-08	1.11667e-07	0.290531
Pfx013774	SLC38A4	Solute carrier family 38, member 4	0.151664	0.221173	0.285747	0.633943	0.55226	0.573336	1.30731	7.57447e-06	3.68129e-05	0.292015
Pfx020077	RASA3	RAS p21 protein activator 3	0.075005	0	0	0.15906	0.468909	0.324146	3.63808	0.000256023	0.000945233	0.995055
Pfx020078	RASA3	RAS p21 protein activator 3	0.189169	0.132047	0.160802	0.324209	0.566312	0.485916	1.4193	0.000322984	0.00116756	0.394675
Pfx020079	PROS1	Protein S (alpha)	0.529317	0.394427	0.330773	0.959325	0.968822	0.949378	1.11669	6.49093e-05	0.000269036	0.279578
Pfx015394	NA	NA	0	0	0	0.226193	0.22506	0.140942	4.76856	0.0102137	0.0261548	1.85655
Pfx015398	NA	NA	34.5687	33.3552	36.5706	4.67477	4.29804	4.52323	-3.03865	0	0	0.0734824
Pfx015027		olfactory receptor	0.082243	0	0	0.697759	0.726466	0.677228	4.44929	1.67334e-06	8.90746e-06	0.928999
Pfx018016	NTSR1	Belongs to the G-protein coupled receptor 1 family	0.066664	0	0	0.15501	0.23668	0.196356	3.15517	0.00637597	0.0172477	1.15668
Pfx011732	LPXN	Leupaxin	0.197418	0.266248	0.473609	1.03493	0.785964	1.22368	1.58035	0.0001729	0.000659134	0.420793
Pfx011737	FOXE3	Forkhead box	0.094298	0	0.020893	0.391964	0.235954	0.178954	2.5365	0.0103013	0.0263565	0.988679
Pfx022323			0.703525	0.824311	0.37376	3.25994	2.55632	2.33876	1.98887	6.2501e-09	4.57714e-08	0.342323
Pfx014817	ATG16L2	Autophagy related 16-like 2 (S. cerevisiae)	0.098705	0.164431	0.073164	0.267194	0.412407	0.642663	1.82729	0.00151554	0.0047564	0.576125
Pfx005814		Transmembrane protein 150A-like	0	0.059672	0.080687	0.270102	0.3554	0.309964	2.56118	0.000185023	0.0007019	0.685057
Pfx005810	ALOX5	Arachidonate 5-lipoxygenase	0.207528	0.365801	0.295987	1.09819	0.578202	0.858314	1.40549	0.000298773	0.00108622	0.388648
Pfx003317	LYL1	Lymphoblastic leukemia associated hematopoiesis regulator 1	0.309883	0.250646	0.222507	1.39201	1.25821	1.3424	2.25644	1.09476e-22	2.46903e-21	0.230183
Pfx003312	hmox	Heme oxygenase (decycling)	0.140027	0.443726	0.42128	1.00963	1.11979	0.719209	1.35484	0.00362254	0.01042	0.465693
Pfx003313	hmox	Heme oxygenase (decycling)	0.058509	0.057846	0.069579	0.260525	0.219031	0.281581	1.90026	0.000704504	0.00237426	0.560908
Pfx003310			6.13581	8.46134	5.9555	3.21904	3.36414	3.72727	-1.08697	4.80015e-06	2.40031e-05	0.237675
Pfx002047	ADORA1	Receptor for adenosine. The activity of this receptor is mediated by G proteins which inhibit adenylyl cyclase	1.44353	1.49807	1.57784	0.711512	0.657869	0.785226	-1.15746	3.74078e-07	2.1942e-06	0.227771
Pfx002597	TRAF5	TNF receptor-associated factor	0.247953	0.197557	0.252761	0.947643	0.691184	1.05732	1.85252	2.74765e-09	2.08725e-08	0.311557
Pfx001487	LGR4	repeat containing G protein-coupled receptor 4	0.047133	0.011787	0.051137	0.073214	0.146767	0.139218	1.56857	0.0164451	0.0395952	0.653876
Pfx008762	ISG15	ISG15 ubiquitin-like modifier	0.516976	1.1071	0.934331	4.98342	4.83308	4.71096	2.36085	1.74479e-11	1.67308e-10	0.351007
Pfx003881	PTMA	Prothymosin alpha	4.74706	4.70756	4.88042	12.706	11.1423	10.749	1.18039	8.78014e-23	1.99308e-21	0.12014
Pfx000684	MAP4K2	Mitogen-activated protein kinase kinase kinase kinase	0.009739	0.029784	0.034684	0.261349	0.220627	0.280071	3.14035	1.23743e-05	5.82096e-05	0.71847
Pfx010830	TTBK1	Protein tyrosine kinase	0.09106	0.33041	0.144941	0.903598	0.52228	0.643072	1.75382	0.000985522	0.00322787	0.532329
Pfx017677		Zgc 101663	0.112018	0.020039	0.032356	0.656169	0.480061	0.51502	3.12948	6.12701e-06	3.02197e-05	0.692062
Pfx002864	HCAR1	Hydroxycarboxylic acid receptor	0.947921	0.896236	1.07366	0.34073	0.198294	0.158083	-2.09701	3.87214e-05	0.000168213	0.509604
Pfx007336		SEA domain	0.064443	0.100247	0.072768	0.456189	0.666263	0.510182	2.61529	1.23057e-08	8.70454e-08	0.459191
Pfx011539	SIGLEC1	Immunoglobulin domain	0.373322	0.488259	0.307551	1.09016	0.558789	0.924467	1.02315	0.011947	0.0299776	0.407028
Pfx011538	SEMA3B	Sema domain, immunoglobulin domain (Ig), short basic domain, secreted, (semaphorin) 3B	0.069496	0	0.017173	0.0771	0.191966	0.23246	2.41754	0.00993147	0.0255318	0.937683
Pfx011536	SEMA3G	Sema domain, immunoglobulin domain (Ig), short basic domain, secreted, (semaphorin) 3bl	0.024167	0.032869	0.043078	0.143934	0.133405	0.151807	2.01537	0.000281095	0.00102873	0.554874
Pfx019702	UNC93A	Unc-93 homolog A (C. elegans)	0.084584	0.047563	0.086846	0.279708	0.277702	0.220926	1.67366	0.00121415	0.00389988	0.517275
Pfx011282	CLDN5	Plays a major role in tight junction-specific obliteration of the intercellular space, through calcium- independent cell-adhesion activity	0.236006	0.104862	0.174057	0.592381	0.358604	0.372763	1.29171	0.0109298	0.0277509	0.507561
Pfx011287	IGSF9	Protein turtle homolog A-like	0.279517	0.093171	0.075961	0.302437	0.293325	0.444385	1.121	0.0190176	0.0447854	0.478
Pfx023314	NA	NA	0.10475	0.132199	0.092015	0.87225	0.990864	0.650565	2.78989	0.000101973	0.000407505	0.717962
Pfx012167	GRID1	Glutamate receptor, ionotropic	1.63655	1.02334	2.02364	3.52579	4.0425	2.9696	1.08144	0.0130875	0.0324393	0.435823
Pfx012168	NA	NA	0	0	0	0.092814	0.078113	0.12323	4.53342	0.020238	0.0472822	1.95246
Pfx009716	CACNA2D1	Calcium channel, voltage-dependent, alpha 2 delta subunit	0.05848	0.113462	0.123906	0.341507	0.177921	0.234866	1.19956	0.0186334	0.0440048	0.509846
Pfx009713	SEMA3A	Sema domain, immunoglobulin domain (Ig), short basic domain, secreted, (semaphorin)	0.469774	0.472241	0.787844	0.161788	0.382109	0.248878	-1.16532	0.00437889	0.0123598	0.408959
Pfx021261	ANGPTL4	Angiopoietin-like 4	0.667188	0.624621	0.646614	3.14373	2.79195	2.798	2.07685	1.90264e-24	4.82617e-23	0.203533
Pfx021889	TGFB1	Transforming growth factor	0.401025	0.378326	0.20759	1.37278	2.32597	1.71232	2.3509	8.63366e-10	6.89902e-09	0.383331
Pfx021882	CLDN6	Plays a major role in tight junction-specific obliteration of the intercellular space, through calcium- independent cell-adhesion activity	0.226959	0.418887	0.220805	1.07825	0.74343	1.23329	1.63014	0.00548778	0.0150695	0.587035
Pfx020131	NA	NA	0.095282	0.081068	0.110377	0.257913	0.347491	0.332674	1.63091	0.000770149	0.00257273	0.484913
Pfx014239	mchr2	Melanin-concentrating hormone receptor	0.980885	0.546262	0.590235	0.229465	0.387765	0.33544	-1.18752	0.0211994	0.0491223	0.515323
Pfx022510		Si ch211-269k10.5	0.367295	0.19497	0.264404	0.051524	0.100252	0	-2.50005	0.0137385	0.0338686	1.01462
Pfx005607		cytoskeleton organization	0	0.163384	0.091766	0.43513	0.235633	0.360674	1.86342	0.0160245	0.0386714	0.77373
Pfx005601	IRGC	Interferon-inducible GTPase	0.02622	0.022967	0.011419	0.209254	0.207519	0.182416	2.70217	0.0110662	0.0280462	1.06359
Pfx003297	NA	NA	0.109169	0.171037	0.081017	0.337268	0.405615	0.347088	1.46006	8.57214e-05	0.000347664	0.371724
Pfx003296	MGAT3	Mannosyl (beta-1,4-)-glycoprotein beta-1,4-N-acetylglucosaminyltransferase	0.069211	0.14568	0.10423	0.346324	0.217152	0.396189	1.47498	0.000437509	0.00154166	0.419463
Pfx017852	ARHGEF19	Domain found in Dishevelled, Egl-10, and Pleckstrin (DEP)	0.047032	0.036276	0.084706	2.85083	3.60783	3.83564	5.80319	2.25606e-63	2.3171e-61	0.345332
Pfx017856		Protein tyrosine phosphatase, non-receptor type 11, b	0.184754	0.13167	0.381133	1.07832	1.03991	1.17566	2.14758	1.75683e-09	1.36028e-08	0.35681
Pfx017583	HIST2H3A	protein heterodimerization activity	3.01426	2.99812	3.037	1.7342	1.73543	1.25173	-1.00251	0.00116006	0.00373933	0.308604
Pfx017581	TUBA1B	Tubulin is the major constituent of microtubules. It binds two moles of GTP, one at an exchangeable site on the beta chain and one at a non-exchangeable site on the alpha chain	156.879	152.518	157.152	76.7742	73.6968	72.9108	-1.14981	2.66221e-279	2.53539e-276	0.0321976
Pfx002658	FBN3	Fibrillin	0.119385	0.089616	0.111808	0.35744	0.321632	0.252338	1.45077	5.20906e-06	2.59425e-05	0.318419
Pfx007518	KIT	Belongs to the protein kinase superfamily. Tyr protein kinase family. CSF-1 PDGF receptor subfamily	0.013152	0.037585	0	0.176571	0.104926	0.176496	2.96242	0.000251686	0.000930698	0.809285
Pfx000724	sox32	SRY (sex determining region Y)-box 32	0	0	0	0.122964	0.058403	0.185934	4.78059	0.0100342	0.0257484	1.85679
Pfx000722	lyn	V-yes-1 Yamaguchi sarcoma viral related oncogene homolog	1.31926	0.842937	1.5435	0.138789	0	0	-4.69996	0.00429183	0.0121484	1.64572
Pfx000721		Belongs to the TRAFAC class myosin-kinesin ATPase superfamily. Kinesin family	0.009311	0.011102	0.024522	0.05617	0.114196	0.157373	2.44119	0.00781256	0.0206504	0.917718
Pfx016068		Myb/SANT-like DNA-binding domain	0.730471	1.15758	1.09468	3.3495	3.14809	2.77231	1.52953	8.35272e-13	9.14348e-12	0.213763
Pfx015834	gjc1	One gap junction consists of a cluster of closely packed pairs of transmembrane channels, the connexons, through which materials of low MW diffuse from one cell to a neighboring cell	0	0.026891	0.010989	0.08238	0.120705	0.167557	2.96224	0.000482075	0.00168281	0.848653
Pfx008269		5-hydroxytryptamine receptor 7-like	0	0.0298	0	0.10375	0.233086	0.178115	3.86753	0.00831946	0.0218487	1.46563
Pfx008265	KREMEN1	Kringle containing transmembrane protein 1	0	0	0	0.346135	0.380963	0.314173	5.92282	9.33263e-05	0.000376178	1.51583
Pfx006396	HNMT	Histamine	7.65371	7.38122	6.95365	3.9501	3.84454	3.25563	-1.07765	1.2416e-15	1.74123e-14	0.134702
Pfx004722		Zgc 171704	0.370072	0.45797	0.207208	1.46028	1.33658	1.25136	1.8384	1.81196e-06	9.59662e-06	0.38514
Pfx004723	SYT11	Synaptotagmin XIa	0	0.104029	0.114292	0.980185	0.507851	0.757709	3.15559	7.35327e-07	4.13599e-06	0.637262
Pfx004727	CDC42EP5	CDC42 effector protein (Rho GTPase binding) 1b	0.233003	0.241074	0.21453	0.733368	0.636027	0.667336	1.45465	2.11205e-07	1.27961e-06	0.280323
Pfx004894	clec-86	Si ch211-154o6.6	1.19557	0.997533	1.21352	3.7599	4.01046	3.96638	1.69835	7.64913e-31	2.70261e-29	0.147082
Pfx012742	F2RL3	Belongs to the G-protein coupled receptor 1 family	0.024209	0.051825	0.019715	0.079144	0.157949	0.331756	2.33236	0.0117502	0.0295511	0.925702
Pfx013832	NUAK1	NUAK family SNF1-like kinase 1	0.085028	0.131399	0.073765	0.80266	0.603387	0.507318	2.56335	4.14913e-12	4.22824e-11	0.369785
Pfx013833	NA	NA	0.179977	0.179865	0.219701	0.600371	0.807771	0.722094	1.77017	7.02413e-06	3.43694e-05	0.393989
Pfx013831	DEPDC7	DEP domain containing 7	0.324455	0.101107	0.208077	0.885629	0.917154	0.833583	1.98915	1.17238e-06	6.39344e-06	0.40927
Pfx016849		TNF receptor-associated factor	0.466954	0.446911	0.419154	1.0537	1.08337	0.848945	1.07318	3.6733e-05	0.000160106	0.260032
Pfx015572	socs3	suppressor of cytokine signaling	0.977693	0.939511	1.29673	4.24685	4.03784	4.41547	1.8913	6.28146e-32	2.3418e-30	0.160826
Pfx005278	CDKN2B	Cyclin-dependent kinase	0.517693	0.612894	0.942456	3.20563	2.69835	3.24375	2.01963	7.52325e-06	3.66064e-05	0.45098
Pfx023295	NA	NA	0	0.026927	0.080768	0.531992	0.395721	0.460257	3.43495	0.000114416	0.000452396	0.890392
Pfx023296	CAPN14	Belongs to the peptidase C2 family	0.244427	0.249468	0.21604	2.40288	3.00177	3.52788	3.52863	4.99749e-36	2.18141e-34	0.281573
Pfx020750	CD97	Belongs to the G-protein coupled receptor 2 family	1.14005	1.29202	1.31857	8.53792	10.0697	8.21874	2.74199	1.56186e-48	1.07645e-46	0.187295
Pfx020753	NA	NA	0	0	0	0	0.708193	1.19666	4.95245	0.0117041	0.0294518	1.96452
Pfx020754		Transposase	0.147412	0.109297	0.167803	0.333182	0.404803	0.430248	1.38405	0.000368722	0.00131789	0.388613
Pfx018873	SLC7A1	Solute carrier family 7 (cationic amino acid transporter, y system), member 1	0.317999	0.24974	0.463302	0.816661	1.06747	0.940099	1.36092	1.81235e-07	1.10707e-06	0.260831
Pfx023129		Leucine-rich repeat neuronal protein 4-like	0.124953	0.139502	0.233405	1.63946	1.68051	2.05344	3.32164	1.1308e-25	3.05711e-24	0.317116
Pfx022987	ABR	Active breakpoint cluster region-related	0.541895	0.572046	0.603361	1.49003	1.67739	1.75103	1.42241	3.23566e-11	3.00904e-10	0.214366
Pfx022984	dab2ip	DAB2 interacting protein	0.333289	0.264896	0.32111	0.97601	0.708278	0.744533	1.31509	2.7563e-10	2.32207e-09	0.208351
Pfx022982		Si dkey-34e4.1	0.106533	0.226537	0.192228	0.491396	0.43451	0.463911	1.28693	0.000143799	0.00055629	0.338528
Pfx021186	POLR3K	DNA-dependent RNA polymerase catalyzes the transcription of DNA into RNA using the four ribonucleoside triphosphates as substrates	6.11572	5.86604	5.65967	2.59051	2.53259	2.12228	-1.36948	4.76009e-37	2.15407e-35	0.107689
Pfx021185	MKL2	MKL myocardin-like	0.831809	0.616516	0.799777	4.5074	3.84331	4.03895	2.38187	8.60104e-84	1.41897e-81	0.122812
Pfx013064	CLIC2	Chloride intracellular channel	1.0206	0.964588	1.03374	2.74449	3.03402	2.40336	1.35124	6.92954e-12	6.91041e-11	0.196999
Pfx019429	RHOJ	Belongs to the small GTPase superfamily. Rho family	0.086483	0	0.202756	0.793009	2.17595	1.30333	3.76798	2.65496e-07	1.58707e-06	0.732154
Pfx019428	KCNH5	Potassium voltage-gated channel, subfamily H	0	0	0	0.028006	0.037373	0.0239	4.51443	0.0211611	0.0490613	1.95845
Pfx000256	ZNF521	Zinc finger protein	0.270228	0.19953	0.273912	0.805274	0.814136	0.640658	1.51155	5.95409e-08	3.896e-07	0.278875
Pfx000250	cdh2	Cadherin 2, type 1, N-cadherin (neuronal)	0.566967	0.394191	0.470692	1.16241	1.39845	1.31609	1.35933	1.19583e-11	1.16264e-10	0.20047
Pfx003481	LINC00493	Long intergenic non-protein coding RNA 493	9.32696	7.89604	8.54301	24.6551	23.9177	22.9791	1.38783	1.8326e-28	5.61354e-27	0.125413
Pfx001395		Cocaine- and amphetamine-regulated transcript	0.027576	0.164149	0.355364	1.82506	1.41615	1.08738	2.65937	0.000460071	0.00161437	0.759171
Pfx001397	IQGAP1	IQ motif containing GTPase activating protein 1	0.375462	0.298716	0.299742	0.993343	0.948716	1.16496	1.58988	3.76225e-17	5.8955e-16	0.18882
Pfx001399	ADAMTSL5	ADAMTS-like	0.385008	0.272302	0.293516	0.728824	0.830314	0.575307	1.08528	0.000202584	0.000763268	0.292073
Pfx009473	IDH2	Belongs to the isocitrate and isopropylmalate dehydrogenases family	2.55326	3.02911	2.4791	5.64517	6.578	5.498	1.04176	5.39784e-13	6.00614e-12	0.14439
Pfx001640	CDK4	Cyclin-dependent kinase 4	1.05062	0.92924	0.790997	3.71285	3.28271	3.89077	1.88112	1.47419e-36	6.51628e-35	0.148961
Pfx001649	NCKAP5L	Nck-associated protein 5, Peripheral clock protein	0.134977	0.181495	0.212044	0.041922	0.096714	0.082088	-1.27139	0.0194169	0.045613	0.543924
Pfx000119	CCL8	C-C motif chemokine	0.115764	0	0.135208	0.536634	0.368888	0.35308	2.34687	0.0194282	0.0456345	1.00413
Pfx000116	GREB1L	Growth regulation by estrogen in breast cancer-like	0	0.0124	0.028643	0.171218	0.280873	0.254343	3.93532	5.90635e-14	7.19476e-13	0.524
Pfx010796	PANK1	Pantothenate kinase	1.47906	1.2362	1.47924	4.08289	4.5654	3.45046	1.44522	1.11931e-18	1.96579e-17	0.16381
Pfx010794	FAS	Tumor necrosis factor receptor superfamily member 6	2.31315	1.68724	1.25353	5.5414	5.86152	4.37675	1.50071	1.31331e-11	1.27156e-10	0.221764
Pfx015312	NA	NA	0.223998	0.168059	0.113887	0.42722	0.459931	0.552227	1.39272	0.0211391	0.0490211	0.604088
Pfx006458	PDXK	pyridoxal (Pyridoxine, vitamin B6) kinase	0	0.562373	0	2.41197	2.62401	2.02403	3.39082	4.9413e-05	0.000210427	0.83551
Pfx006453	PDXK	pyridoxal (Pyridoxine, vitamin B6) kinase	8.85717	7.99397	8.69451	3.04939	2.56082	2.19961	-1.79352	3.31982e-59	3.14737e-57	0.110536
Pfx006456	CCDC173	Coiled-coil domain containing 173	201.583	195.879	189.504	19.7398	20.6009	21.803	-3.32547	0	0	0.0402307
Pfx004911	TUFT1	Tuftelin 1a	0.313449	0.520589	0.382908	1.1239	0.830021	0.828715	1.08596	0.000334825	0.00120797	0.302771
Pfx004913	SHE	Src homology 2 domain containing E	0.032508	0.040587	0.012056	0.210986	0.196149	0.260728	2.79355	3.15948e-05	0.000139216	0.671259
Pfx017210	MGST1	Microsomal glutathione S-transferase	0.292355	0.189029	0.259241	1.1754	0.859852	0.93106	1.89927	3.76721e-07	2.20847e-06	0.373846
Pfx010247	C1orf115	Domain of unknown function (DUF4710)	0.041504	0.017756	0.042063	0.218466	0.202402	0.224433	2.52015	6.32343e-06	3.11349e-05	0.558139
Pfx019324	hook1	Hook homolog	0.390174	0.341328	0.323226	0.856926	0.655046	0.765104	1.01282	0.000260682	0.00096108	0.27737
Pfx014546	STARD10	StAR-related lipid transfer (START) domain containing 10	0.829492	0.893318	0.913667	2.52666	2.51959	1.99466	1.32516	2.37885e-09	1.8217e-08	0.221985
Pfx014899	SACS	Spastic ataxia of Charlevoix-Saguenay (sacsin)	0.156371	0.100726	0.130539	0.345068	0.288919	0.290883	1.17052	1.98548e-07	1.20684e-06	0.225071
Pfx014892	SLC7A1	Solute carrier family 7 (cationic amino acid transporter, y system), member 1	0.073007	0.085002	0.111837	0.147685	0.336544	0.326533	1.45695	0.0027905	0.00824635	0.487287
Pfx006745	EPHA3	receptor	0.068207	0.063212	0	0.261864	0.225538	0.128438	2.08668	0.00438911	0.0123819	0.732489
Pfx008675	NA	NA	1.85133	1.44423	1.80895	4.78795	3.92611	4.47341	1.28626	1.60186e-19	2.98862e-18	0.142323
Pfx020545		zinc ion binding	1.37296	1.01811	1.18011	4.83796	5.02001	5.29545	2.0056	5.47559e-74	7.21538e-72	0.110218
Pfx021396	MMP16	Matrix metallopeptidase 16b (membrane-inserted)	1.12333	0.919866	0.857138	3.54226	3.89198	3.83232	1.87418	1.05599e-20	2.10917e-19	0.200871
Pfx021394	EGFR	Epidermal growth factor receptor	0.902886	0.926551	1.07668	5.11514	3.55111	4.337	2.05925	2.94845e-19	5.38117e-18	0.229555
Pfx021395	EGFR	Epidermal growth factor receptor	0.402058	0.441462	0.484742	2.07427	2.15849	2.46521	2.21812	3.35724e-17	5.28878e-16	0.263016
Pfx005571		Belongs to the sulfotransferase 1 family	0.081604	0.124917	0.112719	0.329411	0.379024	0.403063	1.66592	0.00263496	0.00783088	0.553941
Pfx005576		G protein-coupled receptor	0.078952	0.034108	0.008608	0.122383	0.187347	0.137089	1.71567	0.010308	0.0263687	0.668793
Pfx020132		Chromosome X open reading frame 38	0.099463	0.132329	0.175651	0.405496	0.316452	0.36553	1.24805	0.00609527	0.0165812	0.455059
Pfx020134	PCDH8	Cadherin-like	0.054754	0.011095	0.029336	0.183588	0.387321	0.225204	2.90646	1.85707e-05	8.48069e-05	0.678855
Pfx014233	ANXA6	Annexin A6	2.66228	2.92916	2.40976	1.23414	1.17575	0.829518	-1.38758	9.64846e-14	1.15057e-12	0.186362
Pfx003809	ZNF648	zinc finger protein	0	0	0	0.148183	0.052892	0.049937	4.79245	0.0101453	0.026008	1.86416
Pfx003800	PTPRF	Protein tyrosine phosphatase, receptor type F	17.2234	16.7397	19.1011	6.49944	6.24459	6.76495	-1.53003	8.05661e-87	1.43053e-84	0.0774707
Pfx018256	MAP7	Microtubule-associated protein 7	0.34049	0.289587	0.305873	1.39805	1.42966	1.42091	2.09162	1.28051e-23	3.09807e-22	0.208802
Pfx018255	PPP1R14C	Protein phosphatase 1 regulatory	0	0.141294	0.103961	1.21838	1.0349	0.697173	3.27773	0.000438989	0.00154661	0.932375
Pfx003110		Belongs to the TRAFAC class TrmE-Era-EngA-EngB-Septin- like GTPase superfamily. Septin GTPase family	0.05123	0	0.178138	0.168096	0.577169	1.11537	2.83104	0.00469358	0.0131347	1.00131
Pfx003117	RHBDL3	Rhomboid, veinlet-like 3 (Drosophila)	0	0	0	0.201263	0.187975	0.454546	6.16349	3.52857e-05	0.000154312	1.49007
Pfx001982	FBLN2	Fibulin 2	0	0	0	0.058846	0.120516	0.089065	6.05064	5.42517e-05	0.000229031	1.49898
Pfx001988	PHF2	PHD finger protein 2	0.119142	0.181992	0.028361	0.39548	0.316031	0.252526	1.42653	0.00155919	0.0048787	0.450943
Pfx006062	OIT3	transcript 3	0.137104	0.202659	0.202343	0.67623	0.587157	0.589058	1.65212	1.56948e-07	9.68877e-07	0.315036
Pfx006068	PSAP	Prosaposin	8.71967	10.5862	7.61527	33.3018	32.5139	31.5127	1.75966	9.04685e-82	1.43598e-79	0.0918715
Pfx007915	GABBR1	gamma-aminobutyric acid type B receptor subunit	0.297883	0.239145	0.215477	0.618362	0.6577	0.642122	1.26405	1.5636e-07	9.65821e-07	0.241004
Pfx000492	LRCH4	Leucine-rich repeats and calponin homology (CH) domain containing 4	0.972642	0.80615	0.84448	1.86769	2.0129	2.09744	1.1058	6.89583e-20	1.31736e-18	0.121126
Pfx007441	VIT	Ch1073-291c23.1	0.101233	0.161882	0.063441	0.461102	0.388824	0.382997	1.73923	0.000466101	0.00163279	0.49699
Pfx016341	GCNT4	Glucosaminyl (N-acetyl) transferase	0.267724	0.172344	0.100122	0.646533	0.812357	0.636546	1.86973	3.75517e-07	2.20203e-06	0.367987
Pfx016345	KCNT1	Potassium channel, subfamily T, member	0.085031	0.067892	0.05816	0.257036	0.225639	0.248225	1.65179	0.00067407	0.00228345	0.485834
Pfx004335	GFOD1	Glucose-fructose oxidoreductase domain containing 1	0.029386	0.030472	0.019549	0.153333	0.220152	0.157092	2.53908	5.50048e-07	3.14536e-06	0.507007
Pfx004337	AOC1	amine oxidase	0.107289	0.122664	0.174235	0.338266	0.278031	0.524719	1.36511	0.00804283	0.021194	0.515084
Pfx004336	SLC12A7	Solute carrier family 12 member	0.217384	0.167865	0.182654	0.751425	0.752517	0.800939	1.94329	5.9765e-19	1.06389e-17	0.218532
Pfx004331	TGFBR1	Transforming growth factor, beta receptor 1	1.40635	1.73913	1.45514	2.96444	3.67386	3.26863	1.01344	3.86896e-07	2.26494e-06	0.19968
Pfx004333	RECK	protein with kazal	0.071978	0.062068	0.081997	0.371698	0.33196	0.435061	2.26994	1.1263e-10	9.92355e-10	0.351986
Pfx000568	CD99L2	CD99 antigen-like	0.406485	0.378815	0.44689	2.5109	2.34457	2.4328	2.46537	2.39295e-43	1.37362e-41	0.178591
Pfx013437	PPFIBP2	Protein tyrosine phosphatase, receptor-type, F interacting protein, binding protein	3.7796	3.62417	2.86568	0.293003	0.466057	0.396663	-3.2221	2.998e-62	3.01991e-60	0.193513
Pfx013435	SYT9	Synaptotagmin IXb	0.103852	0.096232	0.128046	0.41687	0.631424	0.441454	2.00499	0.000317534	0.00114964	0.556854
Pfx013432	NA	NA	0.4945	0.5467	0.653858	0.14997	0.087957	0.121785	-2.21187	8.49557e-05	0.000344759	0.562822
Pfx013430		UPF0606 protein KIAA1549L-like	0.016077	0.011485	0.021301	0.136372	0.042405	0.109953	2.37031	0.00482501	0.0134666	0.840987
Pfx013431	NA	NA	0.597498	0.619801	0.56766	0.177009	0.136107	0.136022	-2.03018	6.90595e-07	3.90114e-06	0.408982
Pfx021806	ARHGEF2	guanine nucleotide exchange factor	0.070263	0.142919	0.066234	0.617065	0.352148	0.526814	2.16653	0.000277017	0.00101523	0.595873
Pfx021807		Belongs to the protein kinase superfamily	0.29072	0.273819	0.22974	2.19415	2.1799	2.29654	2.93278	4.54126e-16	6.58011e-15	0.361038
Pfx021808	TAGLN	Belongs to the calponin family	2.85554	2.8677	3.26815	15.2309	14.8933	14.7999	2.23167	5.37895e-85	9.23769e-83	0.114231
Pfx010163	crim1	Cysteine-rich motor neuron 1	0.072922	0.089973	0.040075	2.65823	2.47956	2.45691	4.97056	5.54338e-48	3.74661e-46	0.341535
Pfx010165	tecpr2	Tectonin beta-propeller	6.20597	5.64782	6.47935	3.06329	3.2273	3.00892	-1.0643	4.38416e-56	3.84339e-54	0.067453
Pfx010167	TRAF3	TNF receptor-associated factor 3	1.95138	1.86568	1.89168	4.28462	4.88876	4.70777	1.19565	3.47747e-19	6.30822e-18	0.133556
Pfx018753	DCLK1	Serine threonine-protein kinase	0.0333	0.056597	0.134966	0.185233	0.26362	0.261738	1.54691	0.021076	0.048891	0.670639
Pfx015101	GDPD5	Glycerophosphodiester phosphodiesterase	0.258931	0.304677	0.315629	0.758737	0.720737	0.840382	1.3033	4.13535e-07	2.41348e-06	0.257435
Pfx018754	NBEA	Neurobeachin	0.611603	0.666699	0.769258	1.76372	1.64792	1.86426	1.27411	4.73358e-22	1.02882e-20	0.13198
Pfx012458	BAHCC1	BAH domain and coiled-coil containing 1	0.030106	0.039674	0.050553	0.147615	0.164877	0.151542	1.83639	2.24372e-06	1.17204e-05	0.388232
Pfx012455	TMEM235	Transmembrane protein 235	0	0	0	0.122236	0.379373	0.201787	5.12938	0.00327862	0.0095368	1.74449
Pfx012452	SOCS3	suppressor of cytokine signaling	0.321883	0.288079	0.276622	0.515144	0.59921	0.858576	1.06796	0.00061273	0.00209223	0.311729
Pfx012450	CYTH1	Cytohesin 1a	0.429996	0.400664	0.195893	1.17956	1.13315	1.44819	1.77019	3.07615e-10	2.58219e-09	0.28121
Pfx020860	PLEC	Plectin a	0.081375	0.070737	0.050531	0.293955	0.411601	0.277358	2.19018	3.08661e-16	4.53192e-15	0.26808
Pfx020867	gdf6	growth differentiation factor	0	0	0	0.074674	0.154889	0.132691	5.13567	0.00312662	0.00913398	1.73795
Pfx022591	ARHGEF15	Domain found in Dishevelled, Egl-10, and Pleckstrin (DEP)	0	0	0	0.076719	0.097578	0.056284	5.86761	0.00012818	0.000501867	1.53204
Pfx022593			0.447821	0.647573	0.814173	1.57149	1.51102	1.6552	1.20878	3.01831e-06	1.55188e-05	0.258864
Pfx021021	NKAIN1	Na K transporting ATPase interacting 1	0.018549	0.055258	0	0.093671	0.343094	0.205109	2.89998	0.00110935	0.00358802	0.889232
Pfx021023	SDC3	Cell surface proteoglycan	0.079548	0.027298	0.114054	0.313724	0.282645	0.192827	1.62573	0.013335	0.0329904	0.656944
Pfx021024	NA	NA	0.047778	0.048206	0.018488	0.046671	0.189731	0.247284	1.86492	0.0189774	0.0447009	0.794946
Pfx021025	NOBOX	NOBOX oogenesis homeobox	0.212374	0.057222	0.049995	0.581415	0.420572	0.329413	1.93535	0.000265386	0.000976361	0.530678
Pfx021026	LAPTM5	response to leukemia inhibitory factor	0.36243	0.446026	0.486155	2.26967	1.40964	1.45429	1.86621	2.27134e-06	1.18558e-05	0.394744
Pfx021028	fgr	Yes-related kinase	0.061808	0.108338	0.233857	0.566749	0.567175	0.370898	1.75934	0.000131402	0.000512877	0.460101
Pfx021029	AHDC1	AT-hook DNA-binding motif-containing protein	0.035084	0.007571	0.021921	0.168679	0.173232	0.084175	2.53112	0.000422832	0.00149522	0.717966
Pfx015485	RAB11FIP4	RAB11 family interacting protein 4 (class II)	0.044464	0.051813	0.043479	0.741293	0.479544	0.211374	2.98402	6.80381e-06	3.33536e-05	0.663156
[truncated: 1,055 more rows]
