# Supplementary material for: Sexually Dimorphic Gene Expression in X and Y Sperms Instructs Sexual Dimorphism of Embryonic Genome Activation in Yellow Catfish (Pelteobagrus fulvidraco)
Source: Biology (Basel). 2022 Dec 14;11(12):1818. doi: 10.3390/biology11121818 (PMC9775105; doi:10.3390/biology11121818)
Supplement: Supplementary file 1 [file biology-11-01818-s001.zip › Table S2.xlsx]

## Sheet: hyper.DMRs
	start	end	strand	pvalue	qvalue	meth.diff (%)
chr1	855501	856000	*	7.33e-12	1.3e-10	27.5059
chr1	960501	961000	*	1.27e-102	2.14e-100	49.3154
chr1	1404001	1404500	*	1.02e-143	2.53e-141	26.7509
chr1	1434501	1435000	*	1.32409593085454e-321	1.11245797080198e-318	37.6703
chr1	2136501	2137000	*	7.73e-53	7.08e-51	31.6326
chr1	2492501	2493000	*	9.69e-31	5.55e-29	25.6727
chr1	2899001	2899500	*	3.87e-184	1.3e-181	50.5992
chr1	3028501	3029000	*	4.14e-75	5.16e-73	26.5375
chr1	3328501	3329000	*	1.4e-42	1.06e-40	38.729
chr1	3565001	3565500	*	2.02e-184	6.8e-182	28.0227
chr1	3586001	3586500	*	7.85e-42	5.89e-40	28.5261
chr1	4023501	4024000	*	4.37e-49	3.77e-47	26.8236
chr1	4024001	4024500	*	4.66e-146	1.18e-143	45.625
chr1	4290501	4291000	*	4.08e-109	7.33e-107	40.0786
chr1	4291001	4291500	*	2.98e-32	1.79e-30	45.1919
chr1	4299001	4299500	*	2.42e-43	1.87e-41	27.1947
chr1	4300501	4301000	*	8.58e-79	1.11e-76	39.7084
chr1	4301001	4301500	*	5.72e-210	2.34e-207	34.8994
chr1	4387001	4387500	*	5.21e-32	3.1e-30	38.9816
chr1	4387501	4388000	*	2.21e-240	1.1e-237	41.4668
chr1	4388001	4388500	*	1.89e-28	1.01e-26	33.6285
chr1	4440001	4440500	*	8.15e-18	2.51e-16	27.7705
chr1	4543501	4544000	*	0	0	38.2509
chr1	4544001	4544500	*	0	0	35.7422
chr1	4544501	4545000	*	0	0	42.8448
chr1	4545001	4545500	*	2.93e-158	8.14e-156	28.4368
chr1	5357001	5357500	*	2.53e-22	1.03e-20	29.0144
chr1	5664001	5664500	*	1.86e-121	3.77e-119	25.3911
chr1	5664501	5665000	*	7.28e-190	2.56e-187	35.093
chr1	5689501	5690000	*	6.52e-49	5.6e-47	39.7851
chr1	6469501	6470000	*	1.02e-57	1.01e-55	40.8686
chr1	6592001	6592500	*	3.76e-19	1.27e-17	43.2768
chr1	6861001	6861500	*	0	0	77.6047
chr1	6885501	6886000	*	3.4e-142	8.34e-140	26.178
chr1	6886001	6886500	*	0	0	40.0709
chr1	6921501	6922000	*	4.61e-51	4.11e-49	43.0577
chr1	6953501	6954000	*	5.13e-54	4.79e-52	35.0306
chr1	7330501	7331000	*	1.7e-174	5.28e-172	79.5014
chr1	7331001	7331500	*	0	0	95.4954
chr1	7331501	7332000	*	5.91e-193	2.12e-190	96.6603
chr1	7577501	7578000	*	1.33e-53	1.23e-51	27.2235
chr1	7662001	7662500	*	4.4e-28	2.31e-26	25.5354
chr1	7662501	7663000	*	6.39e-110	1.16e-107	66.6743
chr1	7772501	7773000	*	2.65e-18	8.44e-17	26.8372
chr1	7773001	7773500	*	5.46e-84	7.5e-82	44.6197
chr1	7802001	7802500	*	2.61e-56	2.52e-54	37.9986
chr1	7848501	7849000	*	4.77e-39	3.39e-37	28.4164
chr1	7878001	7878500	*	2.27e-24	1.02e-22	49.0315
chr1	8068501	8069000	*	5.56e-53	5.11e-51	25.0121
chr1	8499001	8499500	*	4.45e-57	4.35e-55	36.2932
chr1	8499501	8500000	*	1.62e-248	8.52e-246	61.207
chr1	9004001	9004500	*	5.65e-35	3.65e-33	31.0472
chr1	9004501	9005000	*	0	0	34.5241
chr1	9281001	9281500	*	7.8e-47	6.45e-45	60.9722
chr1	9359001	9359500	*	0	0	75.0156
chr1	9405501	9406000	*	1.37e-202	5.34e-200	30.2137
chr1	9816001	9816500	*	3.91e-23	1.65e-21	25.5667
chr1	9816501	9817000	*	4.43e-100	7.28e-98	33.1911
chr1	9817001	9817500	*	3.37e-47	2.81e-45	29.4471
chr1	10414001	10414500	*	4.69e-61	4.86e-59	25.8601
chr1	10616501	10617000	*	3.56e-171	1.08e-168	53.6197
chr1	10617001	10617500	*	1.77e-169	5.33e-167	54.7414
chr1	10617501	10618000	*	1.15e-57	1.13e-55	46.5933
chr1	10647501	10648000	*	1.59e-57	1.57e-55	27.8886
chr1	10648001	10648500	*	1.67e-29	9.22e-28	31.0827
chr1	10649501	10650000	*	4.19e-246	2.16e-243	48.817
chr1	10650001	10650500	*	1.04e-86	1.48e-84	33.1253
chr1	10705501	10706000	*	3.3e-199	1.25e-196	37.7827
chr1	10706001	10706500	*	6.01e-147	1.53e-144	33.9875
chr1	10709501	10710000	*	1.98e-91	2.96e-89	30.4963
chr1	10710001	10710500	*	3e-240	1.49e-237	40.0027
chr1	10725001	10725500	*	6.59e-122	1.34e-119	33.3599
chr1	10725501	10726000	*	2.59e-107	4.58e-105	31.7557
chr1	10726001	10726500	*	4.96e-251	2.65e-248	31.0399
chr1	10999501	11000000	*	4.13e-169	1.24e-166	88.4564
chr1	11000001	11000500	*	9.07e-160	2.55e-157	83.275
chr1	11007001	11007500	*	4.54e-24	2.01e-22	27.0017
chr1	11094501	11095000	*	3.31e-203	1.29e-200	49.414
chr1	11104501	11105000	*	6.69e-51	5.94e-49	35.3208
chr1	11176001	11176500	*	2.29e-33	1.42e-31	29.2163
chr1	11176501	11177000	*	7.78e-68	8.9e-66	26.4287
chr1	11216001	11216500	*	8.5e-22	3.36e-20	40.1006
chr1	11218501	11219000	*	2.16e-31	1.26e-29	30.73
chr1	11254001	11254500	*	2.26e-55	2.16e-53	31.8738
chr1	11292001	11292500	*	5.21e-48	4.4e-46	36.4365
chr1	11496501	11497000	*	2.45e-98	3.95e-96	72.925
chr1	11661001	11661500	*	8.73e-73	1.06e-70	26.971
chr1	11704501	11705000	*	3.75e-217	1.61e-214	30.8412
chr1	11705001	11705500	*	1.34e-109	2.42e-107	33.4627
chr1	11706001	11706500	*	4.59e-123	9.41e-121	36.6316
chr1	11706501	11707000	*	1.52e-148	3.92e-146	36.4103
chr1	11711001	11711500	*	2.21e-145	5.54e-143	72.261
chr1	11711501	11712000	*	0	0	57.7865
chr1	11715501	11716000	*	1.62e-125	3.4e-123	48.6563
chr1	11781501	11782000	*	5.63e-22	2.24e-20	31.5588
chr1	11782501	11783000	*	5.41e-92	8.13e-90	30.5738
chr1	12065001	12065500	*	9.87e-213	4.11e-210	67.5951
chr1	12175001	12175500	*	0	0	85.9108
chr1	12175501	12176000	*	1.55e-280	1e-277	87.9395
chr1	12177501	12178000	*	6.83e-207	2.73e-204	63.0336
chr1	12211501	12212000	*	3.26e-43	2.51e-41	58.5404
chr1	12297001	12297500	*	1.79e-37	1.22e-35	25.992
chr1	12297501	12298000	*	2.2e-47	1.84e-45	26.2656
chr1	12394501	12395000	*	1.3e-202	5.07e-200	59.3525
chr1	12395001	12395500	*	1.05e-46	8.67e-45	48.9654
chr1	12494001	12494500	*	1.49e-30	8.5e-29	27.7746
chr1	12588001	12588500	*	3.82e-83	5.2e-81	27.0321
chr1	12978001	12978500	*	6.85e-30	3.82e-28	33.0535
chr1	13152001	13152500	*	8.11e-63	8.61e-61	31.6574
chr1	13161501	13162000	*	4.11e-53	3.79e-51	28.6523
chr1	13700001	13700500	*	5.04e-249	2.66e-246	70.7283
chr1	13700501	13701000	*	2.72e-243	1.38e-240	66.9438
chr1	13701001	13701500	*	4.17e-56	4.01e-54	57.9052
chr1	13715501	13716000	*	1.12e-22	4.62e-21	25.6266
chr1	13793501	13794000	*	7.03e-57	6.86e-55	40.567
chr1	14114001	14114500	*	5.42e-39	3.85e-37	36.5671
chr1	14114501	14115000	*	1.75e-36	1.17e-34	40.1043
chr1	14402001	14402500	*	1.39e-100	2.3e-98	72.7713
chr1	14416001	14416500	*	2.81e-42	2.12e-40	42.1434
chr1	14540001	14540500	*	3.74e-67	4.23e-65	29.3616
chr1	14718001	14718500	*	4.12e-200	1.56e-197	40.5188
chr1	14718501	14719000	*	3.8e-211	1.56e-208	34.9631
chr1	14719001	14719500	*	1.02e-108	1.83e-106	30.9993
chr1	14817501	14818000	*	1.52e-220	6.63e-218	44.9493
chr1	15238001	15238500	*	1.35e-14	3.18e-13	29.2186
chr1	15397001	15397500	*	3.57e-137	8.45e-135	43.1838
chr1	15397501	15398000	*	5.14e-71	6.11e-69	45.2475
chr1	15439501	15440000	*	2.77e-196	1.02e-193	50.3227
chr1	15503001	15503500	*	4.4e-62	4.63e-60	35.9464
chr1	15503501	15504000	*	6.73e-220	2.94e-217	49.3005
chr1	15504001	15504500	*	6.89e-222	3.03e-219	43.4407
chr1	15504501	15505000	*	7.92e-164	2.29e-161	50.4532
chr1	15505001	15505500	*	1.15e-29	6.39e-28	25.5628
chr1	15505501	15506000	*	2.55e-115	4.88e-113	45.5358
chr1	15506501	15507000	*	1.35e-230	6.26e-228	53.6253
chr1	15507001	15507500	*	2.37e-158	6.58e-156	38.8262
chr1	15507501	15508000	*	1.29e-100	2.13e-98	45.0946
chr1	15881501	15882000	*	3.74e-31	2.17e-29	25.49
chr1	15934001	15934500	*	3.35e-25	1.57e-23	26.0426
chr1	15934501	15935000	*	7.44e-189	2.59e-186	32.1195
chr1	16010001	16010500	*	4.88e-55	4.63e-53	27.2335
chr1	16422501	16423000	*	5.91e-80	7.78e-78	29.5374
chr1	16423001	16423500	*	5.4e-172	1.65e-169	39.1228
chr1	16439001	16439500	*	4.65e-40	3.38e-38	34.0925
chr1	16439501	16440000	*	6.26e-35	4.04e-33	31.1168
chr1	16447501	16448000	*	1.66e-274	1.03e-271	50.0706
chr1	16448001	16448500	*	4.72e-108	8.39e-106	51.0607
chr1	16824501	16825000	*	1.68e-105	2.91e-103	36.2508
chr1	16825001	16825500	*	2.4e-40	1.75e-38	33.6554
chr1	17208001	17208500	*	2.71e-13	5.63e-12	28.3217
chr1	18293501	18294000	*	6.71e-17	1.93e-15	25.0583
chr1	18552001	18552500	*	7.67e-22	3.04e-20	29.9242
chr1	18682001	18682500	*	0	0	67.8753
chr1	18913001	18913500	*	1.4e-26	6.94e-25	29.837
chr1	19243501	19244000	*	4.12e-16	1.11e-14	29.3649
chr1	19269001	19269500	*	1.42e-36	9.52e-35	37.1439
chr1	19269501	19270000	*	0	0	67.0999
chr1	19270001	19270500	*	2.72e-153	7.31e-151	68.8814
chr1	19427501	19428000	*	7.03e-108	1.25e-105	43.3865
chr1	19508501	19509000	*	3.49e-31	2.03e-29	36.394
chr1	19510001	19510500	*	2.36e-67	2.68e-65	38.9105
chr1	19530501	19531000	*	1.48e-290	1.03e-287	51.1315
chr1	19531001	19531500	*	1.54e-76	1.95e-74	45.1416
chr1	19567001	19567500	*	0	0	66.5301
chr1	19567501	19568000	*	0	0	66.5813
chr1	19583501	19584000	*	1.09e-52	9.99e-51	27.2905
chr1	19789001	19789500	*	3.21e-33	1.97e-31	30.7977
chr1	19829001	19829500	*	8.63e-45	6.86e-43	42.504
chr1	19837501	19838000	*	5.43e-11	8.72e-10	26.4344
chr1	20166501	20167000	*	2.49e-57	2.45e-55	45.1139
chr1	20205501	20206000	*	6.95e-264	4.03e-261	42.999
chr1	20206001	20206500	*	2.7143284539716e-313	2.18477951007222e-310	35.3465
chr1	20429001	20429500	*	3.47e-147	8.8e-145	58.1966
chr1	20540501	20541000	*	6.81e-40	4.94e-38	61.1997
chr1	20541001	20541500	*	6.32e-195	2.3e-192	63.7627
chr1	20546501	20547000	*	5.37e-98	8.63e-96	51.3388
chr1	20547001	20547500	*	2.55e-163	7.36e-161	54.4764
chr1	20649001	20649500	*	4.81e-12	8.73e-11	27.2049
chr1	21735501	21736000	*	8.5e-26	4.07e-24	32.6843
chr1	22019001	22019500	*	3.33e-09	4.26e-08	34.1291
chr1	23185501	23186000	*	1.16e-16	3.28e-15	39.6942
chr1	23293501	23294000	*	4.79e-40	3.48e-38	44.48
chr1	23376001	23376500	*	9.18e-50	8e-48	25.6909
chr1	23467501	23468000	*	3.19e-15	7.97e-14	27.7784
chr1	23955501	23956000	*	5.83e-176	1.83e-173	36.3642
chr1	23956001	23956500	*	1.29e-198	4.84e-196	31.1289
chr1	24000001	24000500	*	1.22e-179	3.93e-177	56.8776
chr1	24368501	24369000	*	1.63e-23	7.04e-22	39.1989
chr1	24530501	24531000	*	3.48e-44	2.73e-42	73.9275
chr1	24531001	24531500	*	0	0	75.5864
chr1	24813001	24813500	*	9.26e-21	3.46e-19	25.9113
chr1	24948501	24949000	*	5.08e-26	2.46e-24	31.6267
chr1	24969501	24970000	*	2.43e-138	5.8e-136	48.6024
chr1	24970001	24970500	*	8.32e-292	5.88e-289	43.182
chr1	25029501	25030000	*	1.7e-18	5.49e-17	37.9097
chr1	25200001	25200500	*	2.07e-189	7.23e-187	51.4219
chr1	25200501	25201000	*	2.17e-152	5.76e-150	51.5588
chr1	25235001	25235500	*	4.38e-31	2.54e-29	49.2991
chr1	26174001	26174500	*	1.46e-159	4.1e-157	30.194
chr1	26586001	26586500	*	1.8e-292	1.28e-289	42.5678
chr1	26586501	26587000	*	0	0	91.7589
chr1	26587001	26587500	*	0	0	77.3186
chr1	26587501	26588000	*	0	0	69.8165
chr1	26588001	26588500	*	0	0	71.6909
chr1	26601501	26602000	*	4.33e-49	3.74e-47	33.8578
chr1	26602001	26602500	*	5.75e-151	1.51e-148	35.0074
chr1	26602501	26603000	*	0	0	61.3982
chr1	26603001	26603500	*	0	1.2e-306	67.6084
chr1	26604001	26604500	*	3.97e-238	1.95e-235	78.2545
chr1	26604501	26605000	*	1.57e-87	2.24e-85	62.7132
chr1	26652001	26652500	*	1.65e-34	1.05e-32	27.7211
chr1	26653001	26653500	*	4.56e-38	3.17e-36	37.3558
chr1	26653501	26654000	*	3.93e-96	6.2e-94	39.8704
chr1	26654001	26654500	*	1.19e-65	1.32e-63	43.6245
chr1	26654501	26655000	*	5.85e-31	3.38e-29	34.1667
chr1	26825501	26826000	*	8.82e-28	4.58e-26	42.2469
chr1	26980501	26981000	*	3.24e-20	1.17e-18	28.331
chr1	26993001	26993500	*	4.31e-14	9.67e-13	32.3077
chr1	27279001	27279500	*	7.79e-38	5.38e-36	41.2586
chr1	27378501	27379000	*	1.7e-68	1.96e-66	29.7618
chr1	27671501	27672000	*	1.6e-36	1.07e-34	26.5772
chr1	27672001	27672500	*	5.16e-202	2e-199	45.4911
chr1	27672501	27673000	*	0	0	45.0903
chr1	27863001	27863500	*	2.58e-24	1.16e-22	28.8639
chr1	27979001	27979500	*	1.28e-17	3.88e-16	25.0229
chr1	28251001	28251500	*	1.61e-96	2.54e-94	35.1821
chr1	28874001	28874500	*	1.93e-51	1.73e-49	34.1017
chr1	29076001	29076500	*	3.15e-77	4.01e-75	27.5979
chr1	29076501	29077000	*	4.72e-245	2.42e-242	48.8895
chr1	29585001	29585500	*	8.68e-24	3.79e-22	35.9747
chr1	29585501	29586000	*	0	0	37.664
chr1	29586001	29586500	*	2.76e-23	1.18e-21	28.0923
chr1	29637501	29638000	*	5.98e-231	2.78e-228	64.6648
chr1	29638001	29638500	*	2.63e-151	6.94e-149	36.1535
chr1	29684501	29685000	*	1.98e-296	1.44e-293	68.4016
chr1	30047001	30047500	*	1.49e-123	3.08e-121	30.1444
chr1	30243001	30243500	*	0	0	57.5005
chr1	30243501	30244000	*	1.3e-111	2.39e-109	45.8805
chr1	31260001	31260500	*	1.86e-189	6.5e-187	61.2871
chr1	31260501	31261000	*	1.35e-101	2.25e-99	52.5829
chr1	31263001	31263500	*	8.86e-42	6.65e-40	35.0938
chr1	31352001	31352500	*	1.69e-111	3.12e-109	47.1209
chr1	31352501	31353000	*	3.68e-96	5.8e-94	60.4892
chr1	31379501	31380000	*	4.47e-19	1.5e-17	32.8275
chr1	31787001	31787500	*	2.13e-34	1.35e-32	31.4103
chr1	31787501	31788000	*	1.16e-123	2.4e-121	39.1421
chr1	31788001	31788500	*	1.81e-255	9.99e-253	48.2097
chr1	31788501	31789000	*	0	0	49.9547
chr1	32133001	32133500	*	1.34e-45	1.08e-43	28.424
chr1	32243501	32244000	*	0	0	66.0098
chr1	32244001	32244500	*	0	0	65.4129
chr1	32244501	32245000	*	1.09e-161	3.11e-159	63.9055
chr1	32245001	32245500	*	1.03e-155	2.8e-153	67.4581
chr1	32245501	32246000	*	3.2e-18	1.01e-16	31.1873
chr1	32349001	32349500	*	2.59e-207	1.04e-204	64.1639
chr1	32387501	32388000	*	0	0	45.6104
chr1	32401001	32401500	*	1.95e-42	1.48e-40	50.5935
chr1	32401501	32402000	*	4.16e-290	2.89e-287	56.5147
chr1	32428501	32429000	*	4.91e-21	1.86e-19	32.7003
chr1	32585001	32585500	*	6.53e-271	3.96e-268	51.2436
chr1	32585501	32586000	*	3.39e-299	2.5e-296	47.3003
chr1	32586001	32586500	*	8.79e-284	5.82e-281	51.4494
chr1	32787501	32788000	*	2.64e-94	4.07e-92	44.1453
chr1	32788001	32788500	*	1.04e-132	2.35e-130	54.5581
chr1	32963501	32964000	*	2.01e-224	8.95e-222	65.1894
chr1	32966501	32967000	*	8.08e-207	3.22e-204	41.7515
chr1	32967001	32967500	*	0	0	51.3862
chr1	32967501	32968000	*	3.68e-192	1.31e-189	44.6387
chr1	32968001	32968500	*	1.19e-42	9.04e-41	27.3441
chr1	33062001	33062500	*	1.99e-246	1.03e-243	55.4624
chr1	33062501	33063000	*	5.39e-261	3.08e-258	44.2095
chr1	33063001	33063500	*	5.08e-241	2.54e-238	44.9299
chr1	33063501	33064000	*	0	0	45.9201
chr1	33064001	33064500	*	4.94e-61	5.13e-59	34.7186
chr1	33121501	33122000	*	1.09e-300	8.2e-298	45.1962
chr1	33122001	33122500	*	0	0	52.0853
chr1	33122501	33123000	*	0	0	43.6185
chr1	33123501	33124000	*	1.81e-30	1.03e-28	27.6089
chr1	33124001	33124500	*	0	0	50.9997
chr1	33124501	33125000	*	9.14e-184	3.05e-181	31.4271
chr1	33226501	33227000	*	2.15e-28	1.14e-26	48.9074
chr1	33228001	33228500	*	0	0	42.0486
chr1	33228501	33229000	*	0	0	38.5204
chr1	33229001	33229500	*	5.16e-166	1.52e-163	37.5786
chr1	33337501	33338000	*	1.7e-14	3.97e-13	32.3744
chr1	33345001	33345500	*	1.73e-171	5.29e-169	27.7898
chr1	33346001	33346500	*	5.04e-37	3.42e-35	26.3142
chr1	33387001	33387500	*	8.15e-59	8.19e-57	37.1841
chr1	33387501	33388000	*	8.2e-126	1.73e-123	53.7498
chr1	33388001	33388500	*	1.21e-124	2.53e-122	48.4872
chr1	33443001	33443500	*	3.36e-186	1.14e-183	81.4963
chr1	33443501	33444000	*	0	0	84.5623
chr1	33444501	33445000	*	3.73e-56	3.6e-54	39.0385
chr1	33445001	33445500	*	0	0	43.3626
chr1	33445501	33446000	*	3.36e-270	2.03e-267	57.7492
chr1	33494001	33494500	*	2.07e-184	6.96e-182	46.82
chr1	33495001	33495500	*	0	0	51.9102
chr1	33495501	33496000	*	0	0	53.2449
chr1	33516501	33517000	*	1.52e-187	5.24e-185	67.9001
chr1	33517001	33517500	*	9.32e-40	6.74e-38	30.6101
chr1	33521001	33521500	*	4.66e-72	5.61e-70	27.9294
chr1	33684501	33685000	*	1.6e-99	2.61e-97	42.7171
chr1	33690001	33690500	*	8.19e-74	1e-71	42.7269
chr1	33713501	33714000	*	2.46e-91	3.66e-89	33.9369
chr1	33714001	33714500	*	1.52e-253	8.28e-251	31.5963
chr1	33919501	33920000	*	2.39e-126	5.05e-124	46.928
chr1	33920001	33920500	*	0	0	50.0618
chr1	33932501	33933000	*	1.81e-40	1.33e-38	37.5178
chr1	33933001	33933500	*	8.82e-76	1.1e-73	34.3497
chr1	34068501	34069000	*	0	0	42.8637
chr1	34069001	34069500	*	8.08e-245	4.13e-242	45.0074
chr1	34306001	34306500	*	2.67e-42	2.02e-40	28.1815
chr1	34477501	34478000	*	1.64e-269	9.88e-267	43.58
chr1	34478001	34478500	*	3.08e-69	3.58e-67	36.1191
chr1	34478501	34479000	*	9.15e-14	1.99e-12	39.6743
chr1	34479501	34480000	*	1.15e-34	7.35e-33	29.3945
chr1	34898501	34899000	*	0	0	74.264
chr1	34899001	34899500	*	0	0	78.2612
chr1	35026001	35026500	*	0	0	63.3136
chr1	35026501	35027000	*	3.13e-153	8.39e-151	82.0626
chr1	35027001	35027500	*	3.31e-118	6.51e-116	67.231
chr1	35027501	35028000	*	8.86e-51	7.86e-49	57.5714
chr1	35043501	35044000	*	1.03e-10	1.6e-09	25.2043
chr1	35142501	35143000	*	7.39e-19	2.45e-17	38.3882
chr1	35143001	35143500	*	1.73e-37	1.19e-35	29.4216
chr1	35582001	35582500	*	4.16e-59	4.2e-57	29.25
chr1	35582501	35583000	*	6.19e-86	8.69e-84	46.3265
chr1	35600501	35601000	*	0	0	75.3835
chr1	35601001	35601500	*	0	0	79.5603
chr1	35611001	35611500	*	8.13e-210	3.32e-207	62.7238
chr1	35934501	35935000	*	5.18e-156	1.42e-153	62.8824
chr1	35935001	35935500	*	0	0	66.4411
chr1	35935501	35936000	*	0	0	66.2634
chr1	36198001	36198500	*	9.51e-77	1.21e-74	30.9388
chr1	36198501	36199000	*	7.75e-201	2.97e-198	30.2627
chr1	36227001	36227500	*	3.83153756799761e-310	3.03e-307	59.7188
chr1	36227501	36228000	*	6.3e-69	7.31e-67	30.6703
chr1	36382001	36382500	*	0	0	57.2167
chr1	36382501	36383000	*	5.91e-36	3.91e-34	37.0303
chr1	36542501	36543000	*	1.31e-166	3.86e-164	41.1865
chr1	36660501	36661000	*	0	0	64.2735
chr1	36661001	36661500	*	8.06e-125	1.68e-122	64.8802
chr1	36661501	36662000	*	0	0	75.3669
chr1	36690001	36690500	*	1.69e-179	5.46e-177	58.8032
chr1	36690501	36691000	*	0	0	64.2366
chr1	36691001	36691500	*	3.89e-114	7.38e-112	61.9603
chr1	36691501	36692000	*	1.69e-214	7.11e-212	68.1652
chr1	37028501	37029000	*	1.23e-31	7.25e-30	28.5714
chr1	37029001	37029500	*	4.85e-105	8.38e-103	31.6972
chr1	37029501	37030000	*	6.47e-72	7.78e-70	32.315
chr1	37030001	37030500	*	2.31e-67	2.62e-65	37.0401
chr1	37237001	37237500	*	1.48e-44	1.17e-42	25.3008
chr1	37300501	37301000	*	6.31e-73	7.67e-71	47.0743
chr1	37301001	37301500	*	7.05e-172	2.16e-169	52.2685
chr1	37329501	37330000	*	3.89e-45	3.11e-43	34.0326
chr1	37330001	37330500	*	7.09e-52	6.41e-50	34.1729
chr1	37330501	37331000	*	3.17e-95	4.95e-93	29.3087
chr1	37356001	37356500	*	1.95e-31	1.14e-29	31.256
chr1	37356501	37357000	*	5.01e-100	8.23e-98	35.3942
chr1	37516001	37516500	*	6.42e-195	2.34e-192	26.8741
chr1	37516501	37517000	*	0	0	32.7249
chr1	37518501	37519000	*	1.67e-37	1.14e-35	26.4453
chr1	37799501	37800000	*	6.54e-11	1.04e-09	27.3133
chr1	37803501	37804000	*	6.14e-133	1.39e-130	35.9584
chr1	37804001	37804500	*	5.64e-138	1.34e-135	34.5292
chr1	37880001	37880500	*	6.78e-165	1.98e-162	29.7554
chr1	37947501	37948000	*	9.6e-13	1.88e-11	25.207
chr1	38067001	38067500	*	9.17e-16	2.39e-14	33.6436
chr1	38140001	38140500	*	8.54e-22	3.37e-20	27.2886
chr1	38450001	38450500	*	2.5e-140	6.03e-138	44.7919
chr1	38450501	38451000	*	3.96e-230	1.83e-227	48.3167
chr1	38458501	38459000	*	6.23e-62	6.54e-60	30.8979
chr1	38736001	38736500	*	7.32e-184	2.44e-181	44.8162
chr1	38736501	38737000	*	4.23e-68	4.85e-66	49.1568
chr1	38956501	38957000	*	2.4e-44	1.89e-42	49.8343
chr1	38957501	38958000	*	2.47e-33	1.53e-31	40.0554
chr1	38958001	38958500	*	0	0	93.1159
chr1	38958501	38959000	*	0	0	81.5792
chr1	38959001	38959500	*	3.35e-273	2.06e-270	86.7267
chr1	38959501	38960000	*	2.23e-154	6.01e-152	83.3028
chr1	39024501	39025000	*	4.08e-167	1.21e-164	45.6809
chr1	39175501	39176000	*	3.18e-162	9.08e-160	57.619
chr1	39549001	39549500	*	9.06e-35	5.82e-33	31.1197
chr1	40412001	40412500	*	2.56e-17	7.59e-16	29.286
chr1	40943501	40944000	*	4.01e-38	2.79e-36	26.563
chr1	41462001	41462500	*	1.77e-36	1.19e-34	25.9341
chr1	41614501	41615000	*	1.05e-27	5.41e-26	26.7231
chr1	41726001	41726500	*	2.02e-10	3.03e-09	25.8547
chr1	41848501	41849000	*	8.42e-83	1.14e-80	33.5349
chr1	41862501	41863000	*	3.58e-11	5.88e-10	27.7216
chr1	42240001	42240500	*	2e-21	7.76e-20	33.7818
chr1	42240501	42241000	*	2.37e-30	1.34e-28	36.3497
chr1	42335501	42336000	*	3.47e-61	3.61e-59	41.0582
chr1	42336001	42336500	*	6.79e-95	1.06e-92	50.9522
chr1	42336501	42337000	*	2.24e-44	1.77e-42	32.6811
chr1	42382001	42382500	*	3.28e-37	2.23e-35	64.2908
chr1	42763501	42764000	*	0	0	50.0966
chr1	42764001	42764500	*	0	0	49.4153
chr1	42801501	42802000	*	2.35e-12	4.41e-11	25.9221
chr1	42995001	42995500	*	1.66e-50	1.47e-48	29.9091
chr1	43068001	43068500	*	1.37e-120	2.74e-118	35.411
chr1	43907001	43907500	*	3.32e-82	4.48e-80	26.7374
chr1	43908001	43908500	*	2.34e-105	4.05e-103	36.3449
chr1	44589001	44589500	*	7.89e-44	6.15e-42	30.136
chr1	45075001	45075500	*	3.44e-48	2.91e-46	28.6764
chr1	45907001	45907500	*	8.17e-112	1.51e-109	28.2784
chr1	46280001	46280500	*	1.15e-126	2.44e-124	47.0961
chr1	46386501	46387000	*	1.54e-116	2.98e-114	51.5553
chr1	46387001	46387500	*	2.01e-30	1.14e-28	40.9935
chr1	47159501	47160000	*	9.26e-127	1.96e-124	40.3697
chr1	47313001	47313500	*	4.15e-16	1.12e-14	27.7532
chr1	47522501	47523000	*	3.76e-117	7.31e-115	38.7265
chr1	47523001	47523500	*	1.53e-99	2.5e-97	50.6806
chr1	47523501	47524000	*	2.99e-146	7.54e-144	49.6293
chr1	48133501	48134000	*	5.22e-148	1.34e-145	25.1291
chr1	48770001	48770500	*	2.24e-77	2.86e-75	49.9762
chr1	48770501	48771000	*	5.28e-290	3.66e-287	58.6789
chr1	48771001	48771500	*	2.31e-162	6.62e-160	51.4135
chr1	48904501	48905000	*	7.17e-160	2.02e-157	29.7611
chr1	48905001	48905500	*	2.22e-41	1.65e-39	37.6985
chr1	49265001	49265500	*	3.41e-70	4.01e-68	33.8571
chr1	49608501	49609000	*	6.7e-219	2.91e-216	37.0404
chr1	49763001	49763500	*	1.33e-27	6.84e-26	28.1958
chr1	50242501	50243000	*	2.1e-109	3.78e-107	38.8583
chr1	50243001	50243500	*	2.8e-147	7.11e-145	44.3464
chr1	50243501	50244000	*	2.15e-36	1.44e-34	28.4371
chr1	50404001	50404500	*	6.27e-107	1.1e-104	53.7553
chr1	50404501	50405000	*	1.82e-241	9.12e-239	80.997
chr1	50405001	50405500	*	4.07e-237	1.98e-234	77.2431
chr1	50819501	50820000	*	4.65e-236	2.24e-233	44.0441
chr1	50820001	50820500	*	7.82e-56	7.5e-54	32.6761
chr1	50856501	50857000	*	4.54e-15	1.12e-13	29.0607
chr1	50857001	50857500	*	6.41e-26	3.09e-24	31.2016
chr1	51432001	51432500	*	2.16e-104	3.72e-102	25.3915
chr1	52383501	52384000	*	2.34e-39	1.68e-37	30.1578
chr1	52481501	52482000	*	1.96e-18	6.3e-17	27.3427
chr2	765001	765500	*	3.12e-187	1.07e-184	26.4039
chr2	1014001	1014500	*	4.39e-47	3.65e-45	33.4167
chr2	1016501	1017000	*	9.08e-38	6.27e-36	54.2602
chr2	1179001	1179500	*	1.14e-46	9.35e-45	26.7395
chr2	1215501	1216000	*	1.08e-93	1.65e-91	42.7661
chr2	1216001	1216500	*	3.54e-107	6.23e-105	62.8988
chr2	1216501	1217000	*	9.51e-09	1.14e-07	26.5434
chr2	1219501	1220000	*	9.57e-70	1.12e-67	30.8806
chr2	1422001	1422500	*	1.21e-160	3.42e-158	76.4048
chr2	1560501	1561000	*	0	0	93.5432
chr2	1561001	1561500	*	1.96e-111	3.62e-109	75.9241
chr2	1602001	1602500	*	0	0	28.1199
chr2	1602501	1603000	*	3.31e-66	3.69e-64	26.9458
chr2	1603001	1603500	*	2.45e-82	3.31e-80	31.1228
chr2	1603501	1604000	*	4.79e-62	5.03e-60	54.0441
chr2	1604001	1604500	*	2.15e-140	5.2e-138	30.3637
chr2	1605001	1605500	*	5.45e-132	1.22e-129	33.2792
chr2	1605501	1606000	*	2.71e-296	1.97e-293	43.6872
chr2	1606001	1606500	*	3.8e-76	4.79e-74	28.3267
chr2	1721501	1722000	*	3.14e-244	1.6e-241	55.5725
chr2	1765001	1765500	*	3.32e-148	8.54e-146	32.7393
chr2	1765501	1766000	*	0	0	55.8979
chr2	1766001	1766500	*	0	0	46.4511
chr2	1766501	1767000	*	6.59e-199	2.48e-196	48.9963
chr2	1870001	1870500	*	2.01e-128	4.35e-126	43.1303
chr2	1874001	1874500	*	0	0	37.1032
chr2	1874501	1875000	*	2.16e-64	2.35e-62	26.9774
chr2	1895001	1895500	*	2.18e-93	3.33e-91	25.643
chr2	1918001	1918500	*	1.39e-82	1.88e-80	61.2576
chr2	1918501	1919000	*	0	0	64.2828
chr2	1988001	1988500	*	2.54e-121	5.13e-119	35.3603
chr2	1988501	1989000	*	1.97e-73	2.41e-71	37.0364
chr2	2063001	2063500	*	6.82e-107	1.2e-104	25.5323
chr2	2333001	2333500	*	5.12e-102	8.57e-100	28.3723
chr2	2368501	2369000	*	8.35e-240	4.15e-237	42.4374
chr2	2369001	2369500	*	2.67e-70	3.15e-68	45.0894
chr2	2417001	2417500	*	0	0	63.233
chr2	2417501	2418000	*	8.97e-228	4.09e-225	63.1389
chr2	2418001	2418500	*	5.09e-79	6.63e-77	53.6569
chr2	2502501	2503000	*	0	0	66.7397
chr2	2503001	2503500	*	0	0	65.9307
chr2	2503501	2504000	*	3.74e-86	5.26e-84	50.8188
chr2	2504001	2504500	*	0	0	59.8717
chr2	2569001	2569500	*	5.8e-266	3.42e-263	60.2281
chr2	2569501	2570000	*	2.66e-231	1.24e-228	45.8553
chr2	2570001	2570500	*	8.99e-275	5.59e-272	31.836
chr2	3236001	3236500	*	8.08e-30	4.5e-28	53.2772
chr2	3236501	3237000	*	3.39e-103	5.74e-101	46.9948
chr2	3237001	3237500	*	9.69e-201	3.71e-198	64.0211
chr2	3237501	3238000	*	5.03e-75	6.26e-73	51.1453
chr2	3352001	3352500	*	4.73e-15	1.16e-13	35.9011
chr2	3451501	3452000	*	0	0	72.558
chr2	3452001	3452500	*	7.7e-205	3.04e-202	79.3477
chr2	3604001	3604500	*	5.59e-25	2.59e-23	29.8727
chr2	3604501	3605000	*	0	0	77.8408
chr2	3605001	3605500	*	3.23e-124	6.72e-122	54.6416
chr2	3768501	3769000	*	0	0	69.515
chr2	3769001	3769500	*	1.69e-10	2.55e-09	29.6315
chr2	3881001	3881500	*	1.91e-24	8.65e-23	26.7729
chr2	4054001	4054500	*	3.67e-180	1.19e-177	37.4373
chr2	5374501	5375000	*	5.51e-217	2.36e-214	38.033
chr2	5375001	5375500	*	0	0	45.0835
chr2	5771001	5771500	*	7.15e-21	2.68e-19	29.1224
chr2	5896501	5897000	*	2.45e-18	7.83e-17	29.3594
chr2	6000501	6001000	*	7.28e-128	1.57e-125	40.5366
chr2	6342001	6342500	*	2.24e-66	2.5e-64	36.0737
chr2	6722001	6722500	*	8.18e-33	4.98e-31	31.8712
chr2	7172001	7172500	*	1.51e-40	1.11e-38	38.3875
chr2	7277501	7278000	*	5.54e-37	3.76e-35	28.255
chr2	7350001	7350500	*	1.62e-10	2.45e-09	26.2389
chr2	8348501	8349000	*	7.75e-17	2.22e-15	25.6789
chr2	8518001	8518500	*	2.51e-20	9.11e-19	40.9552
chr2	10252001	10252500	*	7.08e-55	6.7e-53	39.3643
chr2	10252501	10253000	*	0	0	33.686
chr2	10253001	10253500	*	7.95e-52	7.18e-50	39.9602
chr2	10458001	10458500	*	3.35e-27	1.7e-25	27.259
chr2	10657001	10657500	*	6.27e-39	4.45e-37	26.6807
chr2	10886501	10887000	*	6.12e-153	1.64e-150	36.4581
chr2	10993501	10994000	*	3.2e-191	1.13e-188	29.0844
chr2	11189501	11190000	*	2.19e-178	6.99e-176	36.3971
chr2	11629501	11630000	*	7.74e-70	9.07e-68	35.8175
chr2	11630001	11630500	*	1.43e-150	3.75e-148	44.7744
chr2	11868501	11869000	*	0	0	31.9451
chr2	12987001	12987500	*	3.19e-103	5.41e-101	47.2166
chr2	12987501	12988000	*	3.69e-165	1.08e-162	45.464
chr2	12988001	12988500	*	6.48e-211	2.66e-208	51.3669
chr2	12988501	12989000	*	1.68e-99	2.74e-97	39.4305
chr2	13049501	13050000	*	1.08e-18	3.54e-17	34.5353
chr2	13147001	13147500	*	1.07e-148	2.76e-146	89.9197
chr2	13309001	13309500	*	9.22e-15	2.21e-13	26.1969
chr2	13866501	13867000	*	9.13e-171	2.77e-168	46.7323
chr2	14068501	14069000	*	4.19e-118	8.22e-116	29.6387
chr2	14069001	14069500	*	1.01e-17	3.07e-16	27.0711
chr2	14237501	14238000	*	1.4e-21	5.47e-20	33.6844
chr2	14248001	14248500	*	0	0	66.8798
chr2	14248501	14249000	*	1.64e-294	1.17e-291	54.0825
chr2	15470001	15470500	*	3.94e-47	3.27e-45	37.381
chr2	15493001	15493500	*	4.66e-58	4.62e-56	47.5249
chr2	15587501	15588000	*	3.86e-74	4.75e-72	57.8916
chr2	15588001	15588500	*	2.08e-87	2.97e-85	27.9576
chr2	15738501	15739000	*	1.2e-32	7.26e-31	35.2227
chr2	15901001	15901500	*	4.76e-53	4.38e-51	28.1508
chr2	15930001	15930500	*	2.69e-156	7.37e-154	50.8318
chr2	15940001	15940500	*	1.06e-283	7.03e-281	42.8768
chr2	15940501	15941000	*	0	0	64.0278
chr2	15941001	15941500	*	9.72e-229	4.46e-226	62.2951
chr2	16118501	16119000	*	3.58e-107	6.31e-105	25.1391
chr2	16598501	16599000	*	0	0	62.4417
chr2	16599501	16600000	*	9.11e-179	2.92e-176	39.5537
chr2	16600001	16600500	*	6.74e-220	2.94e-217	36.0321
chr2	16600501	16601000	*	7.08e-135	1.64e-132	38.1225
chr2	16601001	16601500	*	0	0	66.781
chr2	16609001	16609500	*	0	0	51.0723
chr2	16609501	16610000	*	0	0	81.3293
chr2	16681001	16681500	*	1.18e-172	3.63e-170	65.9899
chr2	16681501	16682000	*	0	0	77.1292
chr2	16739501	16740000	*	3.18e-138	7.57e-136	30.3383
chr2	16792501	16793000	*	0	0	68.8702
chr2	16793001	16793500	*	3.8e-158	1.05e-155	29.2264
chr2	16850001	16850500	*	0	0	76.1509
chr2	16939501	16940000	*	3.57e-89	5.2e-87	35.3655
chr2	16940001	16940500	*	8.96e-281	5.8e-278	35.2918
chr2	16940501	16941000	*	9.1e-46	7.37e-44	29.6902
chr2	16941001	16941500	*	7.1e-256	3.93e-253	41.4515
chr2	16941501	16942000	*	8.99e-165	2.62e-162	39.9514
chr2	16942001	16942500	*	2.92e-98	4.71e-96	38.1438
chr2	17053001	17053500	*	0	0	60.6762
chr2	17053501	17054000	*	5.37e-102	8.99e-100	40.254
chr2	17113001	17113500	*	1.59e-17	4.79e-16	28.806
chr2	17539001	17539500	*	3.6e-109	6.47e-107	38.3107
chr2	17539501	17540000	*	6.29e-113	1.18e-110	31.2625
chr2	17540001	17540500	*	8.7e-66	9.63e-64	44.0193
chr2	17598501	17599000	*	1.48e-97	2.37e-95	26.5321
chr2	17647001	17647500	*	1.34e-125	2.81e-123	42.8322
chr2	17658001	17658500	*	2.83e-43	2.18e-41	57.9871
chr2	17660001	17660500	*	5.28e-308	4.13e-305	82.9823
chr2	17660501	17661000	*	0	0	67.6548
chr2	17661001	17661500	*	1.48e-113	2.78e-111	59.0685
chr2	17685001	17685500	*	5.24e-55	4.98e-53	54.8993
chr2	17685501	17686000	*	8.9e-165	2.59e-162	53.9557
chr2	17686501	17687000	*	1.7e-80	2.25e-78	41.7997
chr2	17908501	17909000	*	6.77e-14	1.49e-12	26.2272
chr2	18153001	18153500	*	2.19e-31	1.28e-29	27.6638
chr2	18210501	18211000	*	5.68e-115	1.08e-112	41.7791
chr2	18221001	18221500	*	2.26e-193	8.15e-191	51.3894
chr2	18221501	18222000	*	8.07e-191	2.86e-188	54.0594
chr2	18224001	18224500	*	3.92e-39	2.8e-37	31.1248
chr2	18224501	18225000	*	7.24e-226	3.26e-223	30.3439
chr2	18239501	18240000	*	4.83e-21	1.83e-19	30.1244
chr2	18277501	18278000	*	5.63e-27	2.83e-25	35.7794
chr2	18490001	18490500	*	4.85e-249	2.56e-246	31.5543
chr2	18496001	18496500	*	4.54e-77	5.79e-75	46.9547
chr2	18510501	18511000	*	1.25e-78	1.62e-76	30.1181
chr2	18664501	18665000	*	2.64e-32	1.58e-30	33.9399
chr2	18666001	18666500	*	1.02e-27	5.27e-26	28.1298
chr2	18810501	18811000	*	5.79e-50	5.06e-48	34.6295
chr2	18811001	18811500	*	8.31e-31	4.77e-29	33.057
chr2	19238501	19239000	*	4.15e-33	2.55e-31	27.0606
chr2	20991001	20991500	*	1.55e-70	1.83e-68	46.891
chr2	20991501	20992000	*	1.42e-49	1.24e-47	50.5532
chr2	20992501	20993000	*	2.33e-31	1.36e-29	37.2058
chr2	21037001	21037500	*	2.15e-71	2.57e-69	86.4394
chr2	21037501	21038000	*	5.43877344254961e-319	4.50212077736334e-316	87.1991
chr2	21038001	21038500	*	1.81e-113	3.4e-111	80.5389
chr2	21148501	21149000	*	4.34e-27	2.19e-25	29.9621
chr2	21751001	21751500	*	3.17e-92	4.78e-90	38.6223
chr2	21751501	21752000	*	2.02e-141	4.91e-139	43.5976
chr2	22380001	22380500	*	0	0	65.6041
chr2	22380501	22381000	*	0	0	60.3148
chr2	22381001	22381500	*	7.03e-268	4.19e-265	60.5622
chr2	22450501	22451000	*	6.36e-55	6.02e-53	51.6875
chr2	22505001	22505500	*	6.55e-20	2.32e-18	25.6477
chr2	23285501	23286000	*	3.42e-108	6.1e-106	45.2209
chr2	23286001	23286500	*	1.34e-138	3.2e-136	48.9565
chr2	23286501	23287000	*	8.09e-42	6.08e-40	26.2067
chr2	23380501	23381000	*	8.7e-87	1.23e-84	33.7761
chr2	23541501	23542000	*	2.58e-74	3.18e-72	38.2655
chr2	23790501	23791000	*	5.58e-124	1.16e-121	32.8919
chr2	23830001	23830500	*	1.13e-146	2.86e-144	36.9906
chr2	23830501	23831000	*	3.39e-139	8.13e-137	53.9775
chr2	23839001	23839500	*	8.83e-63	9.37e-61	26.0507
chr2	23839501	23840000	*	1.18e-255	6.54e-253	79.0141
chr2	23840001	23840500	*	0	0	78.5185
chr2	23840501	23841000	*	5.48e-168	1.63e-165	37.8422
chr2	24693501	24694000	*	4.67e-65	5.12e-63	30.8316
chr2	25149501	25150000	*	7.85e-30	4.37e-28	30.766
chr2	25244001	25244500	*	1.67e-30	9.51e-29	26.503
chr2	25303501	25304000	*	1.28e-121	2.59e-119	52.2049
chr2	25304001	25304500	*	1.29e-216	5.5e-214	70.4703
chr2	25304501	25305000	*	6.02e-278	3.84e-275	67.1012
chr2	25305001	25305500	*	0	0	64.5618
chr2	25347001	25347500	*	2.06e-45	1.66e-43	37.1724
chr2	25347501	25348000	*	3.05e-37	2.08e-35	39.5226
chr2	25469001	25469500	*	1.95e-91	2.91e-89	44.8506
chr2	25469501	25470000	*	3.53e-176	1.11e-173	47.6557
chr2	25575501	25576000	*	1.69e-123	3.48e-121	58.194
chr2	25927001	25927500	*	1.21e-19	4.23e-18	25.2874
chr2	26273501	26274000	*	2.2e-65	2.43e-63	33.8299
chr2	26519501	26520000	*	1.35e-143	3.35e-141	51.0015
chr2	26520001	26520500	*	5.43e-100	8.91e-98	67.3119
chr2	26520501	26521000	*	2.28e-189	7.95e-187	73.1254
chr2	26521001	26521500	*	0	0	71.807
chr2	26523001	26523500	*	7.56e-67	8.5e-65	52.2392
chr2	26523501	26524000	*	3.78e-272	2.31e-269	50.4631
chr2	26524001	26524500	*	1.04e-60	1.07e-58	37.4287
chr2	26564001	26564500	*	1.79e-48	1.53e-46	33.5253
chr2	26564501	26565000	*	2.07e-59	2.1e-57	33.7602
chr2	26812001	26812500	*	2.21e-109	3.98e-107	28.0336
chr2	27300001	27300500	*	7.74e-190	2.72e-187	50.8585
chr2	27300501	27301000	*	7.94e-43	6.07e-41	28.6412
chr2	27514501	27515000	*	7.91e-98	1.27e-95	32.103
chr2	27515001	27515500	*	3.23e-117	6.29e-115	31.0983
chr2	28492501	28493000	*	1.24e-97	1.98e-95	28.1319
chr2	29585501	29586000	*	4.71e-133	1.07e-130	53.6176
chr2	29586001	29586500	*	2.66e-95	4.16e-93	61.8261
chr2	30045001	30045500	*	2.9e-28	1.53e-26	34.8678
chr2	30045501	30046000	*	0	0	72.5092
chr2	30046001	30046500	*	0	0	61.219
chr2	30046501	30047000	*	5.17e-54	4.83e-52	43.6259
chr2	30103501	30104000	*	1.74e-35	1.14e-33	32.0336
chr2	30111001	30111500	*	2.13e-59	2.16e-57	43.0822
chr2	30111501	30112000	*	2.96e-168	8.85e-166	47.701
chr2	30112001	30112500	*	1.58e-79	2.07e-77	39.5918
chr2	30440501	30441000	*	8.81e-34	5.51e-32	35.4595
chr2	30874501	30875000	*	1.24e-89	1.81e-87	30.4047
chr2	31079501	31080000	*	6.66e-25	3.08e-23	36.3022
chr2	31080001	31080500	*	4.95e-67	5.59e-65	79.1302
chr2	31224501	31225000	*	5.16e-09	6.42e-08	26.5114
chr2	31315501	31316000	*	9.86e-170	2.97e-167	60.3629
chr2	31316001	31316500	*	0	0	62.6995
chr2	31500501	31501000	*	5.16e-154	1.39e-151	61.8495
chr2	31836501	31837000	*	6.75e-13	1.35e-11	25.915
chr2	32191001	32191500	*	4.17e-186	1.42e-183	45.0313
chr2	32253501	32254000	*	3.49e-10	5.07e-09	30.7051
chr2	32267001	32267500	*	6.53e-79	8.5e-77	62.7727
chr2	32553501	32554000	*	7.84e-20	2.76e-18	30
chr2	33926001	33926500	*	4.9e-22	1.96e-20	26.3715
chr2	33950501	33951000	*	4.47e-12	8.13e-11	31.2408
chr2	33969001	33969500	*	0	0	52.8645
chr2	34990501	34991000	*	7.86e-138	1.87e-135	30.4479
chr2	35284001	35284500	*	2.37e-10	3.52e-09	26.0534
chr2	35988001	35988500	*	4.45e-14	9.98e-13	26.6353
chr2	36087501	36088000	*	1.52e-44	1.2e-42	26.7241
chr2	36148001	36148500	*	1.51e-26	7.43e-25	31.8058
chr2	36334501	36335000	*	1.62e-36	1.08e-34	25.7759
chr2	36380001	36380500	*	4.3e-291	3.01e-288	40.3208
chr2	36380501	36381000	*	4.75e-113	8.9e-111	40.7313
chr2	36511501	36512000	*	3.93e-44	3.09e-42	31.2821
chr2	36512001	36512500	*	5.26e-219	2.28e-216	48.6147
chr2	36512501	36513000	*	5.17e-262	2.97e-259	57.6496
chr2	36592001	36592500	*	1.6e-29	8.8e-28	26.1364
chr2	37003501	37004000	*	1.2e-262	6.94e-260	35.6261
chr2	37005001	37005500	*	8.31e-199	3.13e-196	46.6552
chr2	37788001	37788500	*	1.04e-25	4.94e-24	26.3676
chr2	37788501	37789000	*	1.06e-16	3e-15	26.1461
chr2	37789501	37790000	*	8.52e-23	3.54e-21	28.8669
chr2	37790001	37790500	*	4.44e-56	4.28e-54	34.3179
chr2	37791001	37791500	*	6.04e-58	5.98e-56	32.0329
chr2	39037501	39038000	*	7.19e-36	4.75e-34	45.2145
chr2	39481001	39481500	*	1.5e-67	1.71e-65	32.5346
chr2	39630501	39631000	*	2.95e-21	1.13e-19	28.823
chr2	40303501	40304000	*	4.25e-243	2.15e-240	53.7247
chr2	40304001	40304500	*	0	0	49.1643
chr2	40304501	40305000	*	1.32e-93	2.02e-91	49.4957
chr2	40562501	40563000	*	3.89e-181	1.27e-178	47.8923
chr2	40563001	40563500	*	3.39e-28	1.78e-26	37.5866
chr2	40794501	40795000	*	4.49e-78	5.78e-76	43.4212
chr2	40795001	40795500	*	0	0	52.8299
chr2	40873001	40873500	*	4.74e-91	7.04e-89	54.5205
chr2	40873501	40874000	*	2.91e-290	2.02e-287	58.0483
chr2	40874001	40874500	*	2.91e-80	3.84e-78	48.5372
chr2	40970501	40971000	*	3.21e-129	7.02e-127	47.772
chr2	40971001	40971500	*	2.67e-93	4.07e-91	47.3164
chr2	40971501	40972000	*	2.95e-73	3.6e-71	44.2582
chr2	40972001	40972500	*	1.93e-57	1.89e-55	47.3728
chr2	41243501	41244000	*	9.93e-152	2.63e-149	47.7701
chr2	41244001	41244500	*	0	0	64.9853
chr2	41245001	41245500	*	2.82e-75	3.52e-73	37.7609
chr2	41245501	41246000	*	5.14e-64	5.55e-62	35.4698
chr2	41246001	41246500	*	0	1.48e-306	64.9225
chr2	41379501	41380000	*	3.3e-78	4.25e-76	26.6229
chr2	42499501	42500000	*	0	0	57.0633
chr2	42572501	42573000	*	2.7e-25	1.27e-23	35.2835
chr2	42574001	42574500	*	2.47e-31	1.44e-29	26.2399
chr2	42667001	42667500	*	1.18e-200	4.5e-198	48.7788
chr2	42667501	42668000	*	5.29e-177	1.67e-174	40.6718
chr2	42668001	42668500	*	3.55e-48	3.01e-46	29.0533
chr2	42990001	42990500	*	3.47e-151	9.13e-149	73.3316
chr2	43128501	43129000	*	1.4e-09	1.88e-08	27.1791
chr3	185501	186000	*	4.66e-34	2.94e-32	28.7108
chr3	517501	518000	*	0	0	63.5811
chr3	518001	518500	*	1.67e-42	1.27e-40	38.4001
chr3	683001	683500	*	9.52933186555752e-312	0	63.8026
chr3	683501	684000	*	0	0	58.428
chr3	799501	800000	*	2.44e-41	1.81e-39	29.6866
chr3	800001	800500	*	5.59e-69	6.49e-67	35.7533
chr3	810001	810500	*	7.31e-26	3.51e-24	28.7683
chr3	810501	811000	*	7.82e-34	4.9e-32	25.5892
chr3	884501	885000	*	4.32e-59	4.36e-57	29.6616
chr3	885001	885500	*	1.79e-31	1.05e-29	34.0698
chr3	1021501	1022000	*	2.45e-22	9.97e-21	26.0083
chr3	1022001	1022500	*	1.78e-197	6.63e-195	44.1787
chr3	1419001	1419500	*	3.81e-150	9.95e-148	41.1606
chr3	1419501	1420000	*	3.19e-120	6.38e-118	48.245
chr3	1420001	1420500	*	2.08e-35	1.36e-33	36.0574
chr3	1420501	1421000	*	2.62e-90	3.86e-88	55.3589
chr3	1421001	1421500	*	8.79e-126	1.85e-123	38.4032
chr3	1829501	1830000	*	6.91e-23	2.89e-21	29.0433
chr3	1949501	1950000	*	4.82e-157	1.33e-154	35.2893
chr3	1950001	1950500	*	3.67e-186	1.25e-183	26.7492
chr3	1950501	1951000	*	6.35e-127	1.35e-124	28.9203
chr3	2055001	2055500	*	5.25e-11	8.45e-10	25.4128
chr3	2185501	2186000	*	3.68e-261	2.1e-258	52.1961
chr3	2186001	2186500	*	4.23e-16	1.14e-14	30.8129
chr3	2476001	2476500	*	3.98e-182	1.32e-179	35.6106
chr3	2476501	2477000	*	1.57e-52	1.43e-50	28.7695
chr3	2939501	2940000	*	2.64e-91	3.94e-89	28.6783
chr3	2961001	2961500	*	1.43e-32	8.65e-31	25.6815
chr3	3139501	3140000	*	5.89e-120	1.17e-117	40.8265
chr3	3140001	3140500	*	5.55e-18	1.73e-16	26.8405
chr3	3427001	3427500	*	8.43e-63	8.95e-61	37.5378
chr3	3427501	3428000	*	5.75e-111	1.05e-108	31.5834
chr3	3428001	3428500	*	3.96e-155	1.08e-152	31.672
chr3	3428501	3429000	*	2.69e-59	2.73e-57	31.6864
chr3	3451501	3452000	*	1.19e-25	5.67e-24	28.3651
chr3	3476001	3476500	*	1.1e-49	9.57e-48	29.2645
chr3	3476501	3477000	*	4.71e-42	3.55e-40	33.9483
chr3	3478001	3478500	*	2.74e-56	2.64e-54	50.1791
chr3	3478501	3479000	*	7.44e-27	3.72e-25	36.4946
chr3	4116001	4116500	*	8.29e-34	5.19e-32	27.4099
chr3	4116501	4117000	*	1.21765960641654e-314	9.8717453439034e-312	48.3314
chr3	4641501	4642000	*	4.24e-57	4.15e-55	30.1717
chr3	4642001	4642500	*	6.74e-94	1.04e-91	38.1236
chr3	5169501	5170000	*	1.4e-23	6.08e-22	25.7813
chr3	6448001	6448500	*	1.51e-13	3.22e-12	29.2143
chr3	7289001	7289500	*	8.48e-89	1.23e-86	27.6318
chr3	7289501	7290000	*	8.76e-98	1.4e-95	29.8519
chr3	7290001	7290500	*	1.13e-78	1.46e-76	33.2009
chr3	7358001	7358500	*	5.84e-24	2.58e-22	28.1474
chr3	7358501	7359000	*	1.36e-121	2.76e-119	28.0162
chr3	7366001	7366500	*	3.22e-11	5.31e-10	30.4777
chr3	8347501	8348000	*	6.52e-74	8e-72	37.0762
chr3	8348001	8348500	*	3.21e-39	2.3e-37	38.6976
chr3	8446001	8446500	*	2.4e-100	3.96e-98	39.0104
chr3	8446501	8447000	*	1.32e-27	6.8e-26	29.2284
chr3	8447501	8448000	*	1e-30	5.74e-29	26.6265
chr3	8448001	8448500	*	6.76e-27	3.39e-25	36.0295
chr3	8449001	8449500	*	3.36e-31	1.96e-29	27.0809
chr3	8449501	8450000	*	3.09e-79	4.04e-77	30.2953
chr3	8450501	8451000	*	3.29e-46	2.69e-44	28.6075
chr3	8451501	8452000	*	2.12e-262	1.22e-259	55.8994
chr3	8452001	8452500	*	0	0	60.8793
chr3	8452501	8453000	*	1.75e-281	1.14e-278	51.8989
chr3	8456501	8457000	*	0	0	34.4232
chr3	8457001	8457500	*	1.45e-90	2.14e-88	73.0623
chr3	8457501	8458000	*	1.56e-88	2.26e-86	72.9901
chr3	8461501	8462000	*	9.27e-148	2.37e-145	61.0039
chr3	8464501	8465000	*	1.59e-14	3.73e-13	31.1474
chr3	8467501	8468000	*	1.88e-193	6.79e-191	44.0231
chr3	8470001	8470500	*	6.95e-241	3.47e-238	34.4605
chr3	8471001	8471500	*	4.1e-143	1.01e-140	43.342
chr3	8474001	8474500	*	4.15e-46	3.39e-44	26.854
chr3	8475001	8475500	*	0	0	32.7677
chr3	8608001	8608500	*	1.14e-266	6.75e-264	71.8431
chr3	8608501	8609000	*	0	0	66.4772
chr3	9240001	9240500	*	2.99e-19	1.02e-17	26.9477
chr3	9400001	9400500	*	5.13e-11	8.26e-10	30.8577
chr3	9402501	9403000	*	0	0	57.1378
chr3	9403001	9403500	*	0	0	64.4836
chr3	9410501	9411000	*	3.25e-75	4.05e-73	64.557
chr3	9968501	9969000	*	1.24e-79	1.63e-77	38.1336
chr3	9969001	9969500	*	1.17e-33	7.33e-32	31.8621
chr3	10540001	10540500	*	2.9e-137	6.86e-135	30.6819
chr3	11566001	11566500	*	4.17e-98	6.71e-96	32.2002
chr3	12130501	12131000	*	1.06e-175	3.31e-173	34.5341
chr3	12131001	12131500	*	3.25e-42	2.46e-40	36.1825
chr3	12324501	12325000	*	8.39e-23	3.49e-21	25.2159
chr3	12652001	12652500	*	4.2e-285	2.81e-282	42.9828
chr3	12652501	12653000	*	3.45845952088873e-323	2.92733895160939e-320	43.3738
chr3	12686501	12687000	*	7.03e-15	1.7e-13	29.4556
chr3	12901501	12902000	*	7.01e-26	3.37e-24	29.0543
chr3	12902001	12902500	*	5.84e-51	5.19e-49	39.8996
chr3	13086501	13087000	*	1.55e-29	8.57e-28	26.3118
chr3	14076501	14077000	*	5.97e-10	8.42e-09	28.3338
chr3	14213501	14214000	*	3.42e-14	7.76e-13	32.2172
chr3	14219501	14220000	*	1.37e-27	7.08e-26	28.0798
chr3	15300001	15300500	*	2.4e-72	2.9e-70	30.7408
chr3	15396501	15397000	*	2.29e-56	2.21e-54	36.6072
chr3	15422001	15422500	*	1.38e-32	8.32e-31	27.8469
chr3	15422501	15423000	*	4.5e-52	4.08e-50	37.4132
chr3	15430501	15431000	*	7.08e-21	2.66e-19	33.0913
chr3	15431001	15431500	*	1.02e-23	4.45e-22	29.2035
chr3	15855001	15855500	*	3.46e-64	3.74e-62	41.6383
chr3	17489501	17490000	*	5.15e-21	1.95e-19	38.2944
chr3	17577001	17577500	*	4.89e-13	9.89e-12	25.6468
chr3	18211001	18211500	*	4.04e-12	7.4e-11	26.5073
chr3	18553001	18553500	*	0	0	69.1338
chr3	18553501	18554000	*	1.7e-183	5.68e-181	64.5163
chr3	18793001	18793500	*	5.88e-20	2.09e-18	51.2879
chr3	19318501	19319000	*	2.32e-146	5.86e-144	76.4754
chr3	19913001	19913500	*	5.23e-23	2.2e-21	26.3144
chr3	19913501	19914000	*	4.93e-273	3.04e-270	45.3678
chr3	19914001	19914500	*	1.47e-265	8.64e-263	39.144
chr3	20126001	20126500	*	1.66e-20	6.09e-19	32.8781
chr3	20318001	20318500	*	1.22e-11	2.12e-10	25.8867
chr3	20476001	20476500	*	7.76e-250	4.12e-247	50.0043
chr3	20476501	20477000	*	1.7e-81	2.27e-79	32.5674
chr3	21224001	21224500	*	1.42e-12	2.73e-11	28.6436
chr3	21346001	21346500	*	1.6e-59	1.62e-57	32.8478
chr3	21772001	21772500	*	6.56e-79	8.53e-77	34.6041
chr3	21965501	21966000	*	3.77e-15	9.35e-14	25.8278
chr3	22694001	22694500	*	7.63e-106	1.33e-103	53.3969
chr3	22873501	22874000	*	5.33e-31	3.08e-29	33.0102
chr3	23130501	23131000	*	1.63e-105	2.83e-103	31.4157
chr3	23131001	23131500	*	1.73e-284	1.15e-281	38.6714
chr3	23417001	23417500	*	4.63e-53	4.26e-51	42.1316
chr3	24347501	24348000	*	3.65e-56	3.52e-54	33.2617
chr3	24348001	24348500	*	1.97e-11	3.33e-10	25.0005
chr3	24539001	24539500	*	3.26e-37	2.22e-35	29.9357
chr3	24540001	24540500	*	2.33e-16	6.41e-15	27.4355
chr3	24728501	24729000	*	1.99e-52	1.82e-50	28.8809
chr3	24729001	24729500	*	9.34e-108	1.66e-105	31.2916
chr3	25418001	25418500	*	1.9e-208	7.7e-206	30.6305
chr3	25473001	25473500	*	2.13e-21	8.24e-20	30.9864
chr3	25727501	25728000	*	5.2e-119	1.03e-116	29.2087
chr3	25728001	25728500	*	2.71e-70	3.19e-68	28.9427
chr3	25732501	25733000	*	1.52e-13	3.24e-12	31.1417
chr3	25866501	25867000	*	5.14e-134	1.18e-131	26.4687
chr3	27077001	27077500	*	1.37e-33	8.54e-32	33.1599
chr3	27449001	27449500	*	2.2e-68	2.54e-66	27.7453
chr3	27449501	27450000	*	1.58e-211	6.55e-209	33.0607
chr3	27450001	27450500	*	8.1e-28	4.21e-26	27.9979
chr3	27450501	27451000	*	7.63e-47	6.3e-45	33.7636
chr3	27451001	27451500	*	7.91e-149	2.05e-146	35.9447
chr3	27451501	27452000	*	4e-120	8e-118	36.3953
chr3	27512501	27513000	*	2.44e-38	1.71e-36	25.0633
chr3	27770001	27770500	*	1.13e-36	7.58e-35	30.9965
chr3	27891501	27892000	*	2.52e-31	1.47e-29	30.839
chr3	27975501	27976000	*	2.73e-92	4.12e-90	28.7524
chr3	27976001	27976500	*	2.76e-84	3.81e-82	36.0715
chr3	29212001	29212500	*	4.26e-45	3.41e-43	51.5759
chr3	29212501	29213000	*	2.15e-32	1.29e-30	33.9016
chr3	29469001	29469500	*	1.02e-11	1.79e-10	25.4537
chr3	29836501	29837000	*	0	0	59.5146
chr3	29837001	29837500	*	4.87e-44	3.82e-42	28.935
chr3	29860001	29860500	*	1.58e-71	1.9e-69	46.7553
chr3	31460501	31461000	*	6.29e-51	5.59e-49	34.4929
chr3	31467501	31468000	*	3.61e-90	5.32e-88	26.506
chr3	31732501	31733000	*	2.43e-16	6.67e-15	26.1064
chr3	31745501	31746000	*	1.5e-25	7.11e-24	45.1278
chr3	32222001	32222500	*	3.81e-17	1.12e-15	40.0322
chr3	32249501	32250000	*	1.02e-123	2.1e-121	60.2444
chr3	32805501	32806000	*	3.06e-79	4e-77	38.4546
chr3	32894001	32894500	*	6.69e-64	7.21e-62	70.0484
chr3	33116501	33117000	*	5.94e-29	3.21e-27	38.8665
chr3	33416001	33416500	*	4.56e-27	2.3e-25	32.5225
chr3	33453501	33454000	*	1.44e-181	4.74e-179	28.3727
chr3	33477501	33478000	*	1.92e-39	1.38e-37	38.7054
chr3	33611501	33612000	*	3.7e-25	1.73e-23	36.5953
chr3	34178501	34179000	*	1.91e-208	7.72e-206	29.7199
chr3	34273001	34273500	*	1.78e-191	6.33e-189	46.5957
chr3	34273501	34274000	*	4.72e-162	1.35e-159	57.3662
chr3	34274001	34274500	*	1.74e-147	4.44e-145	40.6005
chr3	34327501	34328000	*	2.35e-202	9.12e-200	75.6967
chr3	34328001	34328500	*	0	0	82.7764
chr3	34331501	34332000	*	3.28e-40	2.39e-38	25.6131
chr3	34332001	34332500	*	0	0	87.9061
chr4	130501	131000	*	3.31e-29	1.81e-27	35.2533
chr4	483501	484000	*	9.39e-19	3.09e-17	37.6411
chr4	690001	690500	*	1.09e-13	2.36e-12	33.953
chr4	942501	943000	*	6.5e-45	5.18e-43	57.3565
chr4	1372501	1373000	*	1.65e-200	6.28e-198	62.0124
chr4	1461501	1462000	*	3.5e-23	1.49e-21	28.2253
chr4	1658501	1659000	*	1.83e-122	3.73e-120	39.6537
chr4	1659001	1659500	*	4.57e-91	6.79e-89	60.0636
chr4	1665001	1665500	*	0	0	68.703
chr4	1665501	1666000	*	1.02e-148	2.64e-146	67.8074
chr4	2270501	2271000	*	9.6e-247	4.99e-244	44.1746
chr4	2756001	2756500	*	5.72e-282	3.73e-279	35.452
chr4	2782501	2783000	*	7.17e-47	5.93e-45	36.1374
chr4	2801001	2801500	*	0	0	58.8983
chr4	2801501	2802000	*	5.92e-66	6.57e-64	49.1707
chr4	2802001	2802500	*	4.59e-39	3.27e-37	28.2623
chr4	2978001	2978500	*	1.57e-33	9.79e-32	25.9502
chr4	2978501	2979000	*	6.22e-82	8.35e-80	38.9238
chr4	2979001	2979500	*	8.5e-185	2.86e-182	42.5777
chr4	2979501	2980000	*	4.69e-79	6.12e-77	35.9011
chr4	3489001	3489500	*	1.55e-233	7.34e-231	29.7272
chr4	3489501	3490000	*	5.1e-88	7.33e-86	34.5646
chr4	3653001	3653500	*	0	0	74.4324
chr4	3655001	3655500	*	6.32e-41	4.67e-39	34.8234
chr4	3655501	3656000	*	5.07e-21	1.92e-19	32.1216
chr4	3742501	3743000	*	9e-63	9.55e-61	50.3139
chr4	3743001	3743500	*	2.95e-110	5.36e-108	44.0568
chr4	4113001	4113500	*	2.49e-67	2.82e-65	26.3465
chr4	4194001	4194500	*	1.25e-67	1.42e-65	34.7556
chr4	4237501	4238000	*	2.83e-54	2.66e-52	30.8928
chr4	4597501	4598000	*	3.78e-130	8.36e-128	29.505
chr4	4735501	4736000	*	1.69e-27	8.67e-26	28.4981
chr4	4998501	4999000	*	1.09e-24	4.97e-23	32.4157
chr4	6017001	6017500	*	4.66e-36	3.09e-34	39.3078
chr4	6378001	6378500	*	1.22e-31	7.18e-30	47.995
chr4	6698001	6698500	*	4.76e-43	3.65e-41	27.4468
chr4	6698501	6699000	*	1.72e-238	8.46e-236	35.5077
chr4	6718501	6719000	*	8.63e-90	1.27e-87	36.9993
chr4	6719001	6719500	*	1.14e-66	1.28e-64	39.0659
chr4	6719501	6720000	*	3.09e-37	2.11e-35	49.0792
chr4	8206001	8206500	*	4.99e-36	3.31e-34	33.8688
chr4	8206501	8207000	*	0	0	64.4279
chr4	8207001	8207500	*	1.34e-282	8.79e-280	73.6679
chr4	8927001	8927500	*	7.12e-27	3.56e-25	33.4781
chr4	9653001	9653500	*	3.22e-74	3.96e-72	50.7667
chr4	10289501	10290000	*	6.11e-224	2.72e-221	38.2421
chr4	10762501	10763000	*	1.23e-27	6.34e-26	48.089
chr4	10847501	10848000	*	2.39e-28	1.27e-26	45.2831
chr4	11711001	11711500	*	3.01e-27	1.53e-25	25.9625
chr4	11835501	11836000	*	2.43e-187	8.34e-185	47.521
chr4	12344501	12345000	*	3.6e-20	1.29e-18	26.4203
chr4	13580501	13581000	*	2.1e-25	9.9e-24	33.954
chr4	13581001	13581500	*	8.82e-140	2.12e-137	50.7441
chr4	13581501	13582000	*	5.82e-86	8.17e-84	40.9791
chr4	13582001	13582500	*	5.75e-35	3.71e-33	33.5289
chr4	13823501	13824000	*	1.2e-23	5.23e-22	28.7249
chr4	13991501	13992000	*	1.76e-50	1.55e-48	27.4898
chr4	13992001	13992500	*	4.21e-54	3.94e-52	26.7744
chr4	14126501	14127000	*	1.88e-58	1.88e-56	26.5005
chr4	14222501	14223000	*	5.61e-23	2.35e-21	33.7708
chr4	14298501	14299000	*	1.56e-69	1.82e-67	37.2858
chr4	14661501	14662000	*	3.52e-111	6.47e-109	53.734
chr4	14822501	14823000	*	3.28e-44	2.58e-42	37.0126
chr4	16232001	16232500	*	9.46e-44	7.37e-42	27.9247
chr4	16848001	16848500	*	9.54e-21	3.56e-19	51.6407
chr4	16943501	16944000	*	3.02e-115	5.77e-113	32.1101
chr4	16944001	16944500	*	2.73e-58	2.72e-56	26.1848
chr4	16944501	16945000	*	5.59e-98	8.98e-96	28.7811
chr4	17134501	17135000	*	9.47e-29	5.09e-27	46.1715
chr4	17193501	17194000	*	3.05e-44	2.4e-42	27.6999
chr4	17194001	17194500	*	1.43e-16	4e-15	32.4677
chr4	17194501	17195000	*	1.09e-15	2.84e-14	37.8095
chr4	17195001	17195500	*	6.29e-64	6.77e-62	28.9664
chr4	17286501	17287000	*	1.17e-248	6.16e-246	57.3853
chr4	17287001	17287500	*	0	0	52.4504
chr4	17287501	17288000	*	0	0	51.719
chr4	17288001	17288500	*	9.61e-13	1.88e-11	29.3305
chr4	17519001	17519500	*	0	0	31.7157
chr4	17519501	17520000	*	0	0	34.2126
chr4	17903001	17903500	*	9.79e-119	1.93e-116	34.9749
chr4	17903501	17904000	*	5.64e-217	2.41e-214	36.6363
chr4	17904001	17904500	*	5.29e-55	5.02e-53	29.3175
chr4	18050501	18051000	*	1.89e-58	1.89e-56	27.6144
chr4	18247001	18247500	*	5.68e-41	4.2e-39	38.1739
chr4	18838501	18839000	*	3.82e-75	4.76e-73	37.3571
chr4	19103001	19103500	*	1.57e-28	8.37e-27	49.0041
chr4	19203001	19203500	*	3.56e-106	6.21e-104	32.1435
chr4	19632001	19632500	*	6.67e-128	1.44e-125	50.9292
chr4	19632501	19633000	*	1.22e-96	1.93e-94	50.5889
chr4	19671001	19671500	*	2.51e-245	1.29e-242	33.6723
chr4	19751001	19751500	*	4.39e-68	5.03e-66	27.6489
chr4	19941501	19942000	*	3.47e-291	2.43e-288	40.7511
chr4	20092001	20092500	*	2.15e-87	3.07e-85	34.6067
chr4	20556501	20557000	*	3.76e-29	2.05e-27	26.6807
chr4	20973001	20973500	*	2.56e-12	4.79e-11	26.6323
chr4	21568001	21568500	*	6.3e-73	7.66e-71	41.374
chr4	22527501	22528000	*	6.16e-22	2.45e-20	28.2965
chr4	22612501	22613000	*	3.62e-13	7.43e-12	27.8719
chr4	22908001	22908500	*	2.72e-59	2.75e-57	37.6382
chr4	23288501	23289000	*	1.19e-132	2.69e-130	38.0597
chr4	23289001	23289500	*	9.74e-66	1.08e-63	28.9543
chr4	23289501	23290000	*	3.75e-48	3.17e-46	28.6301
chr4	23290001	23290500	*	9.4e-65	1.03e-62	35.6662
chr4	23290501	23291000	*	4.81e-78	6.2e-76	30.534
chr4	23291001	23291500	*	1.28e-117	2.5e-115	36.9638
chr4	23349001	23349500	*	1.38e-143	3.42e-141	50.1106
chr4	23482001	23482500	*	1.72e-37	1.18e-35	28.7293
chr4	23765501	23766000	*	0	0	43.9872
chr4	23766001	23766500	*	1.27e-159	3.58e-157	61.3365
chr4	23839501	23840000	*	1.15e-07	1.17e-06	26.5991
chr4	23970001	23970500	*	1.02e-76	1.29e-74	39.9152
chr4	24019501	24020000	*	2.44e-24	1.1e-22	39.4043
chr4	24347001	24347500	*	6.11e-32	3.63e-30	33.5913
chr4	24538501	24539000	*	9.26e-88	1.33e-85	50.1884
chr4	24714001	24714500	*	5.06e-43	3.88e-41	26.1721
chr4	24968501	24969000	*	9.69e-30	5.38e-28	36.4614
chr4	25021001	25021500	*	4.54e-161	1.29e-158	26.8384
chr4	25270001	25270500	*	1.11e-21	4.36e-20	35.8824
chr4	25270501	25271000	*	1.01e-27	5.25e-26	34.1018
chr4	25668501	25669000	*	9.86e-33	5.99e-31	49.7968
chr4	25669001	25669500	*	1.84e-18	5.93e-17	26.0299
chr4	26081001	26081500	*	1.35e-71	1.62e-69	38.9896
chr4	26081501	26082000	*	5.05e-113	9.46e-111	40.5825
chr4	26082001	26082500	*	2.23e-20	8.15e-19	35.6726
chr4	26632501	26633000	*	1.11e-58	1.11e-56	30.5079
chr4	26633001	26633500	*	6.19e-73	7.53e-71	48.5448
chr4	26633501	26634000	*	2.67e-47	2.23e-45	25.7036
chr4	27276001	27276500	*	1.88e-09	2.48e-08	29.1374
chr4	27355501	27356000	*	3.17e-37	2.16e-35	32.4997
chr4	27599501	27600000	*	1.02e-147	2.61e-145	28.5534
chr4	27600001	27600500	*	8.47e-197	3.14e-194	38.4672
chr4	27732001	27732500	*	2.05e-16	5.65e-15	31.7851
chr4	27941501	27942000	*	3.65e-36	2.43e-34	28.5175
chr4	27942001	27942500	*	6.7e-33	4.09e-31	32.3087
chr4	27943001	27943500	*	6.84e-26	3.28e-24	26.0487
chr4	27943501	27944000	*	3.06e-185	1.03e-182	33.1803
chr4	27944001	27944500	*	2.88e-106	5.04e-104	31.4879
chr4	27944501	27945000	*	7e-66	7.77e-64	30.2762
chr4	27950001	27950500	*	1.1e-16	3.1e-15	28.9963
chr4	27951001	27951500	*	1.19e-38	8.39e-37	31.4056
chr4	27951501	27952000	*	6.81e-21	2.56e-19	36.8732
chr4	27952001	27952500	*	8.06e-30	4.49e-28	27.4918
chr4	27953501	27954000	*	3.51e-97	5.6e-95	31.5719
chr4	27955001	27955500	*	8.34e-21	3.12e-19	28.3278
chr4	27958501	27959000	*	3.35e-69	3.9e-67	30.7211
chr4	27959001	27959500	*	3.74e-94	5.77e-92	33.169
chr4	27961001	27961500	*	2.41e-25	1.13e-23	32.6057
chr4	27961501	27962000	*	1.52e-26	7.52e-25	32.0289
chr4	27962001	27962500	*	1.48e-92	2.23e-90	33.0486
chr4	27962501	27963000	*	1.52e-164	4.41e-162	34.0603
chr4	27963001	27963500	*	1.83e-146	4.62e-144	34.2314
chr4	28019501	28020000	*	3.11e-47	2.59e-45	30.4082
chr4	28022001	28022500	*	1.92e-30	1.09e-28	37.1222
chr4	28069001	28069500	*	1.81e-67	2.05e-65	25.6096
chr4	28106001	28106500	*	2.68e-33	1.65e-31	31.3857
chr4	28167501	28168000	*	4.25e-217	1.82e-214	83.6402
chr4	28359001	28359500	*	1.43e-20	5.27e-19	26.3482
chr4	28360001	28360500	*	7.08e-38	4.9e-36	38.5918
chr4	28360501	28361000	*	1.15e-107	2.04e-105	48.2348
chr4	28412001	28412500	*	7.81e-62	8.19e-60	47.4956
chr4	28412501	28413000	*	1.12e-149	2.9e-147	66.0848
chr4	28413001	28413500	*	1.16e-179	3.76e-177	53.6801
chr4	28413501	28414000	*	1.55e-217	6.65e-215	41.4059
chr4	28511501	28512000	*	1.52e-52	1.38e-50	38.9032
chr4	28512001	28512500	*	5.62e-130	1.24e-127	39.807
chr4	28512501	28513000	*	3.38e-144	8.4e-142	38.111
chr4	28611001	28611500	*	7.52e-60	7.69e-58	34.2412
chr4	28708001	28708500	*	1.28e-85	1.8e-83	33.1989
chr4	28708501	28709000	*	4.38e-101	7.29e-99	29.6807
chr4	28709001	28709500	*	4.78e-68	5.47e-66	27.8089
chr4	28709501	28710000	*	8.42e-47	6.95e-45	35.0989
chr4	29149001	29149500	*	8.49e-196	3.11e-193	42.5304
chr4	29300501	29301000	*	5.29e-38	3.67e-36	36.3347
chr4	29526501	29527000	*	7.61e-37	5.14e-35	34.1448
chr4	29527001	29527500	*	1.22e-20	4.5e-19	27.4925
chr4	29527501	29528000	*	2.29e-118	4.5e-116	34.7827
chr4	29604501	29605000	*	1.87e-09	2.46e-08	26.2271
chr4	29605001	29605500	*	2.9e-82	3.91e-80	35.2402
chr4	29718001	29718500	*	8.6e-30	4.78e-28	42.0565
chr4	29718501	29719000	*	4.21e-24	1.87e-22	25.6642
chr4	29855501	29856000	*	8.75e-151	2.3e-148	44.0148
chr4	29856001	29856500	*	4.79e-218	2.07e-215	46.2476
chr4	29988001	29988500	*	3.03e-62	3.19e-60	25.5096
chr4	30339501	30340000	*	2.76e-59	2.8e-57	30.0176
chr4	30365001	30365500	*	0	0	30.7316
chr4	30628501	30629000	*	2.6e-65	2.85e-63	40.4139
chr4	30895001	30895500	*	1.08e-49	9.4e-48	45.5462
chr4	30895501	30896000	*	1.15e-72	1.39e-70	40.6938
chr4	30945501	30946000	*	6.58e-21	2.48e-19	27.3877
chr4	30954001	30954500	*	1.77e-11	3.01e-10	28.363
chr4	30983001	30983500	*	1.4e-60	1.45e-58	55.2271
chr4	31070501	31071000	*	1.62e-144	4.03e-142	33.9661
chr4	31229001	31229500	*	2.68e-37	1.83e-35	71.453
chr4	31229501	31230000	*	3.55e-47	2.95e-45	64.805
chr4	31230001	31230500	*	4.61e-77	5.87e-75	74.1232
chr4	31230501	31231000	*	0	0	80.4698
chr4	31231001	31231500	*	0	0	83.1194
chr4	31231501	31232000	*	5.52e-186	1.88e-183	80.6221
chr4	31232001	31232500	*	6.75529865729323e-316	5.49929739428349e-313	82.8259
chr4	32382001	32382500	*	3.24e-45	2.6e-43	36.2188
chr5	130501	131000	*	3.14e-38	2.2e-36	44.4809
chr5	164001	164500	*	7.87e-278	5.02e-275	59.1165
chr5	187001	187500	*	5e-27	2.52e-25	41.4702
chr5	187501	188000	*	2.68e-59	2.72e-57	45.7657
chr5	196001	196500	*	3.54e-212	1.47e-209	46.8727
chr5	361001	361500	*	1.12e-104	1.93e-102	36.3012
chr5	371001	371500	*	5.58e-13	1.12e-11	35.4198
chr5	571501	572000	*	4.98e-65	5.45e-63	27.4869
chr5	572001	572500	*	3.16e-24	1.41e-22	43.9369
chr5	623501	624000	*	0	0	37.6059
chr5	624001	624500	*	1.13e-113	2.13e-111	36.3399
chr5	624501	625000	*	3.41e-21	1.3e-19	26.7759
chr5	754501	755000	*	2.27e-94	3.51e-92	39.0276
chr5	947001	947500	*	6.1e-37	4.13e-35	29.89
chr5	960001	960500	*	1e-22	4.16e-21	25.0175
chr5	2812001	2812500	*	5.28e-39	3.76e-37	35.68
chr5	2812501	2813000	*	0	0	68.5796
chr5	2813001	2813500	*	7.72e-40	5.59e-38	53.4615
chr5	2926001	2926500	*	1.89e-18	6.09e-17	40.7148
chr5	3075501	3076000	*	5.39e-65	5.9e-63	35.3033
chr5	3081001	3081500	*	2.53e-18	8.06e-17	36.993
chr5	3284001	3284500	*	5.14e-92	7.72e-90	39.2089
chr5	3284501	3285000	*	5.6e-241	2.8e-238	50.0651
chr5	3669501	3670000	*	4.65e-296	3.37e-293	57.0214
chr5	3670001	3670500	*	5.64e-254	3.07e-251	53.3554
chr5	3670501	3671000	*	2.06e-63	2.2e-61	49.0119
chr5	3935001	3935500	*	1.76e-289	1.21e-286	69.7879
chr5	4539501	4540000	*	4.63e-93	7.05e-91	36.9414
chr5	4540001	4540500	*	2.75e-196	1.01e-193	34.8834
chr5	4588501	4589000	*	1.2e-48	1.03e-46	32.2429
chr5	4668001	4668500	*	4.11e-109	7.37e-107	40.7944
chr5	4668501	4669000	*	3.03e-239	1.49e-236	43.1551
chr5	4669001	4669500	*	1.1e-62	1.17e-60	45.4647
chr5	4669501	4670000	*	2.88e-73	3.51e-71	46.3801
chr5	4670501	4671000	*	3.85e-304	2.95e-301	47.4537
chr5	4671001	4671500	*	1.76e-185	5.97e-183	50.9353
chr5	4673501	4674000	*	1.34e-174	4.17e-172	68.1204
chr5	4674001	4674500	*	2.5e-144	6.23e-142	67.4927
chr5	4674501	4675000	*	1.36e-55	1.3e-53	60.1527
chr5	4675001	4675500	*	2.77e-179	8.93e-177	63.8883
chr5	4675501	4676000	*	4.72e-20	1.69e-18	30.523
chr5	5014001	5014500	*	7.11e-56	6.82e-54	36.4895
chr5	5137001	5137500	*	4.67e-49	4.02e-47	48.1689
chr5	5321001	5321500	*	4.37e-112	8.11e-110	37.7465
chr5	5442501	5443000	*	7.93e-13	1.57e-11	34.5418
chr5	5457501	5458000	*	1.34e-164	3.88e-162	46.8434
chr5	5458001	5458500	*	2.09e-56	2.03e-54	69.8887
chr5	5714501	5715000	*	1.72e-71	2.05e-69	41.3385
chr5	5715001	5715500	*	0	0	52.8465
chr5	5715501	5716000	*	4.83e-56	4.65e-54	43.4143
chr5	6027501	6028000	*	2.64e-47	2.21e-45	40
chr5	6255001	6255500	*	4.94065645841247e-324	4.18473602027536e-321	48.2067
chr5	6473501	6474000	*	1.34e-116	2.59e-114	55.874
chr5	7543001	7543500	*	9.49e-51	8.41e-49	32.339
chr5	7543501	7544000	*	3.24e-133	7.38e-131	44.209
chr5	7544001	7544500	*	4.54e-240	2.26e-237	44.9617
chr5	7544501	7545000	*	7.66e-168	2.28e-165	51.687
chr5	8904001	8904500	*	1.5e-33	9.34e-32	28.5647
chr5	8908501	8909000	*	3.94e-126	8.32e-124	63.4765
chr5	8909001	8909500	*	1.4e-36	9.41e-35	59.9698
chr5	8909501	8910000	*	1.19e-08	1.41e-07	28.5426
chr5	8910501	8911000	*	1.11e-49	9.63e-48	34.741
chr5	8916501	8917000	*	1.87e-263	1.08e-260	53.0911
chr5	9446001	9446500	*	2.77e-24	1.24e-22	31.7101
chr5	9495001	9495500	*	3.87e-48	3.28e-46	39.358
chr5	9495501	9496000	*	1.07e-98	1.73e-96	38.9624
chr5	9496001	9496500	*	1.51e-57	1.49e-55	53.3203
chr5	9496501	9497000	*	1.13e-71	1.36e-69	58.2854
chr5	10675501	10676000	*	2.93e-171	8.93e-169	34.3805
chr5	11087001	11087500	*	1.82e-74	2.24e-72	45.2387
chr5	11118501	11119000	*	1.35e-18	4.38e-17	25.1423
chr5	11201001	11201500	*	4.2e-104	7.19e-102	29.1947
chr5	11425501	11426000	*	4.61e-196	1.69e-193	29.4428
chr5	11426001	11426500	*	2.23e-89	3.26e-87	36.3073
chr5	11662501	11663000	*	9.43e-46	7.63e-44	32.3072
chr5	11729501	11730000	*	2.19e-24	9.85e-23	27.5815
chr5	12941001	12941500	*	1.52e-44	1.2e-42	25.9657
chr5	13310001	13310500	*	1.28e-35	8.43e-34	27.7646
chr5	13384001	13384500	*	4.5e-182	1.48e-179	34.0784
chr5	13384501	13385000	*	5.76e-62	6.05e-60	35.5974
chr5	14041501	14042000	*	0	0	66.6457
chr5	14042001	14042500	*	2.37e-299	1.76e-296	79.9688
chr5	14632001	14632500	*	1.31e-81	1.75e-79	47.974
chr5	14729001	14729500	*	3.96e-167	1.17e-164	43.0025
chr5	15072001	15072500	*	4.29e-17	1.25e-15	36.2793
chr5	15260001	15260500	*	2.2e-20	8.04e-19	25.1246
chr5	15260501	15261000	*	2.29e-232	1.08e-229	44.3312
chr5	15261001	15261500	*	5.02e-35	3.25e-33	36.4073
chr5	16000001	16000500	*	4.12e-35	2.67e-33	38.0705
chr5	16508001	16508500	*	9.27e-128	1.99e-125	62.2491
chr5	16508501	16509000	*	0	0	65.0749
chr5	16509001	16509500	*	1.05e-74	1.31e-72	55.5438
chr5	16556001	16556500	*	3.39e-13	6.97e-12	33.2273
chr5	16595001	16595500	*	1.3e-11	2.25e-10	30.2514
chr5	17647001	17647500	*	5.21e-24	2.3e-22	26.5964
chr5	17931001	17931500	*	1.2e-10	1.84e-09	25.2269
chr5	18888501	18889000	*	3.68e-71	4.38e-69	47.5754
chr5	18889001	18889500	*	1.9e-34	1.21e-32	49.2243
chr5	19020001	19020500	*	5.79e-78	7.45e-76	37.0209
chr5	19455501	19456000	*	2.15e-18	6.9e-17	46.1745
chr5	19713001	19713500	*	4.87e-61	5.05e-59	42.8934
chr5	19713501	19714000	*	1.83e-274	1.14e-271	44.8458
chr5	20334501	20335000	*	1.94e-10	2.91e-09	33.4449
chr5	21436001	21436500	*	9.39e-41	6.91e-39	28.4554
chr5	21436501	21437000	*	3.45e-155	9.39e-153	36.7733
chr5	21437001	21437500	*	3.95e-20	1.42e-18	27.8011
chr5	21505001	21505500	*	0	0	82.327
chr5	21523501	21524000	*	4.59e-29	2.49e-27	30.4013
chr5	21559501	21560000	*	9.09e-26	4.35e-24	33.154
chr5	22251501	22252000	*	3.53e-32	2.11e-30	25.0183
chr5	22577001	22577500	*	3.26e-35	2.12e-33	38.6812
chr5	23321001	23321500	*	2.01e-226	9.08e-224	27.2322
chr5	23321501	23322000	*	2.08e-101	3.48e-99	31.415
chr5	24333001	24333500	*	3.05e-108	5.44e-106	29.119
chr5	24333501	24334000	*	2.07e-110	3.77e-108	27.4966
chr5	24637001	24637500	*	1.06e-30	6.08e-29	44.2297
chr5	24647501	24648000	*	1.01e-56	9.78e-55	28.2609
chr5	24648501	24649000	*	1.83e-30	1.04e-28	27.4198
chr5	24650501	24651000	*	1.21e-205	4.8e-203	34.4317
chr5	24780501	24781000	*	4.84e-109	8.68e-107	25.3929
chr5	24781001	24781500	*	4.99e-112	9.26e-110	33.7136
chr5	24784501	24785000	*	6.55e-105	1.13e-102	26.7548
chr5	24785001	24785500	*	1.78e-91	2.66e-89	26.05
chr5	24786001	24786500	*	1.8e-138	4.29e-136	25.8088
chr5	24789501	24790000	*	2.72e-96	4.29e-94	25.8957
chr5	24790001	24790500	*	3.78e-83	5.15e-81	26.6906
chr5	24791001	24791500	*	1.82e-45	1.47e-43	26.3221
chr5	24792001	24792500	*	1.15e-42	8.8e-41	32.2688
chr5	24792501	24793000	*	7.66e-106	1.33e-103	28.0798
chr5	24794001	24794500	*	5.47e-44	4.29e-42	31.7888
chr5	24795001	24795500	*	1.16e-155	3.17e-153	34.0917
chr5	24795501	24796000	*	1.82e-47	1.52e-45	32.4701
chr5	24796001	24796500	*	6.58e-56	6.32e-54	32.0994
chr5	24796501	24797000	*	3.28e-73	4e-71	35.8304
chr5	24798001	24798500	*	1.74e-46	1.43e-44	26.1796
chr5	24799001	24799500	*	3.79e-42	2.86e-40	30.7284
chr5	24799501	24800000	*	6.25e-40	4.53e-38	27.6856
chr5	24800001	24800500	*	2.38e-85	3.32e-83	26.4184
chr5	24801001	24801500	*	2.84e-148	7.3e-146	38.8381
chr5	24801501	24802000	*	9.04e-128	1.94e-125	33.3499
chr5	24802501	24803000	*	2.62e-68	3.02e-66	27.2287
chr5	24803501	24804000	*	4.03e-35	2.62e-33	31.852
chr5	24804001	24804500	*	6.97e-51	6.19e-49	29.5589
chr5	24805001	24805500	*	2.85e-165	8.34e-163	31.8929
chr5	24805501	24806000	*	1.11e-112	2.07e-110	33.1774
chr5	24813001	24813500	*	2.95e-33	1.82e-31	25.3289
chr5	24813501	24814000	*	1.82e-50	1.61e-48	30.2004
chr5	24814001	24814500	*	2.19e-209	8.91e-207	34.2386
chr5	24814501	24815000	*	2.14e-154	5.79e-152	34.6563
chr5	24815001	24815500	*	3.82e-48	3.23e-46	29.3074
chr5	24815501	24816000	*	1.46e-27	7.51e-26	26.9498
chr5	24818001	24818500	*	1.01e-30	5.78e-29	26.0845
chr5	24819001	24819500	*	2.98e-42	2.26e-40	27.0912
chr5	24819501	24820000	*	2.78e-57	2.73e-55	31.6199
chr5	24821501	24822000	*	4.29e-47	3.56e-45	27.976
chr5	25695001	25695500	*	4.35e-49	3.75e-47	34.2577
chr5	26316001	26316500	*	1.36e-55	1.3e-53	29.7651
chr5	26347001	26347500	*	6.07e-73	7.38e-71	47.9769
chr5	26347501	26348000	*	2.37e-96	3.75e-94	78.4832
chr5	26633001	26633500	*	3.83e-15	9.51e-14	26.2017
chr5	26816501	26817000	*	6.95e-99	1.13e-96	67.0775
chr5	26958501	26959000	*	6.09e-13	1.22e-11	26.0048
chr5	26996001	26996500	*	9.08e-80	1.19e-77	29.773
chr5	27328501	27329000	*	1.46e-87	2.08e-85	42.1899
chr5	27666001	27666500	*	1.02e-67	1.16e-65	39.4758
chr5	27666501	27667000	*	0	0	68.504
chr5	27667001	27667500	*	3.74e-175	1.17e-172	58.3424
chr5	27798001	27798500	*	6.53e-92	9.81e-90	27.9056
chr5	27839001	27839500	*	3.32e-52	3.02e-50	27.2123
chr5	27839501	27840000	*	8.26e-83	1.12e-80	34.3075
chr5	27862001	27862500	*	0	0	30.4902
chr5	27862501	27863000	*	1.39e-227	6.32e-225	25.7023
chr5	27922001	27922500	*	2.4e-289	1.65e-286	36.2413
chr5	27924501	27925000	*	1.2e-256	6.71e-254	25.9373
chr5	28202501	28203000	*	3.01e-94	4.64e-92	49.2938
chr5	28203001	28203500	*	1.98e-234	9.42e-232	51.8864
chr5	28203501	28204000	*	3.93e-105	6.79e-103	43.2937
chr5	28271501	28272000	*	1.37e-178	4.38e-176	34.0851
chr5	28272001	28272500	*	1.62e-233	7.69e-231	31.9457
chr5	28272501	28273000	*	5.49e-24	2.43e-22	30.4424
chr5	28293501	28294000	*	4.32e-86	6.08e-84	28.4608
chr5	28294001	28294500	*	1.47e-193	5.33e-191	32.6165
chr5	28998501	28999000	*	1.21e-21	4.74e-20	37.6223
chr5	29192501	29193000	*	8.65e-14	1.89e-12	32.7244
chr5	29368001	29368500	*	3.98e-19	1.34e-17	26.6403
chr5	29453501	29454000	*	4.18e-24	1.86e-22	40.2225
chr5	29507501	29508000	*	2.25e-39	1.62e-37	29.6784
chr5	29508001	29508500	*	7.87e-67	8.86e-65	28.4402
chr5	29509001	29509500	*	9.27e-39	6.56e-37	30.0587
chr5	29509501	29510000	*	2.73e-110	4.95e-108	33.965
chr5	29712501	29713000	*	9.12e-17	2.59e-15	28.9
chr5	29713001	29713500	*	4.73e-42	3.57e-40	29.5438
chr5	29713501	29714000	*	3.05e-75	3.8e-73	29.6415
chr5	29888001	29888500	*	8.94e-51	7.93e-49	38.8573
chr5	29888501	29889000	*	0	0	48.2744
chr5	29889001	29889500	*	2.92e-290	2.03e-287	46.2503
chr5	29889501	29890000	*	4.17e-41	3.09e-39	39.956
chr5	29890001	29890500	*	5.01e-258	2.81e-255	60.5914
chr5	29890501	29891000	*	1.21e-80	1.6e-78	27.4233
chr5	29954001	29954500	*	3.52e-179	1.13e-176	25.6055
chr5	30795501	30796000	*	1.8e-66	2.01e-64	34.7777
chr5	30796001	30796500	*	1.69e-88	2.44e-86	31.787
chr5	30796501	30797000	*	8.46e-47	6.98e-45	26.5396
chr5	30873001	30873500	*	4.91e-206	1.95e-203	32.3069
chr5	30873501	30874000	*	1.04e-47	8.77e-46	32.1382
chr5	30874001	30874500	*	7.79e-08	8.16e-07	27.6326
chr5	30929501	30930000	*	4.58e-138	1.09e-135	36.2574
chr5	30937001	30937500	*	4.3e-47	3.57e-45	53.4535
chr5	30937501	30938000	*	1.3e-84	1.79e-82	45.4173
chr5	30938001	30938500	*	4.41e-136	1.03e-133	45.8979
chr5	30938501	30939000	*	0	0	65.7179
chr5	30998001	30998500	*	9.31e-12	1.63e-10	29.8228
chr5	31151001	31151500	*	2.13e-29	1.17e-27	26.4143
chr5	31193501	31194000	*	1.28e-33	7.96e-32	27.931
chr5	31196501	31197000	*	4.62e-88	6.64e-86	36.5853
chr5	31197001	31197500	*	8.23e-113	1.54e-110	45.3702
chr5	31197501	31198000	*	7.77e-214	3.26e-211	32.0052
chr5	31211001	31211500	*	1.99e-294	1.43e-291	46.6006
chr5	31211501	31212000	*	3.25e-38	2.27e-36	33.4952
chr5	31463501	31464000	*	6.71e-63	7.14e-61	60.8571
chr5	31467001	31467500	*	1.16e-13	2.49e-12	26.404
chr5	31691001	31691500	*	4.22e-118	8.28e-116	29.2444
chr5	31744001	31744500	*	0	0	52.7496
chr5	31769501	31770000	*	0	0	27.842
chr5	32109001	32109500	*	1.38e-15	3.55e-14	29.9751
chr5	32158001	32158500	*	1.65e-256	9.21e-254	36.2555
chr5	32243001	32243500	*	5.13e-45	4.1e-43	29.2602
chr5	32243501	32244000	*	5.52e-14	1.23e-12	29.0141
chr5	32247501	32248000	*	1.45e-84	2e-82	43.8004
chr5	32248001	32248500	*	6.41e-74	7.87e-72	37.119
chr5	32277001	32277500	*	4.41e-133	1e-130	32.9251
chr5	32277501	32278000	*	3.23e-121	6.51e-119	45.0776
chr5	32278001	32278500	*	1.31e-176	4.13e-174	44.0498
chr5	32278501	32279000	*	3.67e-138	8.74e-136	52.7395
chr5	32311501	32312000	*	2.59e-110	4.71e-108	28.575
chr5	32342501	32343000	*	4.15e-196	1.53e-193	64.9278
chr5	32343001	32343500	*	1.2e-131	2.68e-129	60.7591
chr5	32447501	32448000	*	7.33e-96	1.15e-93	30.3968
chr5	32797501	32798000	*	1.72e-16	4.77e-15	27.4106
chr5	32809501	32810000	*	1.78e-31	1.05e-29	29.5883
chr6	409501	410000	*	1.23e-30	7e-29	31.6526
chr6	764501	765000	*	1.19e-31	7e-30	52.5363
chr6	818501	819000	*	1.37e-13	2.93e-12	26.434
chr6	1545001	1545500	*	2.03e-24	9.15e-23	25.6718
chr6	1556501	1557000	*	3.72e-12	6.84e-11	26.8324
chr6	1623001	1623500	*	4.57e-20	1.63e-18	25.8611
chr6	1835501	1836000	*	4.74e-15	1.17e-13	30.6385
chr6	1861501	1862000	*	3.77e-18	1.19e-16	28.4478
chr6	2106501	2107000	*	1.13e-215	4.78e-213	44.2328
chr6	2107001	2107500	*	9.24e-218	3.99e-215	33.0381
chr6	2107501	2108000	*	4.86e-99	7.9e-97	34.8171
chr6	3274501	3275000	*	1.49e-89	2.18e-87	30.3218
chr6	3275001	3275500	*	6.14e-78	7.89e-76	29.4788
chr6	3696501	3697000	*	3.02e-110	5.49e-108	27.3861
chr6	3945001	3945500	*	1.59e-54	1.49e-52	43.1645
chr6	4057001	4057500	*	4.24e-43	3.25e-41	30.5492
chr6	4239501	4240000	*	8.07e-85	1.12e-82	30.816
chr6	4710501	4711000	*	7.42e-29	4e-27	29.2052
chr6	4750501	4751000	*	6.54e-49	5.61e-47	50.3625
chr6	4751001	4751500	*	1.28e-110	2.34e-108	48.5407
chr6	4751501	4752000	*	1.39e-92	2.1e-90	49.07
chr6	4752001	4752500	*	1.4e-254	7.67e-252	54.7501
chr6	4752501	4753000	*	2.04e-118	4.03e-116	58.2001
chr6	5373501	5374000	*	4.73e-21	1.79e-19	26.6064
chr6	6023001	6023500	*	4.61e-52	4.18e-50	58.0756
chr6	6363501	6364000	*	0	0	36.3396
chr6	6364001	6364500	*	6.14e-56	5.9e-54	30.8004
chr6	6376501	6377000	*	7.16e-212	2.97e-209	29.1733
chr6	6486001	6486500	*	4.82e-114	9.14e-112	31.0645
chr6	6785501	6786000	*	3.57e-181	1.17e-178	40.5551
chr6	6786001	6786500	*	8.92e-89	1.29e-86	33.9732
chr6	7236501	7237000	*	6.62e-194	2.4e-191	42.8877
chr6	7371501	7372000	*	6.17e-20	2.18e-18	25.8725
chr6	7458501	7459000	*	2.33e-56	2.26e-54	26.7519
chr6	7459001	7459500	*	3.38e-138	8.05e-136	36.2327
chr6	7551001	7551500	*	1.46e-56	1.42e-54	32.1198
chr6	8113501	8114000	*	3.96e-32	2.36e-30	25.7622
chr6	8164001	8164500	*	1.64e-31	9.63e-30	32.9688
chr6	8164501	8165000	*	2.05e-170	6.19e-168	35.8188
chr6	8169001	8169500	*	3.6e-101	6.01e-99	52.8351
chr6	8213001	8213500	*	2.7e-162	7.73e-160	54.4745
chr6	8213501	8214000	*	5.4e-92	8.12e-90	56.0058
chr6	8214501	8215000	*	2.01e-15	5.11e-14	25.4478
chr6	8242001	8242500	*	7.44e-60	7.6e-58	25.6861
chr6	8242501	8243000	*	3.94e-179	1.27e-176	34.5814
chr6	8243001	8243500	*	1.29e-33	8.06e-32	32.1854
chr6	8273001	8273500	*	2.49e-31	1.45e-29	27.6538
chr6	8951501	8952000	*	6.91e-19	2.29e-17	27.2897
chr6	9284501	9285000	*	1.49e-10	2.27e-09	30.7792
chr6	9319501	9320000	*	7.35e-22	2.91e-20	33.1927
chr6	9931001	9931500	*	1.64e-152	4.37e-150	31.2386
chr6	9931501	9932000	*	9.02e-134	2.06e-131	36.9734
chr6	10719001	10719500	*	6.89e-49	5.91e-47	36.6865
chr6	10719501	10720000	*	1.11e-236	5.4e-234	36.5494
chr6	10731501	10732000	*	3.94e-167	1.17e-164	43.8769
chr6	11216501	11217000	*	2.74e-102	4.61e-100	27.7625
chr6	11350501	11351000	*	2.07e-46	1.69e-44	25.183
chr6	11379001	11379500	*	7.15e-64	7.7e-62	30.8159
chr6	11384501	11385000	*	5.6e-13	1.12e-11	34.99
chr6	11757001	11757500	*	4.27e-62	4.5e-60	30.1671
chr6	12637001	12637500	*	3.34e-122	6.8e-120	40.5904
chr6	12930501	12931000	*	2.31e-43	1.79e-41	34.6616
chr6	12966501	12967000	*	5.38e-300	4.02e-297	96.4948
chr6	12967001	12967500	*	4.42e-180	1.43e-177	89.6846
chr6	12976001	12976500	*	1.64e-42	1.25e-40	34.5424
chr6	13273001	13273500	*	6.18e-60	6.33e-58	28.3215
chr6	13357501	13358000	*	5.9e-18	1.83e-16	27.2216
chr6	13743001	13743500	*	2.26e-46	1.85e-44	37.534
chr6	14984501	14985000	*	9.63e-24	4.2e-22	29.2738
chr6	16355001	16355500	*	2.57e-26	1.26e-24	26.1133
chr6	16394501	16395000	*	2.93e-24	1.31e-22	29.4331
chr6	16430001	16430500	*	3.04e-25	1.43e-23	36.7926
chr6	16679501	16680000	*	2.16e-27	1.1e-25	35.753
chr6	17609501	17610000	*	1.85e-115	3.54e-113	37.2638
chr6	18872001	18872500	*	1.16e-16	3.28e-15	28.1165
chr6	18872501	18873000	*	2.03e-19	6.98e-18	25.9751
chr6	18875001	18875500	*	0	0	71.7328
chr6	18875501	18876000	*	3.52e-42	2.66e-40	43.354
chr6	18893001	18893500	*	2.33e-257	1.3e-254	43.2509
chr6	19041501	19042000	*	2.33e-35	1.52e-33	29.086
chr6	19819001	19819500	*	1.09e-07	1.11e-06	26.4047
chr6	20105501	20106000	*	6.64e-14	1.46e-12	26.7957
chr6	20106001	20106500	*	2.35e-183	7.83e-181	36.8056
chr6	20537001	20537500	*	9.37e-18	2.87e-16	30.8548
chr6	20648001	20648500	*	2.91e-05	0.000195875	25.8561
chr6	20692001	20692500	*	6.98e-36	4.61e-34	29.2626
chr6	20692501	20693000	*	1.46e-43	1.13e-41	30.9326
chr6	21002501	21003000	*	1.51e-11	2.59e-10	25.5392
chr6	21068501	21069000	*	2.35e-128	5.07e-126	26.4629
chr6	21235501	21236000	*	2.53e-51	2.26e-49	29.7288
chr6	21322501	21323000	*	4.71e-13	9.54e-12	30.7435
chr6	21930501	21931000	*	8.29e-73	1.01e-70	43.5429
chr6	22363001	22363500	*	4.15e-36	2.76e-34	25.976
chr6	22399501	22400000	*	1.14e-72	1.38e-70	42.6199
chr6	22400001	22400500	*	1.62e-284	1.08e-281	56.4374
chr6	22482001	22482500	*	5.54e-50	4.84e-48	28.6496
chr6	22674001	22674500	*	0	0	69.7522
chr6	22674501	22675000	*	9.47e-35	6.08e-33	62.8056
chr6	23192001	23192500	*	1.53e-100	2.52e-98	48.5229
chr6	24815501	24816000	*	3.7e-88	5.33e-86	61.3391
chr6	25309001	25309500	*	3.61e-56	3.48e-54	40.9245
chr6	26275001	26275500	*	1.28e-18	4.17e-17	38.8121
chr6	26700001	26700500	*	7.06e-32	4.19e-30	28.825
chr6	26739501	26740000	*	7.11e-20	2.51e-18	31.8937
chr6	26747001	26747500	*	1.99e-23	8.56e-22	34.8358
chr6	27011501	27012000	*	3.28e-142	8.05e-140	52.9257
chr6	27012001	27012500	*	4.93e-113	9.22e-111	74.3369
chr6	27024001	27024500	*	4.82e-39	3.43e-37	31.1165
chr6	27026001	27026500	*	5.76e-15	1.41e-13	26.1614
chr6	27033001	27033500	*	7.71e-41	5.68e-39	34.9726
chr6	27033501	27034000	*	2.29e-44	1.8e-42	46.6345
chr6	27037501	27038000	*	3.91e-16	1.05e-14	38.7804
chr6	27041001	27041500	*	2.77e-84	3.81e-82	42.0779
chr6	27041501	27042000	*	2.57e-254	1.4e-251	50.4577
chr6	27042001	27042500	*	6.32e-114	1.2e-111	44.5244
chr6	27159001	27159500	*	1.94e-53	1.8e-51	37.3006
chr6	27330501	27331000	*	4.82e-54	4.5e-52	43.3899
chr6	27478501	27479000	*	6.5e-123	1.33e-120	33.6745
chr6	27479001	27479500	*	3.03e-39	2.16e-37	35.7997
chr6	28495501	28496000	*	4.63e-116	8.93e-114	26.8975
chr6	28542501	28543000	*	9.46e-143	2.33e-140	28.5253
chr6	28543001	28543500	*	5.73e-40	4.16e-38	36.5873
chr6	28795001	28795500	*	4.88e-98	7.85e-96	49.372
chr6	28795501	28796000	*	4.83e-34	3.05e-32	30.7198
chr6	29133001	29133500	*	4.66e-133	1.06e-130	25.0779
chr6	29410001	29410500	*	8.7e-10	1.2e-08	27.4723
chr6	29470001	29470500	*	1.18e-60	1.22e-58	38.862
chr6	29470501	29471000	*	1.3e-51	1.17e-49	30.3899
chr6	29471001	29471500	*	6.75e-17	1.94e-15	25.8421
chr6	29741001	29741500	*	7.33e-98	1.18e-95	43.97
chr6	29742001	29742500	*	2.09e-16	5.76e-15	25.8159
chr6	30058501	30059000	*	3.98e-298	2.92e-295	54.4683
chr6	30077001	30077500	*	2.15e-68	2.48e-66	25.6266
chr6	30162001	30162500	*	1.64e-59	1.67e-57	27.7209
chr6	30162501	30163000	*	5.41e-139	1.3e-136	40.1024
chr6	30481001	30481500	*	1.37e-58	1.37e-56	42.1662
chr6	30745001	30745500	*	5.85e-198	2.18e-195	55.102
chr6	30891001	30891500	*	2.7e-50	2.37e-48	39.2966
chr6	31280501	31281000	*	2.96e-23	1.26e-21	30.3077
chr6	31453501	31454000	*	8.14e-60	8.31e-58	47.1864
chr6	31975501	31976000	*	2.4e-18	7.66e-17	38.0645
chr6	32119501	32120000	*	2.02e-68	2.33e-66	44.5049
chr7	64501	65000	*	2.08e-20	7.6e-19	55.2523
chr7	129001	129500	*	8.37e-59	8.41e-57	25.1493
chr7	129501	130000	*	3.08e-172	9.47e-170	50.3601
chr7	131001	131500	*	7.24e-77	9.2e-75	36.5205
chr7	177001	177500	*	6.64e-24	2.92e-22	25.8788
chr7	178001	178500	*	6.29e-75	7.81e-73	27.6955
chr7	349001	349500	*	1.63e-39	1.17e-37	41.4928
chr7	349501	350000	*	2.46e-141	5.98e-139	54.9354
chr7	529501	530000	*	1.15e-78	1.5e-76	28.6887
chr7	782001	782500	*	3.64e-19	1.23e-17	30.721
chr7	957001	957500	*	4.18e-195	1.53e-192	55.8152
chr7	1234001	1234500	*	1.45e-18	4.69e-17	32.782
chr7	1515501	1516000	*	0	0	52.0555
chr7	1516001	1516500	*	8.91e-86	1.25e-83	46.2589
chr7	1542001	1542500	*	2.75e-34	1.74e-32	33.3606
chr7	1542501	1543000	*	5.79e-130	1.27e-127	35.6607
chr7	1543001	1543500	*	6.66e-47	5.51e-45	40.6034
chr7	1543501	1544000	*	4.35e-59	4.39e-57	32.1391
chr7	1618501	1619000	*	1.45e-88	2.1e-86	70.5121
chr7	1619001	1619500	*	1.94e-123	4e-121	50.0955
chr7	1807001	1807500	*	3.76e-101	6.27e-99	26.5583
chr7	1829501	1830000	*	1.54e-121	3.11e-119	54.7273
chr7	1893501	1894000	*	5.49e-29	2.97e-27	54.6645
chr7	1974501	1975000	*	7.86e-57	7.66e-55	37.1156
chr7	2006501	2007000	*	3.62e-58	3.6e-56	31.3194
chr7	2206501	2207000	*	6.7e-59	6.74e-57	34.3441
chr7	2368001	2368500	*	6.02e-43	4.61e-41	55.2768
chr7	2417501	2418000	*	1.46e-32	8.83e-31	30.5103
chr7	2420501	2421000	*	3.56e-70	4.18e-68	43.0596
chr7	2506001	2506500	*	1.86e-48	1.58e-46	27.6867
chr7	2540501	2541000	*	2.35e-262	1.35e-259	70.8827
chr7	3047001	3047500	*	1.2e-290	8.34e-288	33.2725
chr7	3052501	3053000	*	1.29e-180	4.2e-178	27.4034
chr7	3113001	3113500	*	4.15e-08	4.54e-07	26.134
chr7	3722501	3723000	*	4.65e-20	1.66e-18	25.6967
chr7	3976501	3977000	*	1.82e-08	2.09e-07	26.4147
chr7	4021501	4022000	*	9.07e-96	1.42e-93	41.8434
chr7	4022001	4022500	*	9.46e-63	1e-60	43.3041
chr7	4022501	4023000	*	1.84e-56	1.78e-54	35.9558
chr7	4023001	4023500	*	3.11e-220	1.36e-217	32.6222
chr7	4140001	4140500	*	9.43e-67	1.06e-64	31.1489
chr7	4156001	4156500	*	4.43e-75	5.52e-73	30.5337
chr7	4700501	4701000	*	3.7e-136	8.66e-134	44.9909
chr7	4701001	4701500	*	3.5e-47	2.91e-45	33.4328
chr7	4701501	4702000	*	8.38e-165	2.44e-162	35.988
chr7	4702001	4702500	*	4.38e-250	2.33e-247	34.3645
chr7	4822501	4823000	*	1.5e-109	2.71e-107	53.2996
chr7	4823501	4824000	*	4.03e-63	4.3e-61	32.5762
chr7	4970501	4971000	*	7.4e-46	6.01e-44	35.494
chr7	5277501	5278000	*	3.45e-16	9.33e-15	25.1021
chr7	5668501	5669000	*	1.79e-37	1.23e-35	31.2634
chr7	6112001	6112500	*	1.03e-81	1.38e-79	32.6581
chr7	6315501	6316000	*	5.82e-64	6.27e-62	25.3339
chr7	7017001	7017500	*	2.3e-14	5.31e-13	28.179
chr7	7017501	7018000	*	6.88e-51	6.11e-49	40.3972
chr7	7018001	7018500	*	1.38e-44	1.1e-42	30.9642
chr7	7018501	7019000	*	1.61e-33	9.98e-32	32.7215
chr7	7295001	7295500	*	9.93e-11	1.54e-09	30.4828
chr7	7408001	7408500	*	5.31e-32	3.16e-30	31.8879
chr7	7677501	7678000	*	7.21e-13	1.43e-11	35.8888
chr7	8520501	8521000	*	9.41e-10	1.29e-08	25.5512
chr7	8662001	8662500	*	1.23e-53	1.14e-51	33.7529
chr7	9668001	9668500	*	1.71e-19	5.91e-18	32.7624
chr7	9717001	9717500	*	1.49e-16	4.17e-15	27.5138
chr7	9806501	9807000	*	9.24e-18	2.83e-16	48.9311
chr7	10076501	10077000	*	1.48e-64	1.61e-62	29.7946
chr7	10077001	10077500	*	4.01e-88	5.77e-86	29.5178
chr7	10242001	10242500	*	7.68e-180	2.49e-177	55.19
chr7	10242501	10243000	*	1.51e-58	1.51e-56	63.8116
chr7	10243001	10243500	*	1.88e-151	4.98e-149	42.4637
chr7	11227001	11227500	*	2.4e-18	7.66e-17	26.2158
chr7	11472001	11472500	*	1.51e-11	2.58e-10	27.8497
chr7	11666501	11667000	*	5.74e-105	9.92e-103	28.2876
chr7	11667001	11667500	*	0	0	32.4268
chr7	11667501	11668000	*	2.75e-91	4.1e-89	25.368
chr7	11808501	11809000	*	1.11e-161	3.16e-159	34.7294
chr7	11809001	11809500	*	1.33e-125	2.81e-123	39.2935
chr7	12644501	12645000	*	6.59e-23	2.76e-21	27.1317
chr7	13294501	13295000	*	2.2e-221	9.66e-219	40.6781
chr7	13295001	13295500	*	9.13e-27	4.55e-25	46.4286
chr7	14099001	14099500	*	2.06e-99	3.36e-97	48.9457
chr7	14147001	14147500	*	3.54e-50	3.11e-48	37.4731
chr7	14148501	14149000	*	1.58e-39	1.14e-37	28.5867
chr7	14205501	14206000	*	1.63e-163	4.72e-161	49.0512
chr7	14206001	14206500	*	4.11e-26	2e-24	35.4331
chr7	14288001	14288500	*	2.76e-72	3.33e-70	29.2734
chr7	14391501	14392000	*	1.67e-130	3.7e-128	45.2706
chr7	14449501	14450000	*	2.22e-118	4.36e-116	39.0006
chr7	14480501	14481000	*	5.25e-32	3.12e-30	26.3455
chr7	14481001	14481500	*	5.31e-29	2.88e-27	41.0423
chr7	14481501	14482000	*	8.89e-103	1.5e-100	26.7185
chr7	14749001	14749500	*	9.03e-63	9.57e-61	25.6681
chr7	14749501	14750000	*	2.81e-239	1.39e-236	47.4645
chr7	14754001	14754500	*	9.68e-114	1.83e-111	38.5756
chr7	14754501	14755000	*	8.93e-86	1.25e-83	44.7298
chr7	14755001	14755500	*	1.85e-166	5.47e-164	44.4008
chr7	14917501	14918000	*	1.58e-91	2.37e-89	36.3527
chr7	14918001	14918500	*	0	0	56.4503
chr7	14918501	14919000	*	1.48e-129	3.24e-127	43.1973
chr7	14922501	14923000	*	5.98e-134	1.37e-131	31.791
chr7	15089501	15090000	*	7.03e-245	3.6e-242	34.6719
chr7	15090001	15090500	*	2.01e-73	2.46e-71	29.843
chr7	15374501	15375000	*	0	0	68.6314
chr7	15375001	15375500	*	1.99e-33	1.24e-31	37.5168
chr7	15401501	15402000	*	4.4e-103	7.45e-101	68.1624
chr7	15653001	15653500	*	1.48e-87	2.11e-85	41.4376
chr7	15719001	15719500	*	2.72e-16	7.42e-15	28.3853
chr7	15776001	15776500	*	1.66e-19	5.74e-18	45.0487
chr7	15892001	15892500	*	3.79e-32	2.26e-30	35.5747
chr7	15892501	15893000	*	1.97e-211	8.12e-209	40.8097
chr7	16039501	16040000	*	4.77e-44	3.74e-42	27.7489
chr7	16040001	16040500	*	1.47e-125	3.1e-123	53.1695
chr7	16257501	16258000	*	1.57e-100	2.6e-98	35.0315
chr7	16628501	16629000	*	1.83e-115	3.5e-113	26.5418
chr7	16629001	16629500	*	3.4e-233	1.6e-230	43.3
chr7	16930001	16930500	*	9.55e-58	9.43e-56	29.9052
chr7	16938501	16939000	*	1.4e-36	9.39e-35	25.1198
chr7	17518001	17518500	*	8.61e-98	1.38e-95	43.613
chr7	17518501	17519000	*	9.64e-69	1.12e-66	40.4837
chr7	17527501	17528000	*	4.23e-91	6.29e-89	28.7738
chr7	17528001	17528500	*	2.78e-182	9.19e-180	47.767
chr7	17528501	17529000	*	7.74e-146	1.95e-143	45.5128
chr7	17529501	17530000	*	1.61e-43	1.25e-41	27.3045
chr7	17530001	17530500	*	1.34e-28	7.16e-27	37.8572
chr7	17530501	17531000	*	1.78e-54	1.68e-52	45.4548
chr7	17531001	17531500	*	3.24e-236	1.56e-233	47.1281
chr7	17531501	17532000	*	2.38e-43	1.84e-41	27.0526
chr7	17532001	17532500	*	1.38e-110	2.51e-108	40.8438
chr7	17532501	17533000	*	2.92e-83	3.98e-81	48.485
chr7	17533001	17533500	*	2.46e-106	4.3e-104	54.8543
chr7	17533501	17534000	*	4.32e-259	2.45e-256	44.2211
chr7	17534001	17534500	*	1.83e-282	1.2e-279	42.4971
chr7	17534501	17535000	*	1.16e-210	4.78e-208	51.3341
chr7	17535001	17535500	*	6.03e-299	4.46e-296	50.1212
chr7	17535501	17536000	*	2.18e-116	4.22e-114	41.92
chr7	17536001	17536500	*	4.4e-52	3.99e-50	28.8339
chr7	17536501	17537000	*	1.69e-239	8.34e-237	40.3249
chr7	17537001	17537500	*	6.36e-142	1.55e-139	44.6794
chr7	17537501	17538000	*	5.61e-88	8.05e-86	45.5091
chr7	17538001	17538500	*	1.45e-125	3.04e-123	52.0528
chr7	17539001	17539500	*	3.58e-100	5.89e-98	41.0926
chr7	17539501	17540000	*	2.27e-157	6.27e-155	50.366
chr7	17542001	17542500	*	1.45e-58	1.45e-56	45.1975
chr7	17542501	17543000	*	1.92e-56	1.86e-54	42.0009
chr7	17543501	17544000	*	1.83e-42	1.39e-40	47.39
chr7	17544501	17545000	*	1.81e-101	3.03e-99	45.9822
chr7	17545001	17545500	*	8.56e-143	2.11e-140	45.264
chr7	17545501	17546000	*	2.64e-108	4.71e-106	29.4464
chr7	17546001	17546500	*	4.33e-203	1.69e-200	42.0065
chr7	17547001	17547500	*	1.21e-99	1.97e-97	43.8679
chr7	17547501	17548000	*	1.25e-97	2e-95	44.0465
chr7	17548001	17548500	*	1.93e-133	4.39e-131	45.7524
chr7	17548501	17549000	*	1.01e-57	9.97e-56	43.4536
chr7	17549001	17549500	*	2.87e-45	2.3e-43	52.4087
chr7	17549501	17550000	*	1.35e-161	3.85e-159	38.5662
chr7	17550001	17550500	*	5.93e-134	1.36e-131	40.1069
chr7	17550501	17551000	*	3.73e-307	2.9e-304	37.8404
chr7	17551001	17551500	*	0	0	42.0666
chr7	17551501	17552000	*	3.01e-122	6.13e-120	44.6481
chr7	17552001	17552500	*	7.39e-201	2.84e-198	51.986
chr7	17552501	17553000	*	5.2e-195	1.9e-192	46.0072
chr7	17553001	17553500	*	0	0	43.0753
chr7	17553501	17554000	*	0	0	40.0274
chr7	17554001	17554500	*	9.07e-113	1.69e-110	44.003
chr7	18322001	18322500	*	6.09e-45	4.85e-43	35.4762
chr7	18322501	18323000	*	3e-96	4.74e-94	31.7342
chr7	18409001	18409500	*	2.55e-218	1.1e-215	69.9641
chr7	18409501	18410000	*	6.93e-165	2.02e-162	44.4687
chr7	19028001	19028500	*	6.33e-62	6.64e-60	35.1523
chr7	19036501	19037000	*	2.39e-20	8.69e-19	27.7885
chr7	19037001	19037500	*	4.63e-24	2.05e-22	25.9929
chr7	19398501	19399000	*	0	0	50.7902
chr7	19604001	19604500	*	2.27e-24	1.02e-22	26.5243
chr7	19604501	19605000	*	8.9e-38	6.15e-36	28.5722
chr7	19985001	19985500	*	4.14e-21	1.58e-19	36.7168
chr7	19986501	19987000	*	7.08e-41	5.22e-39	35.6623
chr7	20041501	20042000	*	5.19e-135	1.2e-132	63.3125
chr7	20042001	20042500	*	1.66e-145	4.18e-143	66.8678
chr7	20737001	20737500	*	1.12e-47	9.4e-46	26.276
chr7	21128001	21128500	*	1.48e-18	4.78e-17	25.3441
chr7	21128501	21129000	*	4.87e-19	1.63e-17	27.6135
chr7	21451001	21451500	*	1.77e-67	2.02e-65	25.0118
chr7	21451501	21452000	*	6.22e-199	2.34e-196	26.9299
chr7	21452001	21452500	*	1.65e-118	3.24e-116	30.3309
chr7	21642501	21643000	*	3.76e-17	1.1e-15	32.331
chr7	21879501	21880000	*	8.17e-171	2.48e-168	37.1717
chr7	21880001	21880500	*	7.02e-186	2.38e-183	37.0042
chr7	22631501	22632000	*	2.56e-116	4.95e-114	36.8458
chr7	22632001	22632500	*	1.06e-41	7.93e-40	28.7817
chr7	23000501	23001000	*	3.36e-57	3.29e-55	25.303
chr7	23255001	23255500	*	3.62e-18	1.14e-16	26.3164
chr7	23927001	23927500	*	3.04e-13	6.28e-12	27.6923
chr7	25257501	25258000	*	1.72e-20	6.3e-19	27.874
chr7	25560001	25560500	*	6.09e-61	6.31e-59	27.8639
chr7	25560501	25561000	*	8.62e-42	6.47e-40	26.439
chr7	25826501	25827000	*	2.48e-68	2.85e-66	26.3872
chr7	26807001	26807500	*	6.28e-31	3.62e-29	44.4153
chr7	26994501	26995000	*	5.77e-31	3.33e-29	25.9699
chr7	26995001	26995500	*	1.55e-111	2.86e-109	36.2275
chr7	27523501	27524000	*	3.54e-30	1.99e-28	40.9728
chr7	27541501	27542000	*	9.45e-12	1.66e-10	25.3101
chr7	27570501	27571000	*	3.18e-139	7.63e-137	28.3981
chr7	27581501	27582000	*	3.89e-26	1.89e-24	25.2771
chr7	27631001	27631500	*	5.39e-174	1.67e-171	27.9251
chr7	27631501	27632000	*	7.49e-38	5.18e-36	32.3715
chr7	27691501	27692000	*	2.6e-56	2.52e-54	47.6403
chr7	28085501	28086000	*	3.69e-28	1.94e-26	31.0039
chr7	28086001	28086500	*	1.39e-38	9.82e-37	26.0652
chr7	28087501	28088000	*	4.13e-134	9.49e-132	59.3028
chr7	28201001	28201500	*	3.06e-55	2.91e-53	41.9149
chr7	28201501	28202000	*	3.81e-75	4.74e-73	45.5487
chr7	28427001	28427500	*	8.92e-89	1.29e-86	31.1224
chr7	28893501	28894000	*	1.72e-133	3.93e-131	28.3225
chr7	28894001	28894500	*	9.12e-101	1.51e-98	27.8959
chr7	28894501	28895000	*	9.99e-67	1.12e-64	30.3382
chr7	29247501	29248000	*	1.29e-120	2.59e-118	61.4266
chr7	29357001	29357500	*	5.79e-135	1.34e-132	54.148
chr7	29357501	29358000	*	0	0	76.8835
chr7	29358001	29358500	*	4.14e-188	1.43e-185	65.5409
chr7	29358501	29359000	*	8.03e-128	1.73e-125	58.5418
chr7	29442501	29443000	*	1.34e-84	1.85e-82	31.1224
chr7	29484001	29484500	*	2.86e-28	1.51e-26	35.4509
chr7	29484501	29485000	*	8.42e-107	1.48e-104	51.3486
chr7	29501501	29502000	*	8.42e-47	6.95e-45	36.1565
chr7	30053001	30053500	*	1.91e-212	7.93e-210	49.4407
chr7	30442001	30442500	*	7.03e-84	9.64e-82	37.8973
chr7	30582501	30583000	*	1.98e-08	2.27e-07	28.5924
chr8	49501	50000	*	0	0	63.3313
chr8	277501	278000	*	2.09e-226	9.44e-224	45.4559
chr8	538501	539000	*	1.06e-39	7.66e-38	26.2312
chr8	650501	651000	*	8.87e-197	3.29e-194	36.696
chr8	651001	651500	*	4.32e-29	2.35e-27	34.7621
chr8	1699501	1700000	*	1.24e-269	7.5e-267	37.7195
chr8	1700001	1700500	*	0	0	33.8481
chr8	1708501	1709000	*	7.31e-39	5.18e-37	41.2398
chr8	1965501	1966000	*	5.48e-07	5.02e-06	25.9011
chr8	1988001	1988500	*	1.66e-160	4.69e-158	30.7645
chr8	2371001	2371500	*	1.08e-85	1.51e-83	35.1785
chr8	2593001	2593500	*	4.52e-65	4.95e-63	31.1453
chr8	2593501	2594000	*	2.83e-88	4.08e-86	26.9612
chr8	2641001	2641500	*	7.5e-57	7.31e-55	49.1453
chr8	2731001	2731500	*	7.13e-41	5.26e-39	39.9697
chr8	2732001	2732500	*	2.45e-147	6.23e-145	50.1355
chr8	2952001	2952500	*	1.21e-111	2.24e-109	47.7717
chr8	2952501	2953000	*	9.48e-112	1.75e-109	30.6965
chr8	3040001	3040500	*	6.72e-23	2.81e-21	32.6159
chr8	3054001	3054500	*	5.45e-139	1.31e-136	40.9228
chr8	3054501	3055000	*	4.25e-139	1.02e-136	35.7278
chr8	3055001	3055500	*	9.38e-46	7.6e-44	29.444
chr8	3064001	3064500	*	1.61e-16	4.49e-15	33.6519
chr8	3175001	3175500	*	1.69e-229	7.78e-227	35.0187
chr8	3175501	3176000	*	1.94e-51	1.74e-49	37.9539
chr8	3176001	3176500	*	0	0	36.7116
chr8	3282001	3282500	*	1.73e-44	1.37e-42	31.9752
chr8	3282501	3283000	*	4.49e-106	7.83e-104	34.2329
chr8	3303001	3303500	*	1.93e-46	1.58e-44	44.151
chr8	3303501	3304000	*	0	0	61.7111
chr8	3607001	3607500	*	1.47e-29	8.1e-28	26.9951
chr8	3607501	3608000	*	5.9e-255	3.25e-252	52.1453
chr8	3608001	3608500	*	1.32e-201	5.1e-199	50.5528
chr8	3955001	3955500	*	2.88e-12	5.37e-11	27.4731
chr8	4192501	4193000	*	1.02e-297	7.44e-295	45.3028
chr8	4306501	4307000	*	2.16e-57	2.12e-55	53.13
chr8	4414501	4415000	*	2.47e-150	6.47e-148	32.3086
chr8	5810001	5810500	*	6.95e-117	1.35e-114	33.6526
chr8	5810501	5811000	*	2.38e-61	2.48e-59	27.9813
chr8	6425001	6425500	*	9.38e-302	7.1e-299	38.9758
chr8	6425501	6426000	*	3.97e-40	2.89e-38	30.8064
chr8	6952001	6952500	*	2.67e-92	4.02e-90	33.6878
chr8	7194001	7194500	*	1.48e-122	3.03e-120	27.8739
chr8	7228501	7229000	*	6.38e-17	1.84e-15	28.0812
chr8	8336001	8336500	*	4.08e-200	1.55e-197	40.3972
chr8	8914001	8914500	*	2.29e-149	5.95e-147	30.5913
chr8	9570501	9571000	*	4.64e-112	8.6e-110	26.6642
chr8	9731001	9731500	*	1.14e-16	3.2e-15	25.0893
chr8	9831501	9832000	*	7.65e-121	1.54e-118	31.2473
chr8	9832001	9832500	*	0	0	80.194
chr8	9832501	9833000	*	0	0	83.5515
chr8	10502501	10503000	*	5.51e-154	1.48e-151	35.9549
chr8	10896501	10897000	*	5.58e-23	2.34e-21	32.4448
chr8	10899001	10899500	*	9.16e-99	1.48e-96	30.7767
chr8	10899501	10900000	*	8.77e-114	1.66e-111	29.1751
chr8	11026501	11027000	*	6.08e-120	1.21e-117	28.7873
chr8	11676501	11677000	*	4.56e-66	5.07e-64	28.8787
chr8	11866501	11867000	*	5.49e-150	1.43e-147	45.8799
chr8	13329001	13329500	*	7.76e-27	3.88e-25	25.5919
chr8	13820001	13820500	*	2.49e-117	4.86e-115	30.8754
chr8	14398001	14398500	*	1.79e-90	2.64e-88	35.8898
chr8	14398501	14399000	*	1.97e-60	2.03e-58	30.8824
chr8	14399001	14399500	*	2.83e-51	2.53e-49	28.8326
chr8	15249001	15249500	*	3.72e-121	7.5e-119	45.7127
chr8	15249501	15250000	*	4.1e-23	1.73e-21	31.5075
chr8	15344501	15345000	*	1.56e-70	1.84e-68	41.0642
chr8	15416501	15417000	*	1.6e-13	3.39e-12	27.8547
chr8	15917501	15918000	*	1.66e-51	1.49e-49	34.7927
chr8	15918001	15918500	*	3.8e-64	4.11e-62	26.2088
chr8	15942501	15943000	*	4.87e-111	8.93e-109	47.9794
chr8	16569501	16570000	*	6.64e-140	1.6e-137	40.6137
chr8	16638001	16638500	*	3.27e-55	3.11e-53	28.7399
chr8	16638501	16639000	*	1.77e-187	6.08e-185	35.5663
chr8	17738501	17739000	*	0	0	35.494
chr8	17739001	17739500	*	1.36e-239	6.72e-237	29.4561
chr8	17739501	17740000	*	3.1e-180	1.01e-177	26.7029
chr8	18356501	18357000	*	3.31e-108	5.9e-106	58.5724
chr8	18357001	18357500	*	0	0	62.084
chr8	18864001	18864500	*	3.98e-26	1.93e-24	31.934
chr8	19079001	19079500	*	1.3e-17	3.93e-16	33.9521
chr8	19549501	19550000	*	6.05e-24	2.67e-22	26.3004
chr8	19972501	19973000	*	2.7e-48	2.29e-46	28.4219
chr8	20089001	20089500	*	1.46e-37	1.01e-35	52.1078
chr8	20089501	20090000	*	0	0	73.4227
chr8	20206501	20207000	*	6e-15	1.46e-13	26.9267
chr8	20283501	20284000	*	5.94e-46	4.83e-44	29.0713
chr8	20313501	20314000	*	2.56e-70	3.02e-68	33.9439
chr8	20584001	20584500	*	2.58e-26	1.26e-24	28.7457
chr8	20615001	20615500	*	1.16e-13	2.5e-12	25.7459
chr8	20708001	20708500	*	4.92e-31	2.84e-29	29.2263
chr8	20777001	20777500	*	7.31e-17	2.09e-15	26.6746
chr8	21457501	21458000	*	2.93e-16	7.97e-15	31.1063
chr8	21880001	21880500	*	7.51e-27	3.75e-25	32.8001
chr8	21988001	21988500	*	1.63e-34	1.04e-32	28.9479
chr8	22026501	22027000	*	4.07e-146	1.03e-143	32.6002
chr8	22580501	22581000	*	2.8e-23	1.19e-21	26.2213
chr8	22758001	22758500	*	3.83e-28	2.01e-26	25.6993
chr8	22857501	22858000	*	1.03e-06	9.05e-06	25.4345
chr8	22919001	22919500	*	1.43e-41	1.07e-39	33.5862
chr8	23011001	23011500	*	2.62e-153	7.03e-151	37.4633
chr8	23245501	23246000	*	1.55e-46	1.28e-44	34.8434
chr8	23246001	23246500	*	3.49e-128	7.53e-126	28.5322
chr8	23246501	23247000	*	7.85e-22	3.11e-20	29.8727
chr8	23247001	23247500	*	1.21e-130	2.68e-128	35.629
chr8	23251501	23252000	*	4.87e-81	6.49e-79	29.3076
chr8	23252001	23252500	*	1.68e-61	1.75e-59	31.0203
chr8	23252501	23253000	*	8.1e-85	1.12e-82	39.384
chr8	23253001	23253500	*	2.74e-44	2.16e-42	43.4935
chr8	23256001	23256500	*	5.75e-128	1.24e-125	31.1262
chr8	23256501	23257000	*	5.44e-184	1.82e-181	33.9452
chr8	23257501	23258000	*	7.01e-23	2.93e-21	29.0203
chr8	23258001	23258500	*	1.09e-75	1.36e-73	30.7869
chr8	23259001	23259500	*	1.48e-51	1.32e-49	31.1906
chr8	23259501	23260000	*	1.19e-20	4.42e-19	28.9073
chr8	23735001	23735500	*	2.32e-271	1.41e-268	35.332
chr8	24158001	24158500	*	1.09e-83	1.5e-81	63.5294
chr8	24158501	24159000	*	7.99e-128	1.72e-125	77.1235
chr8	24159001	24159500	*	2.25e-63	2.41e-61	43.7327
chr8	24161501	24162000	*	3.17e-20	1.14e-18	28.1998
chr8	24251501	24252000	*	4.49e-23	1.9e-21	32.1992
chr8	24292501	24293000	*	6.92e-93	1.05e-90	46.1385
chr8	24330001	24330500	*	5.08e-15	1.25e-13	26.1973
chr8	24757501	24758000	*	1.5e-10	2.28e-09	27.7502
chr8	25542501	25543000	*	3.92e-64	4.24e-62	52.0865
chr8	25543001	25543500	*	4.94e-145	1.24e-142	34.0117
chr8	25543501	25544000	*	3.63e-122	7.39e-120	36.6184
chr8	25544001	25544500	*	3.55e-194	1.29e-191	45.6929
chr8	25544501	25545000	*	4e-42	3.02e-40	38.9421
chr8	25561001	25561500	*	6.24e-273	3.83e-270	63.0809
chr8	25561501	25562000	*	0	0	82.4089
chr8	25568001	25568500	*	4.12e-53	3.8e-51	32.2225
chr8	25631001	25631500	*	1.82e-23	7.82e-22	29.4423
chr8	26197501	26198000	*	6.55e-66	7.27e-64	36.1648
chr8	26206501	26207000	*	0	0	54.8231
chr8	26209501	26210000	*	8.64e-248	4.51e-245	31.8778
chr8	26210501	26211000	*	7.71350157663294e-317	6.31858915947062e-314	36.924
chr8	26211001	26211500	*	2.43e-37	1.66e-35	28.2764
chr8	26390501	26391000	*	2.42e-80	3.21e-78	27.1909
chr8	26487501	26488000	*	2.43e-180	7.91e-178	45.625
chr8	26559001	26559500	*	3.85e-14	8.68e-13	31.596
chr8	26616001	26616500	*	2.44e-43	1.89e-41	45.1809
chr8	26660501	26661000	*	1.14e-08	1.36e-07	29.7496
chr8	26784501	26785000	*	2.29e-208	9.26e-206	91.4387
chr8	28423001	28423500	*	1.09e-39	7.84e-38	61.1909
chr8	28423501	28424000	*	0	0	76.401
chr8	28424001	28424500	*	4.15e-89	6.04e-87	72.7602
chr8	28890501	28891000	*	1.33e-113	2.5e-111	45.7846
chr8	28981501	28982000	*	2.85e-82	3.84e-80	57.6615
chr9	30501	31000	*	1.99e-07	1.96e-06	27.9248
chr9	398001	398500	*	5.64e-34	3.55e-32	40.7701
chr9	785501	786000	*	1.45e-28	7.76e-27	50.7763
chr9	823001	823500	*	4.3e-18	1.35e-16	34.1834
chr9	1334501	1335000	*	3.02e-192	1.08e-189	37.0721
chr9	1335001	1335500	*	2.4e-162	6.89e-160	41.475
chr9	1335501	1336000	*	1.42e-27	7.28e-26	26.631
chr9	1384501	1385000	*	2.99e-53	2.76e-51	32.5914
chr9	1403001	1403500	*	2.44e-31	1.42e-29	34.3421
chr9	1633501	1634000	*	9.53e-133	2.15e-130	34.5048
chr9	1634001	1634500	*	4.65e-101	7.75e-99	36.3674
chr9	1863501	1864000	*	6.17e-99	1e-96	30.5774
chr9	1864001	1864500	*	6.81e-48	5.74e-46	28.9753
chr9	1864501	1865000	*	2.66e-196	9.82e-194	30.6073
chr9	1865001	1865500	*	0	0	34.9304
chr9	1865501	1866000	*	5.11e-248	2.68e-245	37.2589
chr9	1866001	1866500	*	5.02e-75	6.24e-73	36.935
chr9	2001001	2001500	*	2.28e-75	2.85e-73	46.055
chr9	2001501	2002000	*	3.76e-56	3.63e-54	36.2876
chr9	2095001	2095500	*	6.58e-39	4.67e-37	25.4881
chr9	2095501	2096000	*	3.29e-251	1.76e-248	54.2558
chr9	2096001	2096500	*	0	0	48.9369
chr9	2216501	2217000	*	1.17e-113	2.22e-111	29.6674
chr9	2504501	2505000	*	1.89e-153	5.07e-151	26.3032
chr9	2505001	2505500	*	3.01e-109	5.4e-107	31.319
chr9	2565501	2566000	*	7.97e-181	2.6e-178	33.2305
chr9	2566001	2566500	*	5.79e-59	5.83e-57	30.7735
chr9	3459001	3459500	*	8.65e-53	7.92e-51	42.3661
chr9	3459501	3460000	*	5.27e-79	6.86e-77	33.0016
chr9	3927501	3928000	*	2.73e-49	2.36e-47	27.3576
chr9	3928001	3928500	*	2.03e-28	1.08e-26	28.1571
chr9	4383001	4383500	*	1.79535920745624e-310	1.42e-307	31.8927
chr9	4383501	4384000	*	1.12e-99	1.83e-97	30.0664
chr9	4515001	4515500	*	7.79e-89	1.13e-86	32.8624
chr9	4515501	4516000	*	1.44e-45	1.16e-43	28.7634
chr9	4516001	4516500	*	1.84e-67	2.09e-65	38.426
chr9	4516501	4517000	*	4.55e-137	1.08e-134	25.9971
chr9	4517001	4517500	*	4.52e-71	5.37e-69	33.7099
chr9	5413501	5414000	*	2.32e-192	8.3e-190	44.1855
chr9	5414001	5414500	*	7.48e-69	8.68e-67	51.2379
chr9	5418501	5419000	*	8.56e-57	8.34e-55	27.0828
chr9	5690501	5691000	*	9.7e-89	1.41e-86	42.8876
chr9	5691001	5691500	*	8.51e-107	1.5e-104	51.8065
chr9	5747501	5748000	*	8.78e-15	2.11e-13	34.8479
chr9	6148501	6149000	*	3.77e-199	1.42e-196	37.4594
chr9	6149001	6149500	*	1.06e-175	3.32e-173	36.7973
chr9	6149501	6150000	*	3.61e-64	3.91e-62	33.9282
chr9	6374001	6374500	*	1.1e-134	2.54e-132	27.8711
chr9	6374501	6375000	*	1e-114	1.9e-112	27.7776
chr9	6901001	6901500	*	1.08e-137	2.57e-135	41.8149
chr9	6902001	6902500	*	9.49e-110	1.72e-107	39.678
chr9	6902501	6903000	*	0	0	33.9984
chr9	6903001	6903500	*	3.98e-278	2.54e-275	40.2726
chr9	7949001	7949500	*	1e-08	1.2e-07	29.8898
chr9	8002001	8002500	*	1.14e-16	3.21e-15	26.3606
chr9	8212501	8213000	*	6.03e-30	3.37e-28	27.2278
chr9	8431501	8432000	*	8.7e-23	3.62e-21	51.139
chr9	8493501	8494000	*	1.77e-57	1.74e-55	55.193
chr9	8599501	8600000	*	4.09e-22	1.64e-20	25.5229
chr9	9186501	9187000	*	4.72e-12	8.57e-11	37.4001
chr9	9656501	9657000	*	4.99e-104	8.54e-102	38.1893
chr9	9657001	9657500	*	3.21e-20	1.16e-18	33.0074
chr9	10148501	10149000	*	3.55e-59	3.59e-57	40.8284
chr9	10236501	10237000	*	1.69e-134	3.9e-132	35.289
chr9	10237001	10237500	*	4.74e-143	1.17e-140	35.329
chr9	10671001	10671500	*	4.95e-20	1.77e-18	38.8811
chr9	10726001	10726500	*	6.62e-113	1.24e-110	64.9697
chr9	10726501	10727000	*	5.4e-21	2.04e-19	33.9691
chr9	11295501	11296000	*	1.16e-38	8.16e-37	25.8063
chr9	11296001	11296500	*	1.37e-148	3.54e-146	48.1717
chr9	11608501	11609000	*	7.74e-15	1.87e-13	27.7172
chr9	11813501	11814000	*	7.97e-79	1.04e-76	40.1134
chr9	12910001	12910500	*	8.87e-19	2.92e-17	27.1484
chr9	13173001	13173500	*	6.73e-132	1.51e-129	28.9406
chr9	13187501	13188000	*	5.6e-24	2.47e-22	56.2703
chr9	13193001	13193500	*	7.94e-77	1.01e-74	36.0878
chr9	13329001	13329500	*	1.7e-62	1.8e-60	26.8041
chr9	13557501	13558000	*	1.1e-92	1.66e-90	37.2275
chr9	13558001	13558500	*	4e-13	8.17e-12	26.6471
chr9	13560501	13561000	*	3.66e-51	3.26e-49	48.3953
chr9	13561001	13561500	*	7.93e-155	2.15e-152	56.6112
chr9	13562001	13562500	*	7.8e-75	9.67e-73	38.0112
chr9	13562501	13563000	*	2.34e-104	4.01e-102	43.5684
chr9	13563001	13563500	*	1.7e-122	3.48e-120	53.3201
chr9	13564001	13564500	*	2.62e-22	1.06e-20	31.4526
chr9	13590501	13591000	*	3.75e-20	1.34e-18	35.6396
chr9	13923501	13924000	*	1.7e-48	1.44e-46	36.3827
chr9	14052501	14053000	*	6.01e-52	5.44e-50	30.9743
chr9	14053001	14053500	*	1.6e-34	1.02e-32	28.9311
chr9	14053501	14054000	*	2.45e-43	1.89e-41	40.943
chr9	14434501	14435000	*	4.87e-74	5.99e-72	28.8956
chr9	14893501	14894000	*	6.08e-29	3.29e-27	25.614
chr9	15108001	15108500	*	3.29e-15	8.22e-14	28.2537
chr9	15321001	15321500	*	6.55e-20	2.32e-18	40.5921
chr9	15335001	15335500	*	4.47e-24	1.98e-22	38.1
chr9	15424001	15424500	*	2.43e-193	8.78e-191	49.5657
chr9	15424501	15425000	*	1.19e-205	4.71e-203	45.1045
chr9	15651001	15651500	*	2.84e-56	2.74e-54	72.9457
chr9	15651501	15652000	*	0	0	98.0835
chr9	15652001	15652500	*	1.85e-138	4.41e-136	97.2678
chr9	15678001	15678500	*	0	0	88.6126
chr9	15678501	15679000	*	0	0	93.9328
chr9	15679001	15679500	*	1.4e-211	5.81e-209	97.6795
chr9	15808501	15809000	*	2.6621469870387e-311	0	48.0026
chr9	16191001	16191500	*	1.18e-44	9.36e-43	29.162
chr9	16191501	16192000	*	1.57e-254	8.6e-252	42.1383
chr9	16692001	16692500	*	1.72e-14	4.03e-13	33.2945
chr9	16692501	16693000	*	7.64e-190	2.69e-187	79.2472
chr9	16709501	16710000	*	2.57e-33	1.59e-31	25.5204
chr9	16887001	16887500	*	2.25e-32	1.35e-30	33.6854
chr9	16887501	16888000	*	5.85e-48	4.93e-46	36.8879
chr9	16923001	16923500	*	8.34e-68	9.52e-66	39.6915
chr9	16923501	16924000	*	1.44e-286	9.71e-284	56.4748
chr9	16924001	16924500	*	2.34e-56	2.26e-54	41.9099
chr9	16945501	16946000	*	1.12e-96	1.78e-94	45.2258
chr9	16946501	16947000	*	2.37e-45	1.91e-43	40.1445
chr9	17101001	17101500	*	5.88e-26	2.84e-24	31.6549
chr9	17271501	17272000	*	1.99e-10	2.98e-09	27.0591
chr9	17475001	17475500	*	1.13e-40	8.34e-39	35.3883
chr9	17506001	17506500	*	1.88e-70	2.22e-68	42.7053
chr9	17506501	17507000	*	1.72e-88	2.49e-86	27.4851
chr9	17592001	17592500	*	1.05e-22	4.37e-21	27.2636
chr9	17592501	17593000	*	1.74e-136	4.08e-134	30.4365
chr9	17666001	17666500	*	2e-31	1.17e-29	29.5783
chr9	17934001	17934500	*	1.23e-96	1.94e-94	37.0107
chr9	18227501	18228000	*	1.59e-53	1.47e-51	39.2343
chr9	18684001	18684500	*	1.74e-192	6.25e-190	35.5169
chr9	19156501	19157000	*	8.65e-209	3.51e-206	34.7109
chr9	19534001	19534500	*	3.98e-64	4.31e-62	26.0743
chr9	19714501	19715000	*	2.36e-101	3.94e-99	38.3189
chr9	19715001	19715500	*	8.87e-288	6.03e-285	48.0156
chr9	19715501	19716000	*	8.18e-79	1.06e-76	40.9504
chr9	19758001	19758500	*	4.52e-178	1.44e-175	33.4937
chr9	20197501	20198000	*	2.27e-89	3.31e-87	44.1953
chr9	20217501	20218000	*	6.36e-58	6.3e-56	28.2906
chr9	20218001	20218500	*	2e-40	1.46e-38	31.3583
chr9	20250001	20250500	*	2.89e-09	3.72e-08	27.6675
chr9	20250501	20251000	*	6.66e-27	3.34e-25	29.4081
chr9	20432001	20432500	*	4.91e-33	3.01e-31	28.2232
[truncated: 2,279 more rows]

## Sheet: hypo.DMRs
	start	end	strand	pvalue	qvalue	meth.diff (%)
chr1	1001501	1002000	*	6.14939e-31	3.54794e-29	-29.7037
chr1	1040001	1040500	*	4.3573e-32	2.59902e-30	-26.7305
chr1	1123501	1124000	*	9.48905e-38	6.54457e-36	-25.1822
chr1	1271501	1272000	*	2.00209e-29	1.10031e-27	-40.4197
chr1	1401501	1402000	*	3.63186e-249	1.9207e-246	-77.5911
chr1	1402001	1402500	*	6.10099e-150	1.58867e-147	-56.5055
chr1	1523501	1524000	*	1.20355e-86	1.7032e-84	-31.2656
chr1	1686001	1686500	*	2.64067e-17	7.82532e-16	-37.9841
chr1	1814501	1815000	*	1.90424e-41	1.41928e-39	-77.1659
chr1	2032501	2033000	*	2.69871e-216	1.14778e-213	-44.3501
chr1	2033001	2033500	*	3.51907e-29	1.91965e-27	-36.2895
chr1	2033501	2034000	*	0	0	-67.2602
chr1	2034001	2034500	*	1.60869e-196	5.94765e-194	-68.475
chr1	2036501	2037000	*	4.38004e-64	4.73006e-62	-42.4138
chr1	2037001	2037500	*	5.65348e-114	1.06974e-111	-48.7138
chr1	2037501	2038000	*	3.47922e-35	2.25932e-33	-34.6864
chr1	2096501	2097000	*	1.48402e-125	3.12039e-123	-60.8902
chr1	2097001	2097500	*	1.19054e-181	3.91728e-179	-69.2044
chr1	2130001	2130500	*	7.97846e-67	8.97469e-65	-52.3349
chr1	2131001	2131500	*	1.37388e-70	1.62492e-68	-46.1628
chr1	2131501	2132000	*	1.30172e-152	3.46534e-150	-81.9054
chr1	2132001	2132500	*	0	0	-72.5774
chr1	2132501	2133000	*	1.25051e-140	3.02396e-138	-91.6542
chr1	2133001	2133500	*	2.78129e-251	1.49194e-248	-93.3329
chr1	2233501	2234000	*	2.68116e-17	7.93811e-16	-31.1123
chr1	2414001	2414500	*	5.30359e-22	2.11593e-20	-30.2566
chr1	2783001	2783500	*	7.10269e-07	6.38146e-06	-30.1325
chr1	2872501	2873000	*	1.99179e-13	4.19119e-12	-31.0599
chr1	2915001	2915500	*	3.02007e-31	1.75832e-29	-47.0072
chr1	3096001	3096500	*	3.87399e-64	4.1876e-62	-46.4912
chr1	3096501	3097000	*	1.86743e-108	3.3338e-106	-60.7838
chr1	3216501	3217000	*	1.73291e-26	8.53318e-25	-34.5612
chr1	3367001	3367500	*	1.96194e-77	2.50912e-75	-37.6835
chr1	3379001	3379500	*	7.9922e-248	4.17886e-245	-79.4394
chr1	3567001	3567500	*	1.12569e-50	9.96212e-49	-34.4007
chr1	3655001	3655500	*	2.58307e-29	1.41525e-27	-28.9519
chr1	3778001	3778500	*	3.6539e-10	5.2961e-09	-25.6286
chr1	4015001	4015500	*	3.60718e-79	4.70894e-77	-51.421
chr1	4175501	4176000	*	0	0	-82.9467
chr1	4354001	4354500	*	3.06415e-69	3.56876e-67	-75.8467
chr1	4422001	4422500	*	1.34224e-35	8.80931e-34	-36.7183
chr1	4454001	4454500	*	1.29419e-13	2.77534e-12	-28.6715
chr1	4759001	4759500	*	1.69578e-233	8.02861e-231	-66.7921
chr1	4798501	4799000	*	6.38031e-31	3.67928e-29	-26.1446
chr1	4988501	4989000	*	1.6294e-23	7.03189e-22	-25.7316
chr1	5147001	5147500	*	2.27912e-11	3.8291e-10	-25.2555
chr1	5153001	5153500	*	5.02185e-28	2.62769e-26	-31.6677
chr1	5171001	5171500	*	2.06852e-74	2.55364e-72	-27.0508
chr1	5477501	5478000	*	2.20714e-12	4.16081e-11	-40.1535
chr1	5602501	5603000	*	0	0	-71.9767
chr1	5603001	5603500	*	0	0	-86.7167
chr1	5632501	5633000	*	7.58388e-127	1.61056e-124	-45.0204
chr1	5708501	5709000	*	9.79262e-59	9.82502e-57	-40.8885
chr1	6025001	6025500	*	2.38082e-23	1.01753e-21	-33.746
chr1	6353501	6354000	*	2.78063e-32	1.66705e-30	-40.4455
chr1	6487501	6488000	*	2.01944e-17	6.02867e-16	-30.6822
chr1	6644501	6645000	*	5.16772e-38	3.58903e-36	-35.5221
chr1	6688501	6689000	*	1.44439e-09	1.93539e-08	-26.147
chr1	6725001	6725500	*	1.2598e-92	1.90665e-90	-49.2772
chr1	6725501	6726000	*	3.8447e-294	2.7561e-291	-50.9677
chr1	6726001	6726500	*	0	0	-39.6894
chr1	6726501	6727000	*	9.29695e-227	4.21144e-224	-34.9819
chr1	6727001	6727500	*	0	0	-48.9569
chr1	6727501	6728000	*	3.98102e-227	1.80649e-224	-43.5395
chr1	6728001	6728500	*	7.16069e-174	2.21523e-171	-46.1368
chr1	6818001	6818500	*	1.21957e-78	1.58104e-76	-35.9518
chr1	6844001	6844500	*	9.50371e-37	6.40581e-35	-27.1282
chr1	7085501	7086000	*	9.24769e-134	2.11589e-131	-90.4047
chr1	7090501	7091000	*	1.0798e-268	6.47215e-266	-56.2119
chr1	7204501	7205000	*	1.05627e-15	2.74601e-14	-26.7677
chr1	7260001	7260500	*	1.26046e-11	2.17922e-10	-28.4816
chr1	7365501	7366000	*	3.40764e-55	3.24306e-53	-32.5334
chr1	7417501	7418000	*	2.56964e-27	1.3081e-25	-30.9589
chr1	7666001	7666500	*	3.05297e-111	5.61599e-109	-31.7244
chr1	7668001	7668500	*	1.75836e-18	5.66845e-17	-35.5273
chr1	7668501	7669000	*	3.8653e-48	3.27019e-46	-28.2943
chr1	7964501	7965000	*	3.31546e-19	1.12212e-17	-37.0844
chr1	7965001	7965500	*	1.48173e-40	1.08716e-38	-25.903
chr1	8031001	8031500	*	1.00389e-14	2.39657e-13	-29.7394
chr1	8052001	8052500	*	1.39453e-197	5.19002e-195	-26.3066
chr1	8576501	8577000	*	1.71898e-56	1.66662e-54	-30.5687
chr1	8597501	8598000	*	0	0	-93.0398
chr1	8761001	8761500	*	3.01732e-18	9.57276e-17	-27.8193
chr1	9095001	9095500	*	4.20483e-14	9.45188e-13	-27.7707
chr1	9098501	9099000	*	9.99261e-25	4.57693e-23	-30.1739
chr1	9187501	9188000	*	1.14153e-17	3.46828e-16	-27.398
chr1	9242001	9242500	*	1.31486e-17	3.97921e-16	-31.9402
chr1	9247001	9247500	*	8.56147e-32	5.06902e-30	-27.5038
chr1	9403501	9404000	*	1.58082e-39	1.1382e-37	-26.3078
chr1	9406501	9407000	*	8.02864e-47	6.62852e-45	-25.8455
chr1	9408001	9408500	*	3.00201e-187	1.03e-184	-51.3632
chr1	9421001	9421500	*	1.29842e-61	1.35546e-59	-28.805
chr1	9445001	9445500	*	6.57403e-51	5.84155e-49	-37.004
chr1	9445501	9446000	*	4.3924e-10	6.30321e-09	-27.9739
chr1	9525001	9525500	*	1.13787e-50	1.00677e-48	-48.3866
chr1	9574001	9574500	*	4.32925e-75	5.38771e-73	-38.2015
chr1	9586501	9587000	*	1.41435e-27	7.27904e-26	-34.0957
chr1	10187001	10187500	*	0	0	-78.7027
chr1	10187501	10188000	*	6.31934e-293	4.4932e-290	-71.4387
chr1	10281501	10282000	*	6.82937e-28	3.55455e-26	-35.0126
chr1	10311001	10311500	*	2.87153e-29	1.56991e-27	-33.0997
chr1	10511001	10511500	*	2.49617e-198	9.34305e-196	-32.5836
chr1	10872001	10872500	*	1.44936e-26	7.15887e-25	-28.3743
chr1	10909001	10909500	*	3.47829e-14	7.88226e-13	-30.4094
chr1	11150501	11151000	*	1.0539e-151	2.78863e-149	-34.3816
chr1	11297001	11297500	*	2.76823e-19	9.42104e-18	-33.7249
chr1	11327001	11327500	*	1.67523e-24	7.59301e-23	-28.7129
chr1	11338501	11339000	*	6.18994e-121	1.24462e-118	-46.1989
chr1	11420001	11420500	*	3.11826e-16	8.46835e-15	-32.5338
chr1	11463001	11463500	*	6.27749e-37	4.24615e-35	-39.8862
chr1	11484501	11485000	*	3.38194e-105	5.85027e-103	-26.7559
chr1	11611001	11611500	*	4.81452e-24	2.13218e-22	-37.238
chr1	11621501	11622000	*	1.51212e-75	1.89019e-73	-48.2695
chr1	11628501	11629000	*	4.81733e-86	6.7721e-84	-29.9972
chr1	11643501	11644000	*	5.74924e-278	3.67275e-275	-41.7816
chr1	11644001	11644500	*	2.08183e-82	2.81006e-80	-38.4105
chr1	11774001	11774500	*	2.30843e-55	2.20094e-53	-42.662
chr1	11827001	11827500	*	1.83194e-123	3.78117e-121	-54.0541
chr1	11909501	11910000	*	3.02642e-21	1.15999e-19	-32.9627
chr1	11961501	11962000	*	7.85718e-28	4.08275e-26	-25.2235
chr1	11971001	11971500	*	3.70012e-43	2.84656e-41	-26.3146
chr1	12053501	12054000	*	6.14016e-28	3.20261e-26	-42.3865
chr1	12102501	12103000	*	3.89595e-20	1.3975e-18	-26.2782
chr1	12183001	12183500	*	7.79017e-35	5.01608e-33	-42.56
chr1	12441501	12442000	*	1.15879e-82	1.56926e-80	-26.4036
chr1	12484501	12485000	*	2.32639e-97	3.71087e-95	-30.4169
chr1	12487001	12487500	*	2.0825e-125	4.3706e-123	-48.2811
chr1	12487501	12488000	*	3.60266e-174	1.11715e-171	-38.5474
chr1	12558001	12558500	*	2.24709e-08	2.55472e-07	-32.1704
chr1	12597501	12598000	*	3.28539e-30	1.85059e-28	-35.5923
chr1	12636501	12637000	*	6.32823e-50	5.52697e-48	-38.8862
chr1	12735501	12736000	*	1.59249e-37	1.09278e-35	-37.9248
chr1	12791001	12791500	*	1.53969e-43	1.19503e-41	-33.3098
chr1	12842001	12842500	*	8.40454014964545e-314	6.7926759139348e-311	-52.7641
chr1	12842501	12843000	*	3.55524e-162	1.01629e-159	-35.0211
chr1	12909501	12910000	*	6.54762e-54	6.10433e-52	-25.9136
chr1	12989501	12990000	*	6.12573e-137	1.44618e-134	-65.0902
chr1	13102001	13102500	*	1.04535e-107	1.85315e-105	-65.8168
chr1	13102501	13103000	*	1.51786e-189	5.31686e-187	-53.3491
chr1	13103001	13103500	*	5.70018e-54	5.32057e-52	-66.3047
chr1	13303001	13303500	*	6.59756e-50	5.76155e-48	-32.088
chr1	13479501	13480000	*	3.83001e-122	7.79274e-120	-73.2571
chr1	13480001	13480500	*	0	0	-70.8513
chr1	13546001	13546500	*	6.98679e-33	4.26416e-31	-48.3626
chr1	13812001	13812500	*	1.53465e-107	2.71688e-105	-47.1447
chr1	13812501	13813000	*	1.96619e-121	3.97277e-119	-55.6435
chr1	13813001	13813500	*	1.85127e-125	3.88739e-123	-77.5685
chr1	14039001	14039500	*	3.31755e-106	5.79626e-104	-28.2098
chr1	14204501	14205000	*	1.57143e-14	3.68577e-13	-30.8174
chr1	14427501	14428000	*	2.2198e-39	1.59259e-37	-34.8011
chr1	14492501	14493000	*	1.29632e-39	9.34642e-38	-48.6791
chr1	14493001	14493500	*	1.34587e-50	1.18986e-48	-52.2124
chr1	14586501	14587000	*	3.40751e-07	3.23039e-06	-26.9512
chr1	14593001	14593500	*	7.82407e-108	1.38858e-105	-39.1648
chr1	14593501	14594000	*	1.18975e-110	2.17181e-108	-36.9544
chr1	14594001	14594500	*	8.933e-122	1.81193e-119	-41.9226
chr1	14720001	14720500	*	1.8039e-34	1.1506e-32	-32.1752
chr1	14721001	14721500	*	2.24465e-20	8.18424e-19	-26.7688
chr1	14721501	14722000	*	8.85632e-228	4.03976e-225	-64.1463
chr1	14722001	14722500	*	1.04543e-82	1.41671e-80	-45.1418
chr1	14862501	14863000	*	1.79007e-37	1.22676e-35	-33.3798
chr1	14863001	14863500	*	5.21061392730012e-319	4.31779941042995e-316	-49.5748
chr1	14863501	14864000	*	2.19313e-230	1.0163e-227	-46.2854
chr1	14864001	14864500	*	2.73053e-291	1.9172e-288	-51.7985
chr1	15081501	15082000	*	2.05194e-31	1.20143e-29	-27.4338
chr1	15209001	15209500	*	8.57931e-12	1.51248e-10	-27.8489
chr1	15335501	15336000	*	9.96664e-51	8.83121e-49	-46.56
chr1	15336001	15336500	*	2.75497e-87	3.92409e-85	-60.7576
chr1	15336501	15337000	*	2.86095e-20	1.03536e-18	-42.8499
chr1	15337001	15337500	*	5.97823e-149	1.54646e-146	-61.2194
chr1	15337501	15338000	*	8.52576e-238	4.17472e-235	-71.8602
chr1	15338001	15338500	*	3.40581e-63	3.639e-61	-50.644
chr1	15352001	15352500	*	2.36668e-22	9.62428e-21	-25.4447
chr1	15454001	15454500	*	2.88641e-93	4.40065e-91	-60.8722
chr1	15454501	15455000	*	5.59809e-129	1.2215e-126	-66.6691
chr1	15455001	15455500	*	8.28125e-39	5.86326e-37	-52.6179
chr1	15948501	15949000	*	8.74082e-72	1.04942e-69	-33.8116
chr1	16606001	16606500	*	2.27893e-72	2.74867e-70	-45.3896
chr1	16725501	16726000	*	3.63409e-13	7.45195e-12	-31.1197
chr1	16809001	16809500	*	4.30129e-40	3.12876e-38	-28.4657
chr1	16809501	16810000	*	9.35363e-77	1.18677e-74	-29.6381
chr1	16810001	16810500	*	1.78945e-71	2.14025e-69	-28.1308
chr1	16980001	16980500	*	7.06238e-21	2.65389e-19	-29.1266
chr1	17172501	17173000	*	1.38348e-17	4.17787e-16	-29.1907
chr1	17230001	17230500	*	2.68221e-40	1.95774e-38	-31.011
chr1	17237001	17237500	*	4.20291e-160	1.18549e-157	-57.8866
chr1	17237501	17238000	*	1.69161e-178	5.39882e-176	-53.1517
chr1	17238001	17238500	*	7.20383e-42	5.41177e-40	-32.412
chr1	17238501	17239000	*	1.29236e-57	1.27277e-55	-31.0882
chr1	17336501	17337000	*	3.35011e-38	2.33887e-36	-27.9196
chr1	17535001	17535500	*	1.09977e-153	2.95675e-151	-66.3806
chr1	17535501	17536000	*	1.58556e-223	7.04052e-221	-79.639
chr1	17617501	17618000	*	7.6879e-34	4.82153e-32	-36.8521
chr1	17621501	17622000	*	1.29303e-61	1.35001e-59	-47.8358
chr1	17767501	17768000	*	4.64658e-33	2.84826e-31	-27.6092
chr1	17878001	17878500	*	1.1137e-19	3.88762e-18	-30.7074
chr1	17961001	17961500	*	8.19655e-22	3.23921e-20	-39.7647
chr1	18363001	18363500	*	1.8724e-123	3.86266e-121	-25.6614
chr1	19229001	19229500	*	1.30801e-234	6.24158e-232	-53.7993
chr1	19386501	19387000	*	6.71073e-93	1.01996e-90	-43.4655
chr1	19537501	19538000	*	1.77286e-40	1.29823e-38	-47.0313
chr1	19574501	19575000	*	3.27421e-32	1.95952e-30	-28.7913
chr1	19575001	19575500	*	1.60193e-33	9.95533e-32	-36.6833
chr1	19588501	19589000	*	7.05275e-96	1.10925e-93	-41.2628
chr1	19607501	19608000	*	8.0588e-41	5.94e-39	-35.2114
chr1	19608001	19608500	*	6.68042e-63	7.10596e-61	-45.899
chr1	19736001	19736500	*	1.70624e-18	5.50719e-17	-26.1675
chr1	19861501	19862000	*	1.23153273210618e-318	1.01729940075011e-315	-65.2874
chr1	19862001	19862500	*	0	0	-66.3039
chr1	19946001	19946500	*	1.5962e-09	2.12731e-08	-25.4308
chr1	20510001	20510500	*	9.07167e-235	4.342e-232	-47.3366
chr1	20510501	20511000	*	3.29623e-279	2.12122e-276	-48.196
chr1	20755501	20756000	*	1.95135e-16	5.39737e-15	-25.4646
chr1	21076501	21077000	*	1.83067e-37	1.25436e-35	-38.5725
chr1	21618001	21618500	*	2.67214e-28	1.4123e-26	-27.3464
chr1	21651501	21652000	*	3.84267e-29	2.09299e-27	-25.1721
chr1	21744001	21744500	*	2.32638e-79	3.044e-77	-38.3166
chr1	21745001	21745500	*	1.40696e-162	4.03953e-160	-34.9219
chr1	21829501	21830000	*	5.2287e-35	3.38171e-33	-36.3233
chr1	21850001	21850500	*	2.55013e-104	4.37384e-102	-61.2115
chr1	21850501	21851000	*	0	0	-80.4109
chr1	21851001	21851500	*	0	0	-79.8186
chr1	21875501	21876000	*	5.84992e-22	2.32811e-20	-30.8596
chr1	21974501	21975000	*	7.86755e-86	1.10305e-83	-41.272
chr1	21988001	21988500	*	9.75207e-19	3.2014e-17	-28.1901
chr1	22096501	22097000	*	2.67324e-41	1.98773e-39	-31.1525
chr1	22416001	22416500	*	1.7868e-19	6.15744e-18	-47.9653
chr1	22628001	22628500	*	2.48978e-232	1.16823e-229	-43.0088
chr1	22845501	22846000	*	1.6015e-299	1.18925e-296	-88.4679
chr1	22846001	22846500	*	3.99916e-68	4.58709e-66	-77.3611
chr1	22968001	22968500	*	1.29393e-22	5.33328e-21	-29.5931
chr1	23471501	23472000	*	3.51757e-16	9.51204e-15	-25.4191
chr1	23537001	23537500	*	1.19412e-12	2.3186e-11	-28.9707
chr1	23688501	23689000	*	7.31175e-39	5.18383e-37	-34.7086
chr1	24002001	24002500	*	4.44096e-10	6.36788e-09	-26.1765
chr1	24104001	24104500	*	3.19755e-08	3.55466e-07	-27.3488
chr1	24108501	24109000	*	1.23009e-20	4.55751e-19	-26.0253
chr1	24117501	24118000	*	1.66808e-26	8.22014e-25	-39.8702
chr1	24118001	24118500	*	1.13524e-91	1.6995e-89	-39.4538
chr1	24118501	24119000	*	3.94542e-50	3.45969e-48	-30.1783
chr1	24932501	24933000	*	9.86782e-35	6.33417e-33	-29.4409
chr1	26073001	26073500	*	0	0	-50.9055
chr1	26073501	26074000	*	0	0	-45.7949
chr1	26074001	26074500	*	1.82411e-250	9.71201e-248	-45.5775
chr1	26284001	26284500	*	7.44562e-24	3.2654e-22	-25.2083
chr1	26541501	26542000	*	1.90174e-30	1.07987e-28	-28.9865
chr1	26556501	26557000	*	4.10479e-75	5.1116e-73	-37.4673
chr1	26557001	26557500	*	2.25801e-297	1.6472e-294	-44.3593
chr1	26908001	26908500	*	3.71632e-167	1.10324e-164	-50.3753
chr1	26908501	26909000	*	3.80547e-57	3.72306e-55	-31.0202
chr1	27278001	27278500	*	9.16699e-78	1.17619e-75	-33.009
chr1	27328001	27328500	*	2.24127e-246	1.16108e-243	-55.0954
chr1	28119501	28120000	*	8.1565e-111	1.49307e-108	-28.3899
chr1	28134501	28135000	*	2.06119e-119	4.08906e-117	-49.6359
chr1	28135001	28135500	*	3.65816e-45	2.9274e-43	-52.2197
chr1	28147501	28148000	*	6.78226e-75	8.42046e-73	-29.7417
chr1	28222501	28223000	*	2.01864e-49	1.74983e-47	-25.4882
chr1	28223001	28223500	*	2.74486e-76	3.46086e-74	-28.7894
chr1	28284501	28285000	*	2.50452e-218	1.08395e-215	-42.8682
chr1	28285001	28285500	*	3.49089e-34	2.2096e-32	-26.3006
chr1	28293001	28293500	*	2.37326e-31	1.38636e-29	-36.2975
chr1	28293501	28294000	*	0	0	-56.4266
chr1	28294001	28294500	*	5.67116e-67	6.39484e-65	-50.6219
chr1	28294501	28295000	*	1.20096e-104	2.06794e-102	-45.1644
chr1	28295001	28295500	*	5.03788e-272	3.08548e-269	-43.9398
chr1	28295501	28296000	*	2.2421e-233	1.0596e-230	-48.4815
chr1	28296001	28296500	*	5.04948e-224	2.24852e-221	-48.0478
chr1	28296501	28297000	*	1.34954e-174	4.2014e-172	-33.7272
chr1	28297001	28297500	*	6.76066e-190	2.37876e-187	-34.9366
chr1	28297501	28298000	*	1.03031e-87	1.47489e-85	-37.839
chr1	28298001	28298500	*	1.17999e-150	3.09416e-148	-48.3544
chr1	28298501	28299000	*	1.52436e-98	2.46452e-96	-51.8219
chr1	28299001	28299500	*	1.31832e-195	4.82419e-193	-45.0868
chr1	28299501	28300000	*	1.01564e-93	1.55782e-91	-40.3279
chr1	28300501	28301000	*	1.0467e-104	1.80389e-102	-40.9655
chr1	28302001	28302500	*	4.44163e-47	3.68796e-45	-41.239
chr1	28302501	28303000	*	1.35279e-63	1.45114e-61	-47.8616
chr1	28303001	28303500	*	4.23086e-97	6.74052e-95	-45.1198
chr1	28303501	28304000	*	4.75098e-283	3.13435e-280	-43.6964
chr1	28304001	28304500	*	5.03258e-102	8.43476e-100	-44.7725
chr1	28304501	28305000	*	5.69556e-48	4.8042e-46	-39.3651
chr1	28305001	28305500	*	1.27771e-102	2.1548e-100	-47.3234
chr1	28305501	28306000	*	7.30028e-29	3.93778e-27	-40.5315
chr1	28306001	28306500	*	2.00849e-100	3.31332e-98	-46.3707
chr1	28306501	28307000	*	1.45309e-74	1.79783e-72	-47.6201
chr1	28307001	28307500	*	3.60176e-117	7.01437e-115	-42.7079
chr1	28309501	28310000	*	1.24567e-195	4.56044e-193	-48.3353
chr1	28310001	28310500	*	9.10846e-211	3.74234e-208	-52.5358
chr1	28310501	28311000	*	2.08517e-59	2.11691e-57	-40.1618
chr1	28311501	28312000	*	2.65355e-55	2.52845e-53	-42.7281
chr1	28312001	28312500	*	4.79548e-47	3.97841e-45	-43.5662
chr1	28312501	28313000	*	4.31e-142	1.05456e-139	-41.3661
chr1	28313001	28313500	*	4.699e-39	3.34564e-37	-40.7849
chr1	28314501	28315000	*	4.29699e-21	1.63408e-19	-28.1277
chr1	28315501	28316000	*	6.52249e-26	3.13734e-24	-31.1088
chr1	28316001	28316500	*	1.14788e-20	4.26035e-19	-36.3149
chr1	28317501	28318000	*	7.88076e-24	3.45354e-22	-36.0912
chr1	28319001	28319500	*	1.71793e-72	2.07363e-70	-27.7568
chr1	28319501	28320000	*	1.80941e-43	1.40133e-41	-28.7745
chr1	28321501	28322000	*	1.70306e-166	5.03487e-164	-42.2244
chr1	28322001	28322500	*	4.0665e-77	5.17957e-75	-33.3702
chr1	28327001	28327500	*	2.3333e-29	1.27983e-27	-31.7687
chr1	28327501	28328000	*	0	0	-52.4631
chr1	28328001	28328500	*	1.79317e-45	1.44363e-43	-26.9227
chr1	28636001	28636500	*	7.48465e-300	5.58432e-297	-45.3834
chr1	28636501	28637000	*	1.66338e-105	2.88502e-103	-53.784
chr1	29114001	29114500	*	1.93466e-225	8.69375e-223	-51.3599
chr1	29114501	29115000	*	3.51431e-122	7.15595e-120	-32.5707
chr1	29154501	29155000	*	2.32507e-199	8.8071e-197	-46.9333
chr1	29155001	29155500	*	2.46726e-159	6.92448e-157	-48.8131
chr1	30267501	30268000	*	3.18111e-12	5.89388e-11	-28.4733
chr1	30879501	30880000	*	1.65535e-24	7.50506e-23	-30.6434
chr1	30880001	30880500	*	0	0	-67.7583
chr1	30917001	30917500	*	3.80308e-24	1.69187e-22	-27.0184
chr1	30970001	30970500	*	1.3747e-41	1.02722e-39	-35.8881
chr1	30970501	30971000	*	8.74459e-22	3.45007e-20	-30.2171
chr1	31274501	31275000	*	2.70418e-42	2.04811e-40	-37.3163
chr1	31359501	31360000	*	7.67541e-11	1.21001e-09	-26.9946
chr1	31408001	31408500	*	9.68328e-14	2.10164e-12	-27.1059
chr1	31772001	31772500	*	1.57954e-192	5.66671e-190	-41.5537
chr1	31772501	31773000	*	3.85755e-127	8.22101e-125	-34.4237
chr1	32154501	32155000	*	1.45398e-22	5.97608e-21	-25.4032
chr1	32247501	32248000	*	4.59983e-271	2.79975e-268	-55.8986
chr1	32248001	32248500	*	0	3.72799e-306	-64.5932
chr1	32307001	32307500	*	7.07713e-107	1.2445e-104	-34.6759
chr1	32545501	32546000	*	7.40976e-33	4.51739e-31	-26.7865
chr1	32561501	32562000	*	2.71454e-26	1.32507e-24	-29.9165
chr1	32562001	32562500	*	3.49112e-32	2.08838e-30	-34.7054
chr1	32562501	32563000	*	0	0	-34.5921
chr1	32563001	32563500	*	0	0	-45.1407
chr1	32563501	32564000	*	0	0	-48.2653
chr1	32564001	32564500	*	8.85978e-139	2.12093e-136	-32.3792
chr1	32788501	32789000	*	7.45171e-132	1.66951e-129	-25.105
chr1	32789001	32789500	*	7.8779e-63	8.36954e-61	-30.7653
chr1	32924001	32924500	*	5.84176e-114	1.10511e-111	-53.4934
chr1	32924501	32925000	*	1.01807e-267	6.06975e-265	-54.0796
chr1	33017001	33017500	*	1.15281e-243	5.85257e-241	-37.8178
chr1	33017501	33018000	*	3.02821e-193	1.09137e-190	-34.8773
chr1	33129001	33129500	*	8.78366e-167	2.60166e-164	-26.3568
chr1	33189001	33189500	*	3.46692e-32	2.07407e-30	-29.7772
chr1	33201001	33201500	*	9.77472e-104	1.66561e-101	-35.2218
chr1	33398501	33399000	*	2.17225e-30	1.23063e-28	-30.1017
chr1	33473001	33473500	*	6.3498e-53	5.83006e-51	-33.5767
chr1	33559501	33560000	*	7.71138e-157	2.12034e-154	-36.8494
chr1	33560001	33560500	*	4.55699422772526e-317	3.73679824034193e-314	-40.5248
chr1	33560501	33561000	*	1.30885e-128	2.84408e-126	-39.6868
chr1	33561001	33561500	*	7.37481e-161	2.0869e-158	-38.6196
chr1	33561501	33562000	*	3.44783e-126	7.28466e-124	-31.6561
chr1	33791501	33792000	*	7.48171e-230	3.46092e-227	-58.5503
chr1	33792001	33792500	*	1.00211e-27	5.18661e-26	-34.6932
chr1	33885501	33886000	*	7.47386e-45	5.95119e-43	-38.2723
chr1	34007501	34008000	*	4.35342e-120	8.68688e-118	-48.1242
chr1	34051501	34052000	*	6.98909e-44	5.46122e-42	-30.5538
chr1	34052001	34052500	*	3.38635e-60	3.47651e-58	-27.9172
chr1	34052501	34053000	*	1.7563e-106	3.07536e-104	-36.6267
chr1	34053001	34053500	*	8.43753e-137	1.98897e-134	-36.3605
chr1	34117501	34118000	*	1.7045e-42	1.29533e-40	-60.7915
chr1	34118001	34118500	*	6.48898e-262	3.72473e-259	-27.5965
chr1	34206001	34206500	*	1.90864e-111	3.52086e-109	-42.6372
chr1	34206501	34207000	*	4.2915e-258	2.4123e-255	-46.8677
chr1	34207001	34207500	*	1.64461e-14	3.85005e-13	-27.9613
chr1	34339001	34339500	*	5.73689e-57	5.60359e-55	-25.4629
chr1	34390001	34390500	*	5.9355e-30	3.32098e-28	-37.4616
chr1	34404001	34404500	*	1.02897e-13	2.22748e-12	-45.3538
chr1	34405501	34406000	*	1.88997e-29	1.03939e-27	-36.9569
chr1	34676501	34677000	*	1.17692e-78	1.52601e-76	-33.608
chr1	34710501	34711000	*	3.89526e-32	2.32696e-30	-25.7953
chr1	34777001	34777500	*	2.79891e-29	1.53084e-27	-29.1069
chr1	34929001	34929500	*	7.77681e-18	2.39547e-16	-37.9368
chr1	35019501	35020000	*	5.52927e-104	9.44436e-102	-54.9024
chr1	35020001	35020500	*	0	0	-72.6368
chr1	35020501	35021000	*	1.4247e-277	9.0645e-275	-43.1256
chr1	35021001	35021500	*	9.0583e-26	4.33639e-24	-25.6242
chr1	35085501	35086000	*	1.19437e-74	1.47889e-72	-34.4267
chr1	35086001	35086500	*	0	0	-71.7561
chr1	35086501	35087000	*	1.04112e-130	2.31084e-128	-75.9791
chr1	35116501	35117000	*	0	0	-58.937
chr1	35117001	35117500	*	1.14828e-134	2.65276e-132	-69.8661
chr1	35117501	35118000	*	1.80105e-71	2.1538e-69	-70.5157
chr1	35339001	35339500	*	8.01277e-37	5.4106e-35	-28.4611
chr1	35615001	35615500	*	1.81389e-23	7.80836e-22	-40.3173
chr1	35615501	35616000	*	3.18346e-44	2.5032e-42	-45.8483
chr1	35616001	35616500	*	8.86276e-27	4.41562e-25	-43.0025
chr1	35645501	35646000	*	6.86512e-17	1.97078e-15	-27.2234
chr1	35881001	35881500	*	6.91642e-47	5.71927e-45	-32.9635
chr1	35885001	35885500	*	3.7854e-26	1.83879e-24	-25.4958
chr1	35996501	35997000	*	0	0	-55.3369
chr1	36034001	36034500	*	3.38458e-32	2.02511e-30	-35.368
chr1	36066001	36066500	*	0	0	-62.9068
chr1	36066501	36067000	*	2.16202e-295	1.56125e-292	-66.4988
chr1	36067001	36067500	*	7.03262e-78	9.03661e-76	-46.1719
chr1	36067501	36068000	*	5.28509e-62	5.55265e-60	-75.0584
chr1	36070001	36070500	*	3.94721e-12	7.23271e-11	-27.1556
chr1	36109001	36109500	*	6.75125e-172	2.06823e-169	-41.9883
chr1	36109501	36110000	*	1.32113e-172	4.06944e-170	-41.432
chr1	36164501	36165000	*	3.573e-45	2.86012e-43	-31.5097
chr1	36203001	36203500	*	1.25127e-22	5.16122e-21	-27.6416
chr1	36311001	36311500	*	5.30422e-52	4.80277e-50	-26.4489
chr1	36389501	36390000	*	1.38209e-60	1.42614e-58	-40.825
chr1	36692501	36693000	*	2.21538e-256	1.23208e-253	-57.6642
chr1	36693001	36693500	*	1.62886e-303	1.24361e-300	-71.4254
chr1	36693501	36694000	*	1.32197e-96	2.09426e-94	-62.0897
chr1	36699501	36700000	*	2.40975e-77	3.07731e-75	-46.492
chr1	36848501	36849000	*	4.72571e-98	7.60439e-96	-28.3681
chr1	37112501	37113000	*	4.99432e-93	7.59818e-91	-25.769
chr1	37113001	37113500	*	0	0	-57.3776
chr1	37113501	37114000	*	1.65032e-92	2.49193e-90	-26.7154
chr1	37138001	37138500	*	5.69214e-64	6.1369e-62	-57.0042
chr1	37163501	37164000	*	6.41641e-74	7.87671e-72	-45.6144
chr1	37223501	37224000	*	2.06552e-219	8.98403e-217	-28.9871
chr1	37224001	37224500	*	0	0	-38.3798
chr1	37224501	37225000	*	4.1644e-27	2.10358e-25	-45.0898
chr1	37253501	37254000	*	3.42732e-85	4.77622e-83	-57.5349
chr1	37254001	37254500	*	1.54831e-101	2.58785e-99	-62.2046
chr1	37295001	37295500	*	2.7119e-58	2.70054e-56	-38.0631
chr1	37295501	37296000	*	1.31219e-08	1.54324e-07	-32.4552
chr1	37300001	37300500	*	1.80694e-21	7.01886e-20	-28.2603
chr1	37307001	37307500	*	5.15005e-87	7.31304e-85	-37.4127
chr1	37307501	37308000	*	6.3454e-235	3.03896e-232	-43.0213
chr1	37364001	37364500	*	2.22769e-56	2.15744e-54	-46.7391
chr1	37364501	37365000	*	2.25264e-75	2.81362e-73	-29.941
chr1	37365001	37365500	*	4.00653e-40	2.91597e-38	-39.0717
chr1	37406501	37407000	*	2.21611e-31	1.29581e-29	-36.0076
chr1	37529001	37529500	*	3.7924e-48	3.20955e-46	-39.3249
chr1	37529501	37530000	*	4.88263e-33	2.99086e-31	-39.1041
chr1	37811001	37811500	*	4.80066e-14	1.07317e-12	-26.7435
chr1	37814001	37814500	*	1.83205e-64	1.98993e-62	-27.199
chr1	37815001	37815500	*	4.49715e-65	4.92965e-63	-32.1865
chr1	37995501	37996000	*	1.74404e-290	1.21372e-287	-47.9073
chr1	37996001	37996500	*	9.07359e-19	2.98453e-17	-32.3403
chr1	38036001	38036500	*	6.96056e-88	9.98492e-86	-32.4386
chr1	38036501	38037000	*	8.33104e-134	1.90783e-131	-27.8117
chr1	38121001	38121500	*	3.56663e-136	8.35004e-134	-46.439
chr1	38130501	38131000	*	1.30638e-113	2.46185e-111	-38.4671
chr1	38131001	38131500	*	2.35976e-113	4.43417e-111	-34.0087
chr1	38131501	38132000	*	9.95127e-22	3.91653e-20	-29.7717
chr1	38237501	38238000	*	2.54987e-202	9.8827e-200	-32.6702
chr1	38238001	38238500	*	3.56859e-180	1.15772e-177	-33.2908
chr1	38238501	38239000	*	8.70543e-232	4.07009e-229	-41.6698
chr1	38318501	38319000	*	1.20478e-216	5.13512e-214	-34.4473
chr1	38319001	38319500	*	1.68793e-158	4.69701e-156	-31.2185
chr1	38412501	38413000	*	7.26743e-09	8.8644e-08	-26.9283
chr1	38627001	38627500	*	5.76038e-14	1.27791e-12	-30.3941
chr1	38811501	38812000	*	6.82073e-35	4.39762e-33	-47.6377
chr1	38812001	38812500	*	1.5469e-251	8.33201e-249	-45.5169
chr1	38831501	38832000	*	6.3156e-90	9.27805e-88	-44.5566
chr1	38908501	38909000	*	1.22033e-52	1.11484e-50	-30.6304
chr1	38918501	38919000	*	1.43412e-35	9.4037e-34	-35.1422
chr1	38919001	38919500	*	9.58231e-292	6.76433e-289	-66.7924
chr1	38929001	38929500	*	2.75097e-150	7.18481e-148	-32.6364
chr1	40368001	40368500	*	6.08898e-27	3.05573e-25	-31.7663
chr1	40474501	40475000	*	5.65832e-134	1.29766e-131	-26.8345
chr1	40693001	40693500	*	4.5279e-123	9.29689e-121	-34.3708
chr1	40897001	40897500	*	3.75919e-29	2.04865e-27	-42.9456
chr1	40897501	40898000	*	8.05741e-165	2.34939e-162	-49.1393
chr1	41344001	41344500	*	1.78463e-23	7.68493e-22	-32.2842
chr1	41553001	41553500	*	0	0	-52.1902
chr1	41553501	41554000	*	2.51941e-39	1.80474e-37	-39.8684
chr1	41873501	41874000	*	5.81735e-134	1.33374e-131	-42.2885
chr1	41874001	41874500	*	1.89573e-150	4.96268e-148	-35.4501
chr1	41897501	41898000	*	1.32427e-81	1.7735e-79	-25.3816
chr1	41898001	41898500	*	2.13227e-57	2.0947e-55	-43.5164
chr1	42095001	42095500	*	3.89781e-239	1.92176e-236	-33.6795
chr1	42469501	42470000	*	6.10192e-100	1.00052e-97	-46.0372
chr1	42516001	42516500	*	6.73003e-30	3.75697e-28	-25.4492
chr1	42532501	42533000	*	2.79834e-54	2.62476e-52	-31.1151
chr1	42533001	42533500	*	1.21084e-115	2.32753e-113	-50.1923
chr1	42533501	42534000	*	8.36662e-162	2.38559e-159	-30.6631
chr1	42534001	42534500	*	1.13001e-239	5.59946e-237	-53.83
chr1	44138501	44139000	*	6.26619e-38	4.34196e-36	-30.4184
chr1	44519501	44520000	*	4.20617e-130	9.28609e-128	-33.2285
chr1	44520001	44520500	*	6.02725e-93	9.16255e-91	-37.0757
chr1	45177001	45177500	*	8.22328e-18	2.52844e-16	-26.9178
chr1	45843501	45844000	*	7.97015e-179	2.55302e-176	-26.9678
chr1	45920501	45921000	*	1.53723e-179	4.96046e-177	-53.8749
chr1	45921001	45921500	*	0	0	-64.2211
chr1	46220501	46221000	*	2.20187e-40	1.60968e-38	-43.9737
chr1	46260501	46261000	*	7.16678e-22	2.84025e-20	-27.1202
chr1	46774001	46774500	*	1.28877e-58	1.29023e-56	-28.2709
chr1	47367501	47368000	*	1.47525e-21	5.75631e-20	-34.4308
chr1	47388001	47388500	*	1.58401e-12	3.03434e-11	-34.2569
chr1	47388501	47389000	*	1.56757e-34	1.00173e-32	-45.6088
chr1	47762501	47763000	*	1.2246e-55	1.1717e-53	-35.0577
chr1	47763501	47764000	*	4.87675e-45	3.89582e-43	-44.7559
chr1	47764001	47764500	*	7.64276e-118	1.49769e-115	-36.6039
chr1	47765001	47765500	*	5.96924e-34	3.75384e-32	-31.3968
chr1	48201001	48201500	*	6.1439e-142	1.50001e-139	-36.0411
chr1	48534501	48535000	*	9.38405e-134	2.14647e-131	-35.6055
chr1	48535001	48535500	*	2.23774e-133	5.10219e-131	-27.1745
chr1	48840001	48840500	*	1.08769e-61	1.13789e-59	-35.516
chr1	48870501	48871000	*	5.29843e-52	4.79808e-50	-28.0714
chr1	48871001	48871500	*	4.51934e-162	1.29095e-159	-34.2648
chr1	48871501	48872000	*	1.11996e-59	1.14247e-57	-41.3334
chr1	48887001	48887500	*	1.78079e-130	3.94258e-128	-37.7283
chr1	48887501	48888000	*	4.41591e-256	2.44897e-253	-41.673
chr1	49133001	49133500	*	1.93029e-32	1.16293e-30	-26.9114
chr1	49362001	49362500	*	5.55507e-47	4.60081e-45	-30.1954
chr1	49362501	49363000	*	5.00006e-134	1.14803e-131	-32.1094
chr1	49363001	49363500	*	9.9801e-98	1.59843e-95	-35.9476
chr1	49640501	49641000	*	4.50515e-169	1.35171e-166	-27.8384
chr1	49641001	49641500	*	1.76483e-146	4.46254e-144	-33.6392
chr1	49641501	49642000	*	4.07038e-56	3.92029e-54	-40.6695
chr1	49642001	49642500	*	5.16457e-152	1.36885e-149	-27.3717
chr1	49642501	49643000	*	1.10062e-241	5.53755e-239	-29.7755
chr1	49980001	49980500	*	9.16982e-18	2.80759e-16	-34.1703
chr1	50177501	50178000	*	8.40252e-215	3.53541e-212	-71.5269
chr1	50178001	50178500	*	0	0	-79.2212
chr1	50178501	50179000	*	0	0	-76.4746
chr1	50198501	50199000	*	1.93961e-198	7.27024e-196	-36.9345
chr1	50199001	50199500	*	2.85167e-119	5.65012e-117	-41.8421
chr1	50200501	50201000	*	7.57118e-40	5.48698e-38	-30.7033
chr1	50308501	50309000	*	1.01388e-135	2.36591e-133	-27.1639
chr1	50309001	50309500	*	7.72018e-156	2.11242e-153	-29.7369
chr1	50309501	50310000	*	4.39243e-80	5.78977e-78	-32.9956
chr1	50470501	50471000	*	1.12969e-61	1.18167e-59	-34.2027
chr1	50471001	50471500	*	0	0	-70.1327
chr1	50471501	50472000	*	0	0	-75.5905
chr1	50975501	50976000	*	2.49802e-11	4.17803e-10	-30.043
chr1	51064001	51064500	*	1.31534e-52	1.20122e-50	-31.3456
chr1	51064501	51065000	*	0	0	-59.2163
chr1	51396501	51397000	*	9.17854e-141	2.22296e-138	-36.6242
chr1	51744501	51745000	*	4.90783e-44	3.84564e-42	-28.4512
chr1	51802501	51803000	*	3.40371e-161	9.65952e-159	-44.5411
chr1	51822001	51822500	*	3.37068e-27	1.70824e-25	-25.259
chr1	51959001	51959500	*	1.44639e-167	4.30194e-165	-57.2256
chr1	52289501	52290000	*	1.25639e-48	1.07335e-46	-38.7575
chr1	52335001	52335500	*	7.59832e-56	7.2878e-54	-47.2534
chr1	52335501	52336000	*	1.07911e-28	5.78424e-27	-27.0845
chr1	52430001	52430500	*	2.31236e-13	4.8374e-12	-26.7065
chr2	96001	96500	*	4.37292e-10	6.27731e-09	-32.8606
chr2	108001	108500	*	5.86761e-25	2.71618e-23	-32.0083
chr2	292501	293000	*	4.87179e-11	7.86989e-10	-30.2259
chr2	777501	778000	*	5.67084e-90	8.3371e-88	-53.1718
chr2	847001	847500	*	1.33581e-33	8.32121e-32	-28.3473
chr2	930501	931000	*	1.18749e-12	2.30651e-11	-34.1827
chr2	946001	946500	*	1.25385e-17	3.80087e-16	-30.4972
chr2	946501	947000	*	1.7433e-37	1.19543e-35	-32.531
chr2	1307501	1308000	*	9.9314e-199	3.73148e-196	-72.6583
chr2	1318001	1318500	*	1.19143e-24	5.43654e-23	-26.2076
chr2	1468501	1469000	*	1.14977e-62	1.21741e-60	-69.9179
chr2	1515001	1515500	*	9.51157e-41	7.00031e-39	-28.1816
chr2	1530001	1530500	*	1.93376e-51	1.7322e-49	-61.1942
chr2	1576001	1576500	*	1.33472e-12	2.57801e-11	-26.2999
chr2	1580501	1581000	*	5.57961e-51	4.96354e-49	-38.3921
chr2	1606501	1607000	*	3.65449e-19	1.2339e-17	-31.0024
chr2	1839501	1840000	*	1.39153e-121	2.81452e-119	-39.7386
chr2	1840001	1840500	*	7.56128e-33	4.60798e-31	-27.4109
chr2	1840501	1841000	*	8.93885e-16	2.33692e-14	-28.4154
chr2	2101001	2101500	*	9.52523e-94	1.46243e-91	-44.6166
chr2	2138001	2138500	*	3.41415e-136	7.99544e-134	-47.2342
chr2	2138501	2139000	*	0	0	-51.4989
chr2	2139001	2139500	*	0	0	-56.6226
chr2	2240501	2241000	*	6.13897e-37	4.15388e-35	-27.991
chr2	2241001	2241500	*	1.04137e-237	5.08964e-235	-38.7705
chr2	2241501	2242000	*	3.79454e-81	5.0645e-79	-44.4147
chr2	2271001	2271500	*	1.78441e-189	6.24497e-187	-58.3621
chr2	2272001	2272500	*	2.77284e-181	9.08937e-179	-69.942
chr2	2272501	2273000	*	1.30429e-127	2.79401e-125	-48.056
chr2	2273001	2273500	*	1.37254e-299	1.02019e-296	-50.1237
chr2	2285501	2286000	*	1.79349e-135	4.18018e-133	-47.4478
chr2	2305501	2306000	*	7.11137e-16	1.87499e-14	-38.7656
chr2	2363501	2364000	*	1.82194e-182	6.02762e-180	-37.2491
chr2	2379001	2379500	*	8.64658e-17	2.46184e-15	-26.0719
chr2	2439001	2439500	*	2.56089e-236	1.24007e-233	-49.2669
chr2	2439501	2440000	*	2.10294e-281	1.36447e-278	-53.28
chr2	2440001	2440500	*	3.32896e-100	5.47672e-98	-41.8265
chr2	2474001	2474500	*	2.02712e-105	3.51126e-103	-53.6346
chr2	2486001	2486500	*	8.21905e-181	2.68302e-178	-47.2204
chr2	2486501	2487000	*	0	0	-57.6372
chr2	2487001	2487500	*	9.2528e-112	1.71007e-109	-59.5401
chr2	2497501	2498000	*	1.15833e-69	1.35471e-67	-36.5871
chr2	2684001	2684500	*	5.30267e-13	1.06898e-11	-32.8144
chr2	2709501	2710000	*	1.08009e-104	1.86104e-102	-25.2674
chr2	3192001	3192500	*	2.69615e-128	5.82802e-126	-27.9431
chr2	3263001	3263500	*	3.08434e-151	8.12838e-149	-33.7812
chr2	3263501	3264000	*	0	0	-80.5698
chr2	3264001	3264500	*	0	0	-79.6608
chr2	3264501	3265000	*	9.9339e-236	4.77795e-233	-68.4592
chr2	3362001	3362500	*	8.69769e-73	1.05553e-70	-29.7619
chr2	3362501	3363000	*	5.86621e-53	5.38731e-51	-30.6765
chr2	3379001	3379500	*	9.95596e-71	1.17893e-68	-37.6883
chr2	3460001	3460500	*	4.18874e-56	4.03281e-54	-55.0902
chr2	3460501	3461000	*	0	0	-66.8817
chr2	3461001	3461500	*	0	0	-56.1316
chr2	3506001	3506500	*	3.47888e-13	7.14823e-12	-25.1409
chr2	3563001	3563500	*	4.7082e-14	1.05325e-12	-32.1799
chr2	4615501	4616000	*	1.34313e-26	6.64421e-25	-36.2667
chr2	4688501	4689000	*	2.54668e-30	1.43872e-28	-38.1597
chr2	4829001	4829500	*	2.38477e-291	1.67593e-288	-67.8011
chr2	5151001	5151500	*	9.03569e-35	5.80619e-33	-41.5694
chr2	5157501	5158000	*	9.24769e-93	1.40284e-90	-43.5871
chr2	5158001	5158500	*	3.3189e-22	1.33885e-20	-33.0789
chr2	5290501	5291000	*	8.70138e-52	7.84534e-50	-25.5647
chr2	5638501	5639000	*	1.52685e-24	6.93125e-23	-35.6396
chr2	5849001	5849500	*	1.66707e-109	3.00819e-107	-42.5512
chr2	5849501	5850000	*	9.22306e-18	2.82337e-16	-29.3929
chr2	5905501	5906000	*	1.97938e-85	2.76478e-83	-27.5635
chr2	6278501	6279000	*	4.37726e-95	6.82309e-93	-34.4315
chr2	6279001	6279500	*	2.725e-118	5.35729e-116	-26.9923
chr2	6727501	6728000	*	2.15342e-27	1.09978e-25	-34.7511
chr2	8454501	8455000	*	6.03705e-22	2.40124e-20	-31.9127
chr2	8554001	8554500	*	3.16264e-36	2.10644e-34	-25.2038
chr2	8588501	8589000	*	1.05979e-22	4.38569e-21	-29.5765
chr2	8885501	8886000	*	4.52644e-35	2.9333e-33	-51.2305
chr2	9046501	9047000	*	6.67348e-10	9.35151e-09	-29.6843
chr2	10003001	10003500	*	2.11816e-27	1.08205e-25	-31.6646
chr2	10076001	10076500	*	2.46519e-14	5.67076e-13	-31.0912
chr2	10102001	10102500	*	1.80654e-07	1.78928e-06	-25.037
chr2	10104501	10105000	*	1.196e-54	1.12813e-52	-32.4258
chr2	10223501	10224000	*	6.55507e-262	3.75993e-259	-33.1664
chr2	10224001	10224500	*	1.4293e-291	1.00807e-288	-50.1392
chr2	10239501	10240000	*	0	0	-38.1002
chr2	10240001	10240500	*	7.89281e-97	1.25467e-94	-34.6514
chr2	10887501	10888000	*	5.16186e-20	1.83809e-18	-29.8057
chr2	10948001	10948500	*	3.58111e-288	2.43613e-285	-79.2456
chr2	10948501	10949000	*	0	0	-68.3244
chr2	10949001	10949500	*	0	0	-67.8371
chr2	10949501	10950000	*	3.07058e-27	1.55806e-25	-28.5207
chr2	11021001	11021500	*	5.49497e-83	7.46838e-81	-61.964
chr2	11059501	11060000	*	3.71448e-46	3.03012e-44	-34.9814
chr2	11320501	11321000	*	5.68432e-40	4.12791e-38	-27.526
chr2	11340001	11340500	*	1.45821e-18	4.72974e-17	-30.5534
chr2	11469501	11470000	*	1.4779e-76	1.87091e-74	-39.2744
chr2	11470001	11470500	*	5.03511e-274	3.11287e-271	-51.985
chr2	11470501	11471000	*	8.22815e-82	1.10363e-79	-56.8823
chr2	11525001	11525500	*	7.50192e-46	6.0907e-44	-25.6853
chr2	11550001	11550500	*	6.88028e-92	1.03197e-89	-34.218
chr2	11550501	11551000	*	6.3768e-156	1.74545e-153	-29.9969
chr2	11725501	11726000	*	0	0	-35.0891
chr2	11726001	11726500	*	6.29602e-125	1.31575e-122	-34.1134
chr2	11808501	11809000	*	7.54029e-201	2.89533e-198	-36.182
chr2	11809501	11810000	*	4.94065645841247e-324	4.18473602027536e-321	-39.8623
chr2	11873501	11874000	*	2.01142e-91	3.00088e-89	-45.1858
chr2	11874001	11874500	*	6.02478e-268	3.59745e-265	-48.7694
chr2	11878501	11879000	*	2.46575e-147	6.26917e-145	-42.6893
chr2	11879001	11879500	*	0	0	-40.0046
chr2	12200001	12200500	*	8.74092e-137	2.05987e-134	-27.501
chr2	12200501	12201000	*	4.21236e-41	3.12153e-39	-28.2477
chr2	12849001	12849500	*	1.05431e-231	4.92341e-229	-59.2715
chr2	12849501	12850000	*	0	0	-57.0406
chr2	12850001	12850500	*	3.962e-198	1.48084e-195	-56.4947
chr2	13152501	13153000	*	2.03761e-40	1.49043e-38	-26.6534
chr2	13274501	13275000	*	7.57676e-109	1.35509e-106	-42.0706
chr2	13353501	13354000	*	3.44887e-79	4.50377e-77	-31.7983
chr2	13482001	13482500	*	2.24155e-88	3.23557e-86	-60.2054
chr2	13492501	13493000	*	6.49218e-67	7.31224e-65	-26.0084
chr2	13493001	13493500	*	3.4707e-39	2.47716e-37	-29.2057
chr2	13610001	13610500	*	2.35691e-24	1.06009e-22	-25.0987
chr2	13914501	13915000	*	5.76378e-66	6.40379e-64	-30.9114
chr2	14042501	14043000	*	7.38841e-232	3.45845e-229	-62.9172
chr2	14043001	14043500	*	2.11924e-66	2.36727e-64	-66.2536
chr2	14142501	14143000	*	6.48568e-29	3.50536e-27	-30.4387
chr2	14143001	14143500	*	4.47256e-169	1.34295e-166	-42.9321
chr2	14143501	14144000	*	9.87154e-96	1.54948e-93	-33.2011
chr2	14290001	14290500	*	1.99932e-167	5.93976e-165	-46.92
chr2	14658501	14659000	*	1.15765e-64	1.26124e-62	-29.7555
chr2	14689001	14689500	*	8.84636e-49	7.574e-47	-43.5823
chr2	14692501	14693000	*	2.31721e-98	3.73869e-96	-62.1965
chr2	14693001	14693500	*	5.3555e-153	1.43152e-150	-51.5005
chr2	14693501	14694000	*	6.9697e-265	4.06899e-262	-47.6043
chr2	14846001	14846500	*	9.70275e-129	2.11128e-126	-30.3657
chr2	14846501	14847000	*	0	0	-51.4647
chr2	14847001	14847500	*	0	0	-58.2349
chr2	14847501	14848000	*	3.64563e-93	5.55063e-91	-31.1182
chr2	14922001	14922500	*	6.20732e-09	7.64582e-08	-31.6533
chr2	15058501	15059000	*	3.19722e-270	1.93405e-267	-29.0157
chr2	15222001	15222500	*	7.0323e-299	5.19263e-296	-37.4475
chr2	15296001	15296500	*	1.29729e-221	5.69614e-219	-35.325
chr2	15572501	15573000	*	2.44822e-241	1.22706e-238	-53.0179
chr2	15573501	15574000	*	3.33083e-51	2.97213e-49	-25.3835
chr2	15690501	15691000	*	1.45633e-23	6.3009e-22	-48.3771
chr2	15736501	15737000	*	2.43416e-26	1.19154e-24	-28.1828
chr2	15737001	15737500	*	1.49253e-47	1.25023e-45	-27.5958
chr2	15746001	15746500	*	1.40204e-75	1.75287e-73	-26.5916
chr2	15963001	15963500	*	3.7396e-195	1.36527e-192	-32.216
chr2	15963501	15964000	*	0	0	-38.6751
chr2	15983501	15984000	*	3.13899e-162	8.98283e-160	-28.664
chr2	15984001	15984500	*	5.58818e-127	1.18771e-124	-34.2737
chr2	16093501	16094000	*	3.50521e-64	3.79366e-62	-32.6696
chr2	16094001	16094500	*	1.41796e-269	8.55117e-267	-41.994
chr2	16097001	16097500	*	1.69117e-298	1.24292e-295	-28.5662
chr2	16097501	16098000	*	2.22399e-112	4.13753e-110	-32.2075
chr2	16228501	16229000	*	3.91225e-77	4.98472e-75	-28.0865
chr2	16263001	16263500	*	8.04832937075391e-320	6.7117197452215e-317	-30.6736
chr2	16278001	16278500	*	2.72318e-41	2.02448e-39	-26.6951
chr2	16413001	16413500	*	3.80115e-114	7.20462e-112	-44.088
chr2	16413501	16414000	*	0	0	-91.4427
chr2	16414001	16414500	*	4.81709e-50	4.21935e-48	-87.4833
chr2	16424501	16425000	*	1.69096e-132	3.80801e-130	-31.4312
chr2	16471501	16472000	*	3.31823e-164	9.61825e-162	-42.2218
chr2	16648501	16649000	*	1.18324e-26	5.86802e-25	-41.3424
chr2	16737501	16738000	*	1.61645e-128	3.50473e-126	-40.7521
chr2	16764501	16765000	*	4.49408e-259	2.54253e-256	-44.1197
chr2	16765001	16765500	*	1.55958e-200	5.95071e-198	-51.7343
chr2	16766001	16766500	*	4.34302e-34	2.74279e-32	-42.8037
chr2	16806001	16806500	*	2.42917e-220	1.06068e-217	-40.4038
chr2	16806501	16807000	*	0	0	-41.4395
chr2	16807001	16807500	*	6.58861e-48	5.55271e-46	-31.6346
chr2	16816501	16817000	*	4.82019e-222	2.12595e-219	-29.1909
chr2	16859001	16859500	*	2.82584e-114	5.3638e-112	-25.0957
chr2	16859501	16860000	*	0	0	-34.5788
chr2	17063501	17064000	*	1.08062e-70	1.27943e-68	-25.7033
chr2	17064001	17064500	*	0	0	-63.998
chr2	17064501	17065000	*	0	0	-69.0907
chr2	17246001	17246500	*	4.15264e-213	1.7315e-210	-47.0555
chr2	17246501	17247000	*	1.46296e-113	2.75428e-111	-45.9214
chr2	17350501	17351000	*	2.89997e-154	7.82338e-152	-43.2946
chr2	17351001	17351500	*	3.06909e-201	1.17963e-198	-45.9198
chr2	17351501	17352000	*	2.27797e-38	1.59802e-36	-32.8579
chr2	17364501	17365000	*	6.62805e-266	3.89556e-263	-51.483
chr2	17538501	17539000	*	3.20793e-59	3.24629e-57	-29.0682
chr2	17673501	17674000	*	3.13156e-92	4.71499e-90	-30.7409
chr2	17683501	17684000	*	4.77805e-21	1.81264e-19	-34.0825
chr2	17757001	17757500	*	4.57851e-124	9.50756e-122	-32.1438
chr2	17849001	17849500	*	1.25683e-298	9.24564e-296	-39.0412
chr2	17849501	17850000	*	7.61107e-84	1.04328e-81	-33.0107
chr2	17850001	17850500	*	0	0	-38.6612
chr2	17850501	17851000	*	2.2439e-181	7.35857e-179	-35.2508
chr2	17851001	17851500	*	3.99547e-156	1.09478e-153	-36.121
chr2	17851501	17852000	*	4.1848e-260	2.38298e-257	-45.9397
chr2	17852001	17852500	*	6.70453e-97	1.06621e-94	-27.8906
chr2	18122501	18123000	*	0	0	-56.0528
chr2	18123001	18123500	*	0	0	-65.2347
chr2	18123501	18124000	*	0	0	-70.7825
chr2	18124001	18124500	*	0	0	-65.5766
chr2	18227501	18228000	*	0	0	-66.3158
chr2	18229001	18229500	*	2.22928e-26	1.09288e-24	-40.5136
chr2	18434001	18434500	*	1.53028e-244	7.81427e-242	-35.408
chr2	18434501	18435000	*	6.29905e-57	6.15116e-55	-27.9093
chr2	18436501	18437000	*	1.08969e-152	2.90384e-150	-30.0619
chr2	18437001	18437500	*	0	0	-33.9755
chr2	18437501	18438000	*	2.72275e-192	9.73695e-190	-37.8895
chr2	18438501	18439000	*	4.16413e-226	1.8809e-223	-34.3326
chr2	18439001	18439500	*	2.27565e-243	1.15381e-240	-26.0395
chr2	18509501	18510000	*	2.05053e-42	1.55574e-40	-50.0748
chr2	18510001	18510500	*	1.83809e-09	2.42991e-08	-31.961
chr2	18517001	18517500	*	4.71792e-84	6.48512e-82	-57.4674
chr2	18524001	18524500	*	6.99018e-17	2.00519e-15	-30.1724
chr2	18699501	18700000	*	0	0	-34.7242
chr2	18700001	18700500	*	0	0	-30.5726
chr2	18700501	18701000	*	3.8658e-291	2.70948e-288	-27.7157
chr2	18701001	18701500	*	0	0	-30.2691
chr2	18926001	18926500	*	0	0	-39.5426
chr2	18926501	18927000	*	2.10604e-194	7.64624e-192	-29.85
chr2	19021501	19022000	*	4.2022e-110	7.62302e-108	-32.4835
chr2	19262001	19262500	*	1.27084e-54	1.19829e-52	-35.3538
chr2	19338501	19339000	*	1.1129e-07	1.13899e-06	-29.9339
chr2	19499501	19500000	*	1.78321e-134	4.11474e-132	-61.2549
chr2	19500001	19500500	*	0	0	-80.6635
chr2	19500501	19501000	*	0	0	-79.4756
chr2	19501001	19501500	*	1.33039e-151	3.51668e-149	-80.5582
chr2	19501501	19502000	*	2.08241e-282	1.3658e-279	-61.1417
chr2	19610501	19611000	*	5.50407e-197	2.04265e-194	-32.1781
chr2	19787001	19787500	*	2.15699e-15	5.46858e-14	-31.9295
chr2	20056001	20056500	*	3.60662e-95	5.63078e-93	-28.9654
chr2	20340001	20340500	*	2.10389e-288	1.43619e-285	-45.1953
chr2	20340501	20341000	*	4.67897e-77	5.95583e-75	-33.5334
chr2	20350501	20351000	*	7.82291e-47	6.4607e-45	-25.1006
chr2	20864001	20864500	*	1.60199e-104	2.75726e-102	-35.0434
chr2	20864501	20865000	*	2.96403e-96	4.6805e-94	-30.2487
chr2	21066501	21067000	*	3.91684e-95	6.11267e-93	-32.5784
chr2	21105501	21106000	*	1.92989e-127	4.12294e-125	-25.524
chr2	21106001	21106500	*	2.09108e-22	8.52865e-21	-29.3017
chr2	21129001	21129500	*	2.56492e-101	4.2761e-99	-30.9679
chr2	21129501	21130000	*	4.16284e-20	1.48991e-18	-32.322
chr2	21132001	21132500	*	2.58592e-241	1.29525e-238	-52.6762
chr2	21274001	21274500	*	9.82104e-44	7.65052e-42	-33.9478
chr2	21838501	21839000	*	1.15218e-69	1.34771e-67	-49.1335
chr2	21839001	21839500	*	4.24456e-76	5.34063e-74	-52.4168
chr2	21859501	21860000	*	1.43013e-71	1.71231e-69	-37.006
chr2	21860001	21860500	*	1.23597e-20	4.57846e-19	-42.8044
chr2	21889001	21889500	*	5.2676e-36	3.49011e-34	-28.2535
chr2	22005501	22006000	*	9.60529e-113	1.79291e-110	-31.5772
chr2	22021001	22021500	*	3.77208e-43	2.90107e-41	-25.6113
chr2	22033501	22034000	*	9.1796e-46	7.43897e-44	-32.3364
chr2	22056001	22056500	*	1.96979e-07	1.93959e-06	-31.3428
chr2	22132501	22133000	*	4.59686e-90	6.76828e-88	-41.3524
chr2	22236501	22237000	*	3.04104e-123	6.25543e-121	-40.4561
chr2	22727001	22727500	*	8.19298e-209	3.32623e-206	-49.0958
chr2	22727501	22728000	*	3.62271e-152	9.60834e-150	-49.0222
chr2	22866001	22866500	*	7.1456e-161	2.0235e-158	-62.3359
chr2	22866501	22867000	*	2.09451e-94	3.23787e-92	-54.4096
chr2	22983001	22983500	*	6.66175e-24	2.92979e-22	-28.7047
chr2	23026501	23027000	*	3.56755e-34	2.2574e-32	-47.9909
chr2	23143501	23144000	*	1.33217e-48	1.1371e-46	-27.6482
chr2	23287501	23288000	*	2.54677e-50	2.23973e-48	-28.1986
chr2	23452501	23453000	*	8.34261e-58	8.2471e-56	-32.5586
chr2	23453501	23454000	*	7.16167e-88	1.02697e-85	-31.3211
chr2	23892501	23893000	*	1.18554e-46	9.76028e-45	-25.042
chr2	23901001	23901500	*	8.40998e-86	1.17847e-83	-26.2641
chr2	24119001	24119500	*	2.97172e-80	3.92499e-78	-38.8933
chr2	24119501	24120000	*	0	0	-41.2396
chr2	24162001	24162500	*	1.25101e-61	1.307e-59	-57.0413
chr2	24162501	24163000	*	5.91487e-116	1.14033e-113	-51.5472
chr2	24285501	24286000	*	2.41655e-16	6.6337e-15	-28.553
chr2	24339501	24340000	*	3.03548e-16	8.2518e-15	-40.0809
chr2	24453001	24453500	*	1.7068e-29	9.39926e-28	-51.8759
chr2	24994501	24995000	*	1.15891e-18	3.78533e-17	-32.1478
chr2	24995001	24995500	*	3.95483e-194	1.43386e-191	-49.4307
chr2	24995501	24996000	*	9.3729e-30	5.20499e-28	-36.8667
chr2	24996001	24996500	*	1.31742e-30	7.52203e-29	-25.6321
chr2	25021001	25021500	*	0	0	-69.0185
chr2	25021501	25022000	*	9.41494e-139	2.25315e-136	-65.8531
chr2	25022001	25022500	*	1.43465e-30	8.1795e-29	-43.4285
chr2	25031501	25032000	*	0	0	-47.4936
chr2	25269501	25270000	*	1.48297e-35	9.71832e-34	-39.2264
chr2	25487501	25488000	*	6.14997e-15	1.49763e-13	-27.1789
chr2	25589501	25590000	*	3.12165e-27	1.58326e-25	-26.1121
chr2	25651001	25651500	*	2.1294e-35	1.39059e-33	-28.1377
chr2	25738501	25739000	*	1.22404e-17	3.71308e-16	-25.5521
chr2	25748501	25749000	*	1.20602e-46	9.92781e-45	-59.6291
chr2	25816001	25816500	*	4.13274e-25	1.92522e-23	-30.3379
chr2	25853501	25854000	*	1.05859e-41	7.92528e-40	-35.0092
chr2	25871001	25871500	*	5.01503e-54	4.68661e-52	-32.6109
chr2	25875501	25876000	*	3.48305e-65	3.82228e-63	-28.6302
chr2	25925501	25926000	*	3.46516e-53	3.19833e-51	-46.2702
chr2	25933001	25933500	*	5.0717e-60	5.19452e-58	-27.248
chr2	25940501	25941000	*	1.71439e-47	1.43439e-45	-25.8124
chr2	25957001	25957500	*	3.79098e-102	6.36329e-100	-52.609
chr2	25964501	25965000	*	1.15564e-39	8.33902e-38	-30.6027
chr2	25969501	25970000	*	2.62305e-27	1.33459e-25	-31.6351
chr2	25980001	25980500	*	5.36757e-129	1.17153e-126	-44.145
chr2	25989001	25989500	*	2.89986e-46	2.37002e-44	-34.4693
chr2	26066501	26067000	*	5.8821e-17	1.69829e-15	-37.2376
chr2	26097001	26097500	*	6.54623e-87	9.29057e-85	-34.4546
chr2	26130001	26130500	*	4.5619e-25	2.12112e-23	-26.7387
chr2	27275501	27276000	*	1.37366e-50	1.21389e-48	-41.9548
chr2	27303001	27303500	*	6.04465e-45	4.82145e-43	-30.0445
chr2	27304001	27304500	*	0	0	-67.2356
chr2	27304501	27305000	*	1.0539e-298	7.76741e-296	-72.7268
chr2	27328001	27328500	*	3.37764e-166	9.95185e-164	-39.124
chr2	27516001	27516500	*	1.93439e-123	3.98948e-121	-30.2409
chr2	27516501	27517000	*	8.98719e-124	1.86084e-121	-26.1139
chr2	27520001	27520500	*	3.19276e-73	3.89628e-71	-25.2328
chr2	27685001	27685500	*	3.74389e-59	3.78379e-57	-35.9146
chr2	27685501	27686000	*	1.24372e-41	9.30061e-40	-29.378
chr2	27994501	27995000	*	8.60244e-69	9.9601e-67	-53.1271
chr2	28489001	28489500	*	1.00686e-56	9.7957e-55	-34.3273
chr2	28489501	28490000	*	8.8994e-27	4.4336e-25	-29.2195
chr2	28674501	28675000	*	4.1231e-23	1.74359e-21	-26.4653
chr2	28675001	28675500	*	1.88358e-117	3.67552e-115	-35.899
chr2	28675501	28676000	*	1.12636e-72	1.36459e-70	-26.6305
chr2	29215001	29215500	*	1.52643e-47	1.27835e-45	-26.4188
chr2	29215501	29216000	*	5.73941e-18	1.78481e-16	-27.0018
chr2	29216001	29216500	*	6.59355e-66	7.31845e-64	-30.5553
chr2	29338501	29339000	*	1.84312e-28	9.79998e-27	-25.6453
chr2	29600001	29600500	*	6.76466e-94	1.04002e-91	-30.7943
chr2	29600501	29601000	*	2.57309e-31	1.50142e-29	-42.0963
chr2	29601001	29601500	*	2.80633e-83	3.82408e-81	-27.7882
chr2	29732001	29732500	*	2.71068e-28	1.43189e-26	-41.5915
chr2	29975001	29975500	*	2.55297e-09	3.31146e-08	-26.2256
chr2	30156501	30157000	*	3.54431e-14	8.02586e-13	-25.1598
chr2	30220001	30220500	*	3.79036e-158	1.05214e-155	-26.4795
chr2	31039501	31040000	*	5.37978e-38	3.73499e-36	-34.0896
chr2	31093001	31093500	*	5.82476e-35	3.76071e-33	-54.1863
chr2	31213501	31214000	*	1.10848e-41	8.29484e-40	-50.7833
chr2	31505501	31506000	*	2.81086e-53	2.59715e-51	-57.8635
chr2	31920001	31920500	*	3.79476e-17	1.11155e-15	-26.0083
chr2	32475501	32476000	*	3.09789e-100	5.09977e-98	-35.463
chr2	32476001	32476500	*	1.34947e-92	2.0408e-90	-37.5768
chr2	32476501	32477000	*	3.52737e-67	3.98606e-65	-44.1626
chr2	32535501	32536000	*	3.55285e-91	5.28654e-89	-27.1036
chr2	32558001	32558500	*	4.87492e-08	5.27217e-07	-27.8793
chr2	32970001	32970500	*	2.66405e-13	5.53586e-12	-27.2143
chr2	33222501	33223000	*	3.12764e-73	3.81741e-71	-54.0331
chr2	33223001	33223500	*	0	0	-72.0231
chr2	33223501	33224000	*	6.45263e-36	4.26699e-34	-34.4909
chr2	33297001	33297500	*	2.7433e-28	1.44883e-26	-28.5065
chr2	33298501	33299000	*	0	0	-70.0801
chr2	33299001	33299500	*	7.66059e-58	7.57957e-56	-68.25
chr2	33299501	33300000	*	3.34186e-31	1.94265e-29	-46.1172
chr2	33300001	33300500	*	4.36828e-128	9.42178e-126	-45.7003
chr2	33357501	33358000	*	2.4592e-69	2.86843e-67	-59.4132
chr2	33949501	33950000	*	1.29808e-26	6.42498e-25	-25.8213
chr2	35153501	35154000	*	1.26662e-22	5.22317e-21	-25.3604
chr2	35195501	35196000	*	2.33287e-58	2.32516e-56	-47.3924
chr2	35354501	35355000	*	5.40861e-15	1.32378e-13	-32.9004
chr2	35355001	35355500	*	5.5859e-18	1.73859e-16	-26.8793
chr2	35631001	35631500	*	0	0	-53.0405
chr2	35631501	35632000	*	5.89878e-185	1.98492e-182	-50.72
chr2	35932001	35932500	*	1.63769e-71	1.95992e-69	-38.391
chr2	35932501	35933000	*	5.40013e-150	1.40757e-147	-44.1204
chr2	35933001	35933500	*	1.07046e-117	2.0956e-115	-50.1927
chr2	36283001	36283500	*	0	0	-47.3103
chr2	36283501	36284000	*	4.27108e-53	3.93711e-51	-29.7539
chr2	36401001	36401500	*	1.22851e-110	2.24204e-108	-46.4728
chr2	36517001	36517500	*	1.34391e-65	1.4837e-63	-39.0728
chr2	36517501	36518000	*	1.45038e-211	5.99984e-209	-42.8476
chr2	36920001	36920500	*	1.23968e-19	4.31532e-18	-27.5843
chr2	36939001	36939500	*	0	0	-80.4515
chr2	36939501	36940000	*	1.43349e-284	9.56135e-282	-82.1517
chr2	36940001	36940500	*	3.64839e-300	2.72985e-297	-79.6203
chr2	37146001	37146500	*	1.44197e-31	8.48767e-30	-36.3253
chr2	37148501	37149000	*	8.40304e-21	3.14461e-19	-32.527
chr2	37166501	37167000	*	7.99095e-45	6.35456e-43	-25.5572
chr2	37295501	37296000	*	2.58823e-146	6.53407e-144	-40.066
chr2	37525001	37525500	*	5.07722e-24	2.24687e-22	-30.7016
chr2	37525501	37526000	*	5.19025e-67	5.85592e-65	-27.8758
chr2	37526001	37526500	*	8.08041e-67	9.08547e-65	-48.4625
chr2	37654501	37655000	*	9.04312e-117	1.75461e-114	-53.4693
chr2	37655001	37655500	*	5.22173e-12	9.43334e-11	-25.302
chr2	37797001	37797500	*	0	0	-59.0201
chr2	37797501	37798000	*	4.77055e-34	3.00941e-32	-37.5997
chr2	38143501	38144000	*	2.14633e-09	2.81207e-08	-32.3424
chr2	38673501	38674000	*	8.33893e-181	2.72103e-178	-34.9515
chr2	38883001	38883500	*	8.73105e-39	6.17838e-37	-35.7834
chr2	39608501	39609000	*	2.27211e-115	4.34949e-113	-70.1353
chr2	39609001	39609500	*	5.32684e-200	2.02074e-197	-70.6788
chr2	39609501	39610000	*	2.76496e-225	1.24107e-222	-60.9086
chr2	39610001	39610500	*	2.61962e-120	5.24052e-118	-50.8148
chr2	39918001	39918500	*	0	0	-33.1139
chr2	39946001	39946500	*	4.31482e-111	7.92421e-109	-30.5356
chr2	39946501	39947000	*	2.41264e-160	6.8125e-158	-30.1677
chr2	40149001	40149500	*	2.70022e-125	5.65948e-123	-33.4948
chr2	40149501	40150000	*	1.81097e-169	5.45226e-167	-29.4735
chr2	40430001	40430500	*	6.70497e-49	5.75376e-47	-28.2517
chr2	40480501	40481000	*	0	0	-63.5896
chr2	40481001	40481500	*	0	0	-96.2429
chr2	40481501	40482000	*	0	0	-94.0504
chr2	40482001	40482500	*	0	0	-97.1242
chr2	40665001	40665500	*	3.57526e-78	4.61214e-76	-53.7191
chr2	40665501	40666000	*	4.44055e-99	7.21939e-97	-39.5331
chr2	40706001	40706500	*	9.88943e-77	1.25415e-74	-33.9896
chr2	40717001	40717500	*	5.64445e-133	1.28029e-130	-30.9983
chr2	40717501	40718000	*	0	0	-67.6506
chr2	40718001	40718500	*	0	0	-63.4008
chr2	40949501	40950000	*	3.19706e-286	2.15437e-283	-58.3533
chr2	40950001	40950500	*	2.67345e-110	4.85875e-108	-69.2002
chr2	41208001	41208500	*	3.97023e-85	5.52888e-83	-28.4167
chr2	41208501	41209000	*	6.76359e-76	8.48435e-74	-37.3646
chr2	41209001	41209500	*	6.23081e-51	5.54033e-49	-25.078
chr2	41212501	41213000	*	1.29877e-24	5.91639e-23	-33.7705
chr2	41213001	41213500	*	1.23055e-25	5.85952e-24	-25.9526
chr2	41213501	41214000	*	3.99071e-10	5.75787e-09	-31.9337
chr2	41225001	41225500	*	1.4918e-24	6.77844e-23	-28.7314
chr2	41685501	41686000	*	4.16747e-66	4.63808e-64	-49.3405
chr2	41686501	41687000	*	2.0576e-32	1.23782e-30	-29.9441
chr2	41696001	41696500	*	1.28388e-21	5.0248e-20	-27.3646
chr2	41696501	41697000	*	9.29131e-247	4.83243e-244	-31.1808
chr2	41763001	41763500	*	7.1971e-104	1.22771e-101	-61.7729
chr2	41763501	41764000	*	0	0	-89.2014
chr2	41814001	41814500	*	1.56477e-86	2.21078e-84	-30.8576
chr2	41830001	41830500	*	6.07743e-99	9.86227e-97	-94.7787
chr2	42082001	42082500	*	0	0	-81.9548
chr2	42082501	42083000	*	0	0	-76.219
chr2	42353001	42353500	*	0	0	-95.7052
chr2	42353501	42354000	*	0	0	-97.7888
chr2	42354001	42354500	*	2.9135e-231	1.35652e-228	-70.5004
chr2	42437001	42437500	*	0	0	-78.4066
chr2	42437501	42438000	*	3.14722e-151	8.29129e-149	-94.332
chr2	42481501	42482000	*	2.41419e-35	1.57343e-33	-33.3043
chr2	42571001	42571500	*	9.88671e-46	8.00292e-44	-26.4779
chr2	42571501	42572000	*	2.19084e-63	2.3453e-61	-25.9122
chr2	42875501	42876000	*	1.84893e-60	1.90487e-58	-42.4507
chr2	43152501	43153000	*	0	0	-66.4686
chr2	43287001	43287500	*	2.34439e-110	4.26565e-108	-27.7217
chr2	43357501	43358000	*	1.71496e-42	1.30315e-40	-29.4642
chr2	43441001	43441500	*	6.51324e-28	3.39338e-26	-41.3004
chr2	43492001	43492500	*	9.22347e-34	5.76801e-32	-59.4047
chr2	43525001	43525500	*	2.03832e-52	1.85695e-50	-38.9884
chr2	43525501	43526000	*	2.87939e-58	2.8666e-56	-58.5654
chr3	500501	501000	*	9.83532e-40	7.10885e-38	-36.911
chr3	501001	501500	*	3.48739e-75	4.34621e-73	-36.3244
chr3	505501	506000	*	8.11058e-62	8.4996e-60	-32.269
chr3	690501	691000	*	9.50505e-50	8.27856e-48	-25.7323
chr3	793501	794000	*	2.19188e-13	4.59502e-12	-25.726
chr3	888501	889000	*	2.57641e-57	2.52785e-55	-30.7918
chr3	945001	945500	*	9.3234e-21	3.4791e-19	-31.2116
chr3	986501	987000	*	2.70385e-65	2.97217e-63	-25.6665
chr3	1026501	1027000	*	4.04141e-81	5.39216e-79	-35.0611
chr3	1027001	1027500	*	2.84535e-301	2.14738e-298	-35.925
chr3	1817001	1817500	*	5.61243e-24	2.47828e-22	-35.849
chr3	1925501	1926000	*	2.70855e-58	2.69755e-56	-44.3409
chr3	2193501	2194000	*	1.18524e-174	3.69282e-172	-48.7654
chr3	2210001	2210500	*	2.09639e-37	1.43467e-35	-35.8981
chr3	2278001	2278500	*	3.00408e-17	8.86084e-16	-35.8005
chr3	2278501	2279000	*	5.10045e-191	1.80674e-188	-34.5464
chr3	2279001	2279500	*	1.03329e-85	1.44663e-83	-40.7599
chr3	2485001	2485500	*	2.09406e-97	3.34231e-95	-36.5699
chr3	2536501	2537000	*	1.33186e-276	8.38564e-274	-47.3766
chr3	2537001	2537500	*	1.40086e-186	4.7772e-184	-49.2623
chr3	2539001	2539500	*	8.29769e-85	1.14982e-82	-36.6452
chr3	2539501	2540000	*	1.81513e-270	1.09969e-267	-64.1633
chr3	2606001	2606500	*	1.7595e-36	1.17849e-34	-27.3825
chr3	2705001	2705500	*	3.2432e-189	1.13302e-186	-35.751
chr3	2724001	2724500	*	6.28385e-25	2.90459e-23	-41.0581
chr3	3020001	3020500	*	8.55543e-269	5.13191e-266	-29.1505
chr3	3129001	3129500	*	4.80105e-76	6.03406e-74	-53.5253
chr3	3129501	3130000	*	0	0	-68.7292
chr3	3173501	3174000	*	1.74588e-11	2.97272e-10	-36.6985
chr3	3174001	3174500	*	2.38995e-44	1.88453e-42	-43.386
chr3	3268001	3268500	*	0	0	-29.3545
chr3	3273001	3273500	*	5.17056e-14	1.15219e-12	-30.2627
chr3	3426001	3426500	*	3.48178e-59	3.52161e-57	-44.3753
chr3	3473001	3473500	*	1.68062e-33	1.04378e-31	-27.6636
chr3	3483001	3483500	*	1.18034e-116	2.28736e-114	-41.1609
chr3	3608501	3609000	*	7.14374e-95	1.11045e-92	-45.1193
chr3	3609001	3609500	*	3.02479706127801e-315	2.45731404881072e-312	-50.3198
chr3	3609501	3610000	*	4.98463e-87	7.08071e-85	-52.5278
chr3	3632001	3632500	*	7.69698e-43	5.88684e-41	-26.7337
chr3	3633001	3633500	*	8.68812e-19	2.86133e-17	-31.3686
chr3	3802001	3802500	*	6.64001e-88	9.52684e-86	-40.5384
chr3	3802501	3803000	*	0	0	-45.5177
chr3	5345001	5345500	*	1.4143e-20	5.22108e-19	-28.0371
chr3	5404001	5404500	*	6.80202e-23	2.84298e-21	-49.4373
chr3	5404501	5405000	*	3.30674e-71	3.93761e-69	-70.5038
chr3	5619501	5620000	*	2.47735e-197	9.20687e-195	-66.833
chr3	5620001	5620500	*	1.00359e-243	5.10492e-241	-60.238
chr3	5620501	5621000	*	6.15193e-273	3.78252e-270	-60.2245
chr3	5792501	5793000	*	2.09728e-52	1.90978e-50	-47.9576
chr3	5793001	5793500	*	1.19564e-44	9.48114e-43	-50.397
chr3	5793501	5794000	*	3.26775e-165	9.56004e-163	-46.8936
chr3	6194001	6194500	*	6.99159e-37	4.72633e-35	-42.0674
chr3	6360501	6361000	*	9.31104e-26	4.4544e-24	-27.1502
chr3	6361001	6361500	*	4.22545e-243	2.13827e-240	-86.2282
chr3	6361501	6362000	*	9.58355e-96	1.50458e-93	-64.3077
chr3	6812001	6812500	*	6.65337e-73	8.08182e-71	-28.9769
chr3	7222501	7223000	*	2.16532e-112	4.02933e-110	-47.136
chr3	7223001	7223500	*	0	0	-47.6524
chr3	7234001	7234500	*	0	0	-68.0331
chr3	7234501	7235000	*	5.7551e-99	9.34305e-97	-47.749
chr3	7591501	7592000	*	1.16485e-35	7.65526e-34	-39.1414
chr3	8118501	8119000	*	1.34122e-94	2.07869e-92	-50.9538
chr3	8119001	8119500	*	1.86995694867755e-317	1.53820243407712e-314	-54.7691
chr3	8180501	8181000	*	2.06327e-62	2.17937e-60	-44.5718
chr3	8181001	8181500	*	4.14865e-47	3.44761e-45	-28.8372
chr3	8279501	8280000	*	4.06433e-59	4.10395e-57	-32.2917
chr3	8286501	8287000	*	8.65316e-152	2.29117e-149	-36.2002
chr3	8287001	8287500	*	4.67405e-76	5.8782e-74	-41.0307
chr3	8287501	8288000	*	7.38003e-81	9.8233e-79	-29.9116
chr3	8288001	8288500	*	5.0004e-95	7.79132e-93	-39.853
chr3	8288501	8289000	*	3.63224e-188	1.25776e-185	-42.3244
chr3	8289001	8289500	*	7.9792e-58	7.89083e-56	-36.7377
chr3	8289501	8290000	*	2.63528e-80	3.48472e-78	-41.9941
chr3	8290001	8290500	*	8.85286e-76	1.10892e-73	-45.7293
chr3	8290501	8291000	*	2.21094e-59	2.24373e-57	-42.6174
chr3	8291001	8291500	*	1.82662e-79	2.39089e-77	-50.082
chr3	8291501	8292000	*	7.53905e-33	4.59479e-31	-39.3537
chr3	8292001	8292500	*	3.32185e-84	4.57252e-82	-50.9932
chr3	8295001	8295500	*	4.0479e-29	2.20309e-27	-53.1882
chr3	8295501	8296000	*	3.89273e-25	1.81556e-23	-45.954
chr3	8297501	8298000	*	7.9206e-71	9.38765e-69	-55.7184
chr3	8298001	8298500	*	1.43557e-44	1.13642e-42	-50.3801
chr3	8298501	8299000	*	7.74239e-76	9.70908e-74	-47.8496
chr3	8299001	8299500	*	1.10527e-179	3.57392e-177	-48.0949
chr3	8299501	8300000	*	9.49834e-66	1.05159e-63	-48.4907
chr3	8300501	8301000	*	2.22059e-110	4.04227e-108	-40.0318
chr3	8301001	8301500	*	4.69869e-89	6.83629e-87	-44.9806
chr3	8301501	8302000	*	2.46558e-151	6.50207e-149	-49.5819
chr3	8302001	8302500	*	5.6971e-142	1.39135e-139	-43.8624
chr3	8302501	8303000	*	4.00354e-124	8.31798e-122	-41.458
chr3	8303501	8304000	*	1.92003e-44	1.51642e-42	-36.239
chr3	8305001	8305500	*	3.90925e-17	1.14389e-15	-28.3737
chr3	8305501	8306000	*	2.67431e-29	1.46381e-27	-37.0137
chr3	8307001	8307500	*	6.52513e-30	3.64363e-28	-37.4554
chr3	8308001	8308500	*	6.78335056831311e-316	5.51642307803137e-313	-45.9567
chr3	8316001	8316500	*	1.50441e-50	1.32898e-48	-28.9687
chr3	8316501	8317000	*	0	0	-44.8229
chr3	8512001	8512500	*	1.57548e-133	3.5974e-131	-52.9441
chr3	8512501	8513000	*	4.95894e-273	3.05139e-270	-50.8226
chr3	8513001	8513500	*	7.09306e-22	2.81132e-20	-34.6707
chr3	8514001	8514500	*	1.22217e-57	1.20394e-55	-31.683
chr3	8863501	8864000	*	2.26605e-217	9.72713e-215	-27.5892
chr3	8864001	8864500	*	3.32785e-142	8.16027e-140	-29.0607
chr3	9071501	9072000	*	7.74347e-31	4.45328e-29	-29.9462
chr3	9121501	9122000	*	2.54009e-33	1.56938e-31	-33.401
chr3	9122001	9122500	*	0	0	-70.9634
chr3	9122501	9123000	*	5.23255e-34	3.29557e-32	-52.5732
chr3	9466001	9466500	*	2.40727e-42	1.82499e-40	-32.163
chr3	9571501	9572000	*	5.80287e-53	5.33038e-51	-42.7338
chr3	9572001	9572500	*	0	0	-48.7992
chr3	9705501	9706000	*	1.40893e-36	9.45611e-35	-31
chr3	9762501	9763000	*	1.77808e-27	9.11816e-26	-29.054
chr3	9966501	9967000	*	1.58484e-33	9.85148e-32	-37.7774
chr3	9967001	9967500	*	3.93431e-36	2.61664e-34	-33.0261
chr3	10018001	10018500	*	5.34243e-105	9.23352e-103	-35.7634
chr3	10275001	10275500	*	2.27578e-84	3.1381e-82	-44.3746
chr3	10695001	10695500	*	3.31086e-21	1.26673e-19	-42.7034
chr3	10995501	10996000	*	6.1037e-17	1.75995e-15	-32.4448
chr3	11885001	11885500	*	2.44672e-47	2.0419e-45	-27.3363
chr3	11885501	11886000	*	5.11956e-64	5.52338e-62	-40.5094
chr3	12970001	12970500	*	3.50353e-20	1.26077e-18	-26.6864
chr3	12996001	12996500	*	6.42176e-07	5.81205e-06	-26.573
chr3	13040001	13040500	*	1.94823e-53	1.80414e-51	-30.36
chr3	13260001	13260500	*	1.87625e-35	1.227e-33	-33.2873
chr3	13408501	13409000	*	2.44766e-34	1.55529e-32	-28.3751
chr3	13529001	13529500	*	2.72759e-184	9.14305e-182	-46.9061
chr3	13529501	13530000	*	1.17958e-137	2.79907e-135	-54.4215
chr3	13677001	13677500	*	5.61759e-10	7.94824e-09	-26.3243
chr3	13971001	13971500	*	2.34758e-23	1.00365e-21	-26.0056
chr3	14149001	14149500	*	3.73872e-98	6.02109e-96	-36.9805
chr3	14430501	14431000	*	1.33487e-10	2.04236e-09	-35.8699
chr3	14767001	14767500	*	5.33655e-56	5.13035e-54	-33.608
chr3	14767501	14768000	*	1.1697e-45	9.45368e-44	-34.0504
chr3	15344001	15344500	*	6.0661e-62	6.36809e-60	-29.1183
chr3	15344501	15345000	*	8.11622e-39	5.74693e-37	-40.944
chr3	15353501	15354000	*	4.6985e-102	7.87819e-100	-40.0143
chr3	15354001	15354500	*	0	0	-48.1982
chr3	15354501	15355000	*	6.80075e-40	4.93182e-38	-29.2442
chr3	15379501	15380000	*	2.4718e-14	5.68531e-13	-29.3905
chr3	15453001	15453500	*	5.09539e-39	3.62557e-37	-37.0259
chr3	16345501	16346000	*	3.93651e-185	1.3286e-182	-33.6188
chr3	16346001	16346500	*	1.17395e-123	2.42688e-121	-38.9636
chr3	16346501	16347000	*	1.00884e-93	1.5477e-91	-48.1318
chr3	16363501	16364000	*	2.7361e-15	6.87956e-14	-32.3592
chr3	16652501	16653000	*	2.75569e-19	9.37957e-18	-30.4357
chr3	16966501	16967000	*	1.00884e-17	3.07784e-16	-29.0115
chr3	17059501	17060000	*	6.45398e-52	5.83711e-50	-31.7725
chr3	17060001	17060500	*	0	0	-38.4177
chr3	17060501	17061000	*	1.07396e-205	4.26112e-203	-40.3206
chr3	17958501	17959000	*	7.71609e-64	8.30647e-62	-26.0095
chr3	18095501	18096000	*	4.69167e-41	3.47214e-39	-37.4055
chr3	18225001	18225500	*	1.84409e-99	3.00618e-97	-34.2517
chr3	18494501	18495000	*	5.06552e-08	5.4638e-07	-29.6393
chr3	18677001	18677500	*	8.74273e-41	6.43929e-39	-28.3827
chr3	18893001	18893500	*	7.68241e-26	3.68715e-24	-33.5128
chr3	19092501	19093000	*	1.06711e-49	9.28387e-48	-44.3353
chr3	19093001	19093500	*	0	0	-54.378
chr3	20398001	20398500	*	1.8352e-23	7.89705e-22	-26.5126
chr3	20599501	20600000	*	2.42345e-68	2.7895e-66	-32.6765
chr3	20600001	20600500	*	2.46525e-105	4.26735e-103	-31.3548
chr3	21823501	21824000	*	1.01823e-127	2.18479e-125	-27.924
chr3	21824001	21824500	*	6.67197e-133	1.51117e-130	-28.0552
chr3	22278001	22278500	*	2.50169e-86	3.52754e-84	-45.8219
chr3	22361501	22362000	*	3.51879e-173	1.08644e-170	-33.1592
chr3	22362001	22362500	*	3.87976e-127	8.26609e-125	-29.7774
chr3	23576001	23576500	*	5.35641e-57	5.2339e-55	-51.1734
chr3	23576501	23577000	*	1.85143e-56	1.79459e-54	-46.9272
chr3	23807001	23807500	*	7.14759e-55	6.7688e-53	-28.2686
chr3	23825501	23826000	*	2.49944e-206	9.95715e-204	-30.257
chr3	23826001	23826500	*	1.07059e-45	8.66154e-44	-27.5178
chr3	23827001	23827500	*	1.75228e-34	1.11794e-32	-25.5614
chr3	23828001	23828500	*	2.41099e-297	1.75717e-294	-56.0789
chr3	23828501	23829000	*	6.95808e-92	1.04344e-89	-45.9085
chr3	23829001	23829500	*	2.21434e-39	1.58882e-37	-42.9637
chr3	24856001	24856500	*	3.79061e-12	6.96132e-11	-28.3278
chr3	25292001	25292500	*	4.77292e-23	2.01125e-21	-32.1955
chr3	25620001	25620500	*	1.42502e-34	9.1145e-33	-31.4451
chr3	26613001	26613500	*	1.23383e-188	4.29137e-186	-35.5126
chr3	26613501	26614000	*	3.00725e-131	6.70127e-129	-29.6582
chr3	27209001	27209500	*	0	0	-53.0903
chr3	27209501	27210000	*	9.54441e-21	3.55921e-19	-34.3052
chr3	27254001	27254500	*	7.22843e-57	7.05085e-55	-54.0812
chr3	27254501	27255000	*	7.09363e-172	2.17142e-169	-50.0302
chr3	27255501	27256000	*	1.06879e-21	4.19994e-20	-31.6218
chr3	27256001	27256500	*	2.06454e-33	1.27908e-31	-43.0971
chr3	27478001	27478500	*	3.85813e-142	9.44584e-140	-27.4849
chr3	27570501	27571000	*	5.04596e-16	1.34681e-14	-27.6387
chr3	27903501	27904000	*	1.45678e-23	6.30248e-22	-25.2873
chr3	28037501	28038000	*	2.91296e-08	3.25795e-07	-29.0004
chr3	28157001	28157500	*	7.47244e-106	1.30179e-103	-42.8371
chr3	28157501	28158000	*	2.95923e-59	2.99616e-57	-52.3158
chr3	28526001	28526500	*	7.35043e-119	1.45125e-116	-42.187
chr3	28526501	28527000	*	5.34944e-50	4.67834e-48	-30.7692
chr3	28589501	28590000	*	1.6002e-09	2.13221e-08	-27.827
chr3	28596001	28596500	*	3.53325e-180	1.14673e-177	-28.8058
chr3	28596501	28597000	*	9.27819e-42	6.95483e-40	-27.2114
chr3	28995501	28996000	*	6.05167e-10	8.52744e-09	-26.259
chr3	29062501	29063000	*	0	0	-61.6841
chr3	29063001	29063500	*	0	0	-58.3564
chr3	29063501	29064000	*	4.46349e-110	8.0877e-108	-40.386
chr3	29284501	29285000	*	5.32019e-62	5.58803e-60	-26.4275
chr3	29512501	29513000	*	3.06645e-18	9.72235e-17	-29.3817
chr3	29851001	29851500	*	9.14821e-76	1.14574e-73	-49.7443
chr3	29851501	29852000	*	1.94717e-229	8.9756e-227	-56.5753
chr3	29876501	29877000	*	9.88168e-148	2.52547e-145	-34.1695
chr3	30101001	30101500	*	3.41791e-25	1.59875e-23	-36.4616
chr3	30193501	30194000	*	3.71481e-223	1.64395e-220	-51.6948
chr3	30309501	30310000	*	2.61523e-15	6.58681e-14	-26.3611
chr3	30310001	30310500	*	1.55725e-44	1.23176e-42	-30.6335
chr3	30310501	30311000	*	3.47691e-56	3.35322e-54	-32.9537
chr3	30819501	30820000	*	5.51669e-252	2.97755e-249	-54.9146
chr3	31215501	31216000	*	8.86155e-167	2.62374e-164	-31.2548
chr3	31216001	31216500	*	1.66958e-49	1.44853e-47	-29.0281
chr3	31623001	31623500	*	1.69978e-42	1.29187e-40	-55.4449
chr3	31623501	31624000	*	5.60534e-14	1.24476e-12	-27.6213
chr3	31691501	31692000	*	1.52716e-108	2.72756e-106	-27.7438
chr3	32050001	32050500	*	1.3459e-72	1.62707e-70	-30.9844
chr3	32077001	32077500	*	1.01017e-154	2.73645e-152	-30.8338
chr3	32247001	32247500	*	1.06079e-78	1.3768e-76	-42.5987
chr3	32455501	32456000	*	0	0	-96.3827
chr3	32456001	32456500	*	2.70863e-79	3.5424e-77	-58.1107
chr3	32583501	32584000	*	6.614e-76	8.29804e-74	-35.0328
chr3	32735001	32735500	*	3.29221e-50	2.89045e-48	-25.4325
chr3	32739501	32740000	*	8.27237e-11	1.29842e-09	-25.5869
chr3	32849501	32850000	*	1.206e-34	7.7224e-33	-28.6644
chr3	33757501	33758000	*	1.20876e-19	4.21085e-18	-40.2681
chr3	33904001	33904500	*	1.9994e-199	7.5774e-197	-36.9355
chr3	33904501	33905000	*	6.16943e-232	2.88958e-229	-30.312
chr3	33915501	33916000	*	0	0	-78.7961
chr3	33916001	33916500	*	8.35974e-30	4.64958e-28	-43.1863
chr3	34086501	34087000	*	1.50083e-25	7.11976e-24	-32.9445
chr3	34096001	34096500	*	4.55862e-229	2.09152e-226	-30.4959
chr4	120001	120500	*	2.08841e-34	1.32959e-32	-31.7472
chr4	266501	267000	*	1.22602e-59	1.25001e-57	-61.0785
chr4	765501	766000	*	6.03344e-49	5.18315e-47	-38.7283
chr4	766501	767000	*	2.78322e-116	5.37634e-114	-48.0872
chr4	1421501	1422000	*	1.98563e-24	8.96532e-23	-47.5751
chr4	1611001	1611500	*	7.62238e-33	4.64486e-31	-31.149
chr4	2013501	2014000	*	1.67436e-24	7.58951e-23	-25.2559
chr4	2027001	2027500	*	8.83011e-61	9.13436e-59	-59.9407
chr4	2179001	2179500	*	0	0	-74.2306
chr4	2179501	2180000	*	4.5184e-134	1.03805e-131	-54.7187
chr4	2721501	2722000	*	5.02525e-70	5.9e-68	-34.7681
chr4	3075501	3076000	*	2.9819e-28	1.57263e-26	-29.2055
chr4	3726001	3726500	*	0	0	-66.2905
chr4	3726501	3727000	*	0	0	-63.7921
chr4	4475501	4476000	*	1.0773e-09	1.46843e-08	-28.5243
chr4	4639501	4640000	*	1.3589e-19	4.71949e-18	-32.4311
chr4	4687501	4688000	*	7.28443e-15	1.76265e-13	-27.0833
chr4	5364501	5365000	*	1.61459e-170	4.89289e-168	-45.8421
chr4	5365001	5365500	*	6.06888e-95	9.44494e-93	-39.645
chr4	5663001	5663500	*	1.86212e-170	5.64082e-168	-57.2794
chr4	5664001	5664500	*	3.82219e-203	1.49465e-200	-58.3707
chr4	5664501	5665000	*	2.28311e-215	9.64243e-213	-60.3317
chr4	5665001	5665500	*	6.59933e-248	3.45287e-245	-64.5369
chr4	5665501	5666000	*	1.1437e-152	3.04675e-150	-46.3969
chr4	5998501	5999000	*	2.48103e-15	6.26144e-14	-33.9562
chr4	6036001	6036500	*	2.56859e-256	1.42751e-253	-60.4018
chr4	6036501	6037000	*	0	0	-57.0035
chr4	6366501	6367000	*	8.13399e-31	4.67513e-29	-28.625
chr4	6380501	6381000	*	8.50446e-41	6.26497e-39	-28.9492
chr4	6594501	6595000	*	8.86313e-13	1.74461e-11	-28.5714
chr4	7971001	7971500	*	1.64562e-43	1.27574e-41	-46.7438
chr4	8556001	8556500	*	7.69328e-34	4.82452e-32	-27.1338
chr4	8757501	8758000	*	4.6409e-94	7.14762e-92	-45.1404
chr4	8758501	8759000	*	1.85294e-59	1.88237e-57	-29.8917
chr4	9103001	9103500	*	1.05028e-56	1.02143e-54	-46.5835
chr4	9258001	9258500	*	6.41826e-11	1.02209e-09	-28.7673
chr4	9718501	9719000	*	1.0531e-45	8.52095e-44	-51.7431
chr4	9719001	9719500	*	1.51271e-198	5.67822e-196	-58.0925
chr4	9719501	9720000	*	4.77037e-214	2.00181e-211	-39.3442
chr4	10763501	10764000	*	2.43432e-53	2.2511e-51	-47.2204
chr4	10804501	10805000	*	2.19558e-39	1.57564e-37	-32.4536
chr4	11214001	11214500	*	2.54124e-26	1.24272e-24	-42.7856
chr4	11530501	11531000	*	3.17893e-12	5.88999e-11	-30.4832
chr4	11792001	11792500	*	8.84634e-16	2.31366e-14	-28.2733
chr4	12475501	12476000	*	2.47971e-55	2.3631e-53	-53.4586
chr4	12476001	12476500	*	2.02367e-252	1.09525e-249	-52.4776
chr4	12530501	12531000	*	4.68496e-29	2.54312e-27	-27.3719
chr4	12553501	12554000	*	4.3541e-24	1.93175e-22	-26.2058
chr4	12575001	12575500	*	1.97177e-53	1.82572e-51	-37.2856
chr4	12630501	12631000	*	5.65528e-06	4.35674e-05	-25.3516
chr4	12878001	12878500	*	8.14019e-24	3.56405e-22	-29.1505
chr4	14176501	14177000	*	6.79163e-22	2.69402e-20	-25.4435
chr4	14209001	14209500	*	2.59989e-129	5.68875e-127	-45.2501
chr4	14691001	14691500	*	1.33725e-127	2.86386e-125	-32.953
chr4	14691501	14692000	*	1.14896e-117	2.24815e-115	-29.4685
chr4	14799001	14799500	*	1.99475e-22	8.14381e-21	-25.0666
chr4	14969501	14970000	*	1.11452e-28	5.97117e-27	-27.4875
chr4	15129001	15129500	*	2.69607e-23	1.14977e-21	-35.1431
chr4	15262501	15263000	*	3.31013e-22	1.33545e-20	-33.2853
chr4	15325501	15326000	*	0	0	-51.3826
chr4	15391001	15391500	*	1.03877e-23	4.52366e-22	-31.6174
chr4	16246001	16246500	*	7.67683e-45	6.10724e-43	-37.0486
chr4	16398501	16399000	*	9.56704e-42	7.16793e-40	-43.1446
chr4	16802501	16803000	*	3.03056e-31	1.7643e-29	-25.6102
chr4	16941001	16941500	*	1.09946e-54	1.03795e-52	-30.0724
chr4	17056501	17057000	*	5.46503e-55	5.18415e-53	-37.6048
chr4	17057001	17057500	*	4.35811e-53	4.01592e-51	-31.6869
chr4	17149501	17150000	*	1.57419e-128	3.41403e-126	-39.3362
chr4	17150001	17150500	*	5.69425e-61	5.90365e-59	-34.8876
chr4	17284001	17284500	*	1.35737e-43	1.05477e-41	-47.6458
chr4	17320501	17321000	*	2.93387e-36	1.9559e-34	-46.8763
chr4	17502001	17502500	*	1.08922e-24	4.9788e-23	-27.4586
chr4	17584501	17585000	*	4.69366e-30	2.63215e-28	-37.1371
chr4	17585001	17585500	*	8.21121e-296	5.93496e-293	-69.5779
chr4	17585501	17586000	*	3.49688e-96	5.51529e-94	-64.5797
chr4	17627001	17627500	*	1.40506e-80	1.86392e-78	-43.6919
chr4	17698001	17698500	*	3.54616e-33	2.18138e-31	-37.9809
chr4	18241501	18242000	*	1.76663e-39	1.27106e-37	-33.7865
chr4	18242001	18242500	*	4.1289e-276	2.58926e-273	-36.6188
chr4	18242501	18243000	*	5.37161e-50	4.69721e-48	-33.0285
chr4	18826001	18826500	*	2.10745e-110	3.83719e-108	-47.7516
chr4	18826501	18827000	*	5.76212e-56	5.5361e-54	-39.8907
chr4	18827001	18827500	*	3.97232e-40	2.89188e-38	-45.3105
chr4	18990001	18990500	*	8.21349e-68	9.3854e-66	-44.2282
chr4	18990501	18991000	*	0	0	-60.7196
chr4	18991001	18991500	*	5.54439e-159	1.54942e-156	-70.0559
chr4	19192501	19193000	*	1.23899e-22	5.11112e-21	-33.3772
chr4	19497501	19498000	*	4.26248e-19	1.43235e-17	-32.5465
chr4	19541501	19542000	*	5.88231e-21	2.22021e-19	-28.924
chr4	19625001	19625500	*	5.12163e-09	6.3825e-08	-26.5766
chr4	20102001	20102500	*	3.84063e-06	3.0506e-05	-25.3359
chr4	20133001	20133500	*	1.17362e-24	5.3565e-23	-31.0163
chr4	20443501	20444000	*	1.0421e-21	4.09751e-20	-27.1539
chr4	20838001	20838500	*	7.34272e-27	3.67086e-25	-35.4642
chr4	20931001	20931500	*	5.79108e-24	2.55488e-22	-34.2858
chr4	21972001	21972500	*	2.72163e-11	4.53073e-10	-31.204
chr4	22020001	22020500	*	0	0	-41.9445
chr4	22951501	22952000	*	7.01165e-119	1.38506e-116	-66.1833
chr4	22952001	22952500	*	0	0	-68.5942
chr4	22952501	22953000	*	3.82582e-183	1.26999e-180	-42.4066
chr4	22962001	22962500	*	1.22614e-102	2.06915e-100	-27.5445
chr4	22962501	22963000	*	2.2414e-64	2.43221e-62	-26.3726
chr4	23104501	23105000	*	5.70095e-34	3.58684e-32	-29.6958
chr4	23338501	23339000	*	2.80651e-09	3.62128e-08	-25.2478
chr4	23491501	23492000	*	7.00382e-131	1.55718e-128	-43.0466
chr4	23492001	23492500	*	3.20237e-60	3.28892e-58	-53.4826
chr4	23519001	23519500	*	4.29273e-127	9.13606e-125	-43.2532
chr4	23519501	23520000	*	1.87333e-158	5.21108e-156	-58.1734
chr4	23611001	23611500	*	1.54834e-39	1.11523e-37	-38.5605
chr4	23648501	23649000	*	5.19924e-07	4.77914e-06	-32.6807
chr4	23801501	23802000	*	1.13642e-50	1.00559e-48	-61.6393
chr4	23824001	23824500	*	7.49515e-22	2.96814e-20	-30.1415
chr4	23827501	23828000	*	2.51015e-27	1.27823e-25	-40.9259
chr4	24240001	24240500	*	1.06295e-21	4.1774e-20	-27.4882
chr4	25053501	25054000	*	2.14044e-20	7.81369e-19	-26.4985
chr4	25607001	25607500	*	3.66874e-30	2.06327e-28	-33.8352
chr4	25673001	25673500	*	7.39309e-31	4.25395e-29	-30.2302
chr4	25673501	25674000	*	1.09214e-109	1.97391e-107	-32.4565
chr4	25714001	25714500	*	2.43082e-11	4.07161e-10	-29.4457
chr4	26129001	26129500	*	1.19958e-07	1.22196e-06	-28.6523
chr4	26574501	26575000	*	9.62088e-21	3.58688e-19	-32.2988
chr4	26775501	26776000	*	3.22277522058367e-311	2.55997e-308	-45.6561
chr4	26776001	26776500	*	1.60618e-191	5.72051e-189	-55.2052
chr4	26776501	26777000	*	4.08315e-265	2.38733e-262	-46.3689
chr4	26972001	26972500	*	9.61832e-132	2.15247e-129	-33.373
chr4	27470001	27470500	*	2.23411e-49	1.9349e-47	-28.4254
chr4	27812001	27812500	*	1.13548e-64	1.23726e-62	-27.0641
chr4	27952501	27953000	*	2.39604e-89	3.49839e-87	-37.5198
chr4	27990001	27990500	*	6.99151e-56	6.70907e-54	-35.5228
chr4	27991001	27991500	*	8.23727e-91	1.21991e-88	-61.9297
chr4	27991501	27992000	*	0	0	-61.3158
chr4	28000001	28000500	*	0	0	-90.1797
chr4	28000501	28001000	*	0	2.91964e-306	-61.1187
chr4	28001001	28001500	*	0	0	-54.7469
chr4	28002001	28002500	*	2.97001e-102	4.99166e-100	-83.3367
chr4	28002501	28003000	*	1.95132e-249	1.03333e-246	-76.2704
chr4	28003001	28003500	*	5.34677e-189	1.86129e-186	-73.8584
chr4	28003501	28004000	*	1.01319e-95	1.59004e-93	-71.6889
chr4	28004501	28005000	*	2.84257e-43	2.19241e-41	-70.4368
chr4	28005001	28005500	*	5.18857e-115	9.90353e-113	-31.7305
chr4	28005501	28006000	*	1.63703e-132	3.68762e-130	-35.7759
chr4	28006501	28007000	*	0	0	-36.8246
chr4	28007001	28007500	*	6.06512e-160	1.70891e-157	-49.1727
chr4	28007501	28008000	*	4.44421e-85	6.18269e-83	-37.497
chr4	28008001	28008500	*	2.14148e-96	3.38842e-94	-46.4878
chr4	28008501	28009000	*	1.43587e-133	3.27958e-131	-32.8723
chr4	28018001	28018500	*	9.03143e-69	1.04537e-66	-29.3141
chr4	28019001	28019500	*	8.88033e-95	1.37849e-92	-37.9991
chr4	28023001	28023500	*	7.44778e-207	2.97606e-204	-58.0333
chr4	28023501	28024000	*	0	0	-66.5638
chr4	28024001	28024500	*	3.77882e-287	2.55515e-284	-41.879
chr4	28024501	28025000	*	1.0288e-276	6.48791e-274	-43.3811
chr4	28025001	28025500	*	2.08963e-246	1.08324e-243	-41.1474
chr4	28050001	28050500	*	2.34264e-30	1.32516e-28	-31.5259
chr4	28053001	28053500	*	3.19681e-76	4.02877e-74	-39.9954
chr4	28053501	28054000	*	1.29847e-62	1.37412e-60	-46.3032
chr4	28054001	28054500	*	6.6735e-53	6.12439e-51	-50.3234
chr4	28055501	28056000	*	6.09626e-71	7.23086e-69	-45.0263
chr4	28056001	28056500	*	6.28645e-31	3.62568e-29	-45.5491
chr4	28057501	28058000	*	2.36699e-74	2.92119e-72	-35.594
chr4	28110501	28111000	*	2.62522e-98	4.23305e-96	-40.8933
chr4	28111001	28111500	*	0	2.73646e-306	-43.4624
chr4	28111501	28112000	*	0	0	-51.0852
chr4	28421501	28422000	*	1.24221e-31	7.32666e-30	-37.6178
chr4	28422001	28422500	*	2.1889e-217	9.40107e-215	-48.7356
chr4	28422501	28423000	*	1.89186e-55	1.8053e-53	-36.4187
chr4	28488001	28488500	*	2.84192e-144	7.07237e-142	-43.9017
chr4	28488501	28489000	*	5.05131e-244	2.57274e-241	-50.4625
chr4	28489001	28489500	*	7.64368e-233	3.60368e-230	-41.4369
chr4	28489501	28490000	*	3.03846e-121	6.12673e-119	-41.8747
chr4	28564501	28565000	*	2.74121e-107	4.83658e-105	-37.3985
chr4	28613001	28613500	*	5.17327e-292	3.66837e-289	-41.9048
chr4	28613501	28614000	*	2.02946e-104	3.48614e-102	-25.6648
chr4	28940001	28940500	*	2.18766e-77	2.79551e-75	-41.9423
chr4	28940501	28941000	*	2.15872e-222	9.53176e-220	-42.1814
chr4	29400501	29401000	*	2.90753e-157	8.02549e-155	-52.3932
chr4	29401001	29401500	*	1.04432e-155	2.85353e-153	-41.4331
chr4	29451501	29452000	*	1.23543e-58	1.23731e-56	-29.2246
chr4	29452001	29452500	*	2.11076e-166	6.2355e-164	-47.808
chr4	29452501	29453000	*	0	0	-57.5603
chr4	29453001	29453500	*	6.97485e-108	1.23842e-105	-44.4365
chr4	29472001	29472500	*	1.02717e-201	3.9674e-199	-51.7778
chr4	29484501	29485000	*	3.67224e-28	1.9305e-26	-29.2193
chr4	29485001	29485500	*	1.32363e-48	1.13005e-46	-48.9032
chr4	29620001	29620500	*	1.12792e-234	5.39205e-232	-29.8562
chr4	29620501	29621000	*	7.50909e-87	1.06494e-84	-25.3977
chr4	29773501	29774000	*	5.94706e-15	1.45019e-13	-31.9514
chr4	29930001	29930500	*	1.14609e-54	1.08131e-52	-46.8201
chr4	29930501	29931000	*	3.07766e-157	8.48912e-155	-40.7691
chr4	29931001	29931500	*	3.62258e-68	4.15879e-66	-65.0246
chr4	29931501	29932000	*	3.18492e-188	1.10481e-185	-53.9279
chr4	29999501	30000000	*	1.37203e-70	1.62297e-68	-41.5565
chr4	30159501	30160000	*	3.87292e-48	3.27594e-46	-34.5347
chr4	30265501	30266000	*	1.1494e-118	2.26765e-116	-27.6105
chr4	30322501	30323000	*	1.0834e-162	3.11283e-160	-26.4464
chr4	30369501	30370000	*	3.75419e-225	1.68412e-222	-30.3623
chr4	30620501	30621000	*	8.8557e-265	5.16239e-262	-32.4971
chr4	30621001	30621500	*	1.4997e-273	9.24983e-271	-33.1796
chr4	30771501	30772000	*	5.4459e-38	3.78056e-36	-48.9386
chr4	31009501	31010000	*	1.47206e-66	1.64987e-64	-34.2995
chr4	31010001	31010500	*	2.01346e-27	1.03004e-25	-38.0774
chr4	31238001	31238500	*	9.03765e-290	6.23981e-287	-58.4611
chr4	31238501	31239000	*	9.61546e-238	4.70537e-235	-61.0418
chr4	31239001	31239500	*	7.5259e-89	1.09335e-86	-59.3617
chr4	31239501	31240000	*	1.69094e-121	3.41837e-119	-64.5907
chr4	31240001	31240500	*	5.38505e-162	1.53712e-159	-68.3423
chr4	31240501	31241000	*	0	0	-60.8944
chr4	31305501	31306000	*	2.17674e-83	2.96976e-81	-32.0169
chr4	31319501	31320000	*	3.69522e-38	2.57615e-36	-30.4759
chr4	31343001	31343500	*	0	0	-29.5401
chr4	31387501	31388000	*	2.72356e-17	8.0585e-16	-28.474
chr4	31437001	31437500	*	8.1838e-131	1.8185e-128	-61.5607
chr4	31437501	31438000	*	0	0	-68.2016
chr4	31438001	31438500	*	4.67808e-38	3.25213e-36	-66.5938
chr4	31491001	31491500	*	3.30689e-213	1.37958e-210	-44.8136
chr4	31525501	31526000	*	5.09131e-150	1.32795e-147	-50.5957
chr4	31526001	31526500	*	1.18764e-203	4.65812e-201	-47.6038
chr4	31561501	31562000	*	1.75036e-15	4.47327e-14	-27.1261
chr4	31719001	31719500	*	2.44866e-19	8.36314e-18	-26.8129
chr4	31719501	31720000	*	1.38862e-140	3.35587e-138	-65.9668
chr4	31720001	31720500	*	0	0	-54.2855
chr4	31978501	31979000	*	0	0	-37.1099
chr4	32678001	32678500	*	8.26844e-194	2.99229e-191	-32.5782
chr4	32744501	32745000	*	2.26859e-30	1.28411e-28	-39.4574
chr4	32971501	32972000	*	3.16029e-35	2.05459e-33	-29.5944
chr5	206501	207000	*	4.37127e-08	4.76139e-07	-27.2584
chr5	360001	360500	*	1.99842e-44	1.57818e-42	-31.4608
chr5	379001	379500	*	7.3132e-57	7.13087e-55	-43.1735
chr5	379501	380000	*	8.54865e-61	8.84436e-59	-53.7081
chr5	380001	380500	*	1.60943e-178	5.14072e-176	-56.4321
chr5	380501	381000	*	1.39213e-172	4.28479e-170	-51.9717
chr5	417001	417500	*	0	0	-55.4076
chr5	525001	525500	*	2.74514e-21	1.05496e-19	-29.9644
chr5	583001	583500	*	2.97645e-155	8.10759e-153	-44.9101
chr5	583501	584000	*	4.97917e-62	5.23264e-60	-44.1444
chr5	584001	584500	*	4.28558300409914e-310	3.3905e-307	-59.4508
chr5	600001	600500	*	8.92757e-14	1.94401e-12	-32.4544
chr5	644001	644500	*	1.51715e-39	1.09296e-37	-34.5839
chr5	736501	737000	*	6.04651e-27	3.03519e-25	-37.8943
chr5	1334501	1335000	*	1.32946e-12	2.56843e-11	-39.2638
chr5	1504501	1505000	*	6.04633e-25	2.7976e-23	-43.7128
chr5	2751001	2751500	*	1.28378e-23	5.57027e-22	-29.0702
chr5	2795001	2795500	*	2.11577e-178	6.74981e-176	-50.9306
chr5	2796001	2796500	*	2.11622e-51	1.89456e-49	-27.871
chr5	2796501	2797000	*	0	0	-54.1857
chr5	2797001	2797500	*	3.24631e-200	1.23387e-197	-46.8201
chr5	2797501	2798000	*	7.20709e-237	3.50285e-234	-34.8253
chr5	2973001	2973500	*	2.44624e-93	3.7339e-91	-34.7917
chr5	2984001	2984500	*	4.51783e-240	2.2486e-237	-49.3306
chr5	3330501	3331000	*	4.14705e-48	3.50592e-46	-34.8719
chr5	3331001	3331500	*	0	0	-41.8134
chr5	3352501	3353000	*	4.57308e-19	1.5343e-17	-43.7536
chr5	3440001	3440500	*	1.42323e-280	9.20412e-278	-60.071
chr5	3440501	3441000	*	0	0	-48.8576
chr5	3441501	3442000	*	6.2434e-108	1.10905e-105	-71.0491
chr5	3442001	3442500	*	1.46947e-24	6.67967e-23	-51.8519
chr5	3664001	3664500	*	0	0	-89.5701
chr5	3664501	3665000	*	6.45985e-197	2.39622e-194	-78.0321
chr5	3776501	3777000	*	3.17512e-286	2.14142e-283	-51.2249
chr5	3777001	3777500	*	9.12667e-79	1.18533e-76	-51.8048
chr5	3954001	3954500	*	1.34621e-278	8.64203e-276	-32.2987
chr5	4559001	4559500	*	2.24728e-35	1.46647e-33	-40.776
chr5	4568501	4569000	*	3.33517e-38	2.32886e-36	-31.8985
chr5	4569001	4569500	*	1.6799e-147	4.28082e-145	-51.9938
chr5	4569501	4570000	*	1.32858e-64	1.44667e-62	-34.5617
chr5	4573001	4573500	*	6.43112e-11	1.02399e-09	-30.3396
chr5	4636501	4637000	*	3.91501e-51	3.48944e-49	-28.7451
chr5	4637001	4637500	*	0	0	-54.459
chr5	4637501	4638000	*	0	0	-54.0051
chr5	4638001	4638500	*	2.3372e-208	9.42541e-206	-47.0038
chr5	4638501	4639000	*	6.89682e-111	1.26454e-108	-33.4814
chr5	4677501	4678000	*	2.34317e-141	5.70128e-139	-46.1809
chr5	4678001	4678500	*	4.16872e-204	1.63749e-201	-43.0826
chr5	5080001	5080500	*	9.17944e-253	4.98182e-250	-55.5718
chr5	5466001	5466500	*	1.4415e-209	5.87656e-207	-52.4224
chr5	5466501	5467000	*	8.3827e-98	1.3445e-95	-40.4323
chr5	5535501	5536000	*	1.77495e-47	1.48474e-45	-46.0641
chr5	5536001	5536500	*	5.64912e-178	1.79637e-175	-53.914
chr5	5536501	5537000	*	5.51268e-48	4.65193e-46	-41.2911
chr5	5552501	5553000	*	2.93799e-147	7.46257e-145	-38.433
chr5	5553501	5554000	*	6.83e-38	4.73055e-36	-27.1365
chr5	5700501	5701000	*	2.42668e-21	9.35226e-20	-31.4256
chr5	5958501	5959000	*	0	0	-47.5789
chr5	5959001	5959500	*	2.02684e-109	3.65236e-107	-34.7735
chr5	6208501	6209000	*	1.75005e-136	4.10938e-134	-59.2311
chr5	6220001	6220500	*	2.73033e-27	1.38801e-25	-39.2563
chr5	6220501	6221000	*	5.60384e-293	3.98808e-290	-39.248
chr5	6660501	6661000	*	4.94184e-47	4.09853e-45	-27.0363
chr5	6661001	6661500	*	2.31955e-72	2.79723e-70	-42.2375
chr5	6835001	6835500	*	6.01936e-93	9.15233e-91	-33.9598
chr5	6835501	6836000	*	8.97414e-28	4.65576e-26	-28.7365
chr5	6865001	6865500	*	3.90142e-36	2.59499e-34	-27.8418
chr5	6865501	6866000	*	6.86989e-85	9.53315e-83	-27.9368
chr5	6902001	6902500	*	1.02153e-43	7.95372e-42	-32.4107
chr5	7018001	7018500	*	1.48689e-161	4.23041e-159	-61.3478
chr5	7019001	7019500	*	4.11661e-277	2.6086e-274	-58.3532
chr5	7219501	7220000	*	3.86174e-22	1.5533e-20	-25.711
chr5	7220001	7220500	*	2.71162e-42	2.05354e-40	-47.2054
chr5	7221001	7221500	*	2.71162e-89	3.95621e-87	-29.5201
chr5	7493501	7494000	*	0	0	-52.3019
chr5	7494001	7494500	*	5.60223e-129	1.22207e-126	-50.7696
chr5	7551501	7552000	*	1.44166e-40	1.05816e-38	-26.2215
chr5	7552001	7552500	*	7.36878e-53	6.75774e-51	-28.5919
chr5	7615001	7615500	*	1.08765e-158	3.03414e-156	-46.9779
chr5	7631501	7632000	*	1.3976e-100	2.30993e-98	-44.5797
chr5	7632001	7632500	*	0	0	-37.1298
chr5	7688501	7689000	*	4.61502e-39	3.28614e-37	-44.8091
chr5	8334001	8334500	*	1.52181e-285	1.02373e-282	-52.9303
chr5	8334501	8335000	*	1.11332e-264	6.48042e-262	-48.101
chr5	8335001	8335500	*	1.77649e-140	4.29059e-138	-50.3724
chr5	8335501	8336000	*	6.74255e-91	1.00006e-88	-37.4046
chr5	8943501	8944000	*	3.17165e-30	1.78729e-28	-36.5881
chr5	9268001	9268500	*	5.81065e-15	1.4182e-13	-29.2272
chr5	9652001	9652500	*	4.19134e-59	4.22949e-57	-36.7352
chr5	9652501	9653000	*	1.32145e-35	8.67429e-34	-31.5849
chr5	10034501	10035000	*	5.13789e-45	4.10318e-43	-29.5904
chr5	10467001	10467500	*	2.59938e-101	4.33262e-99	-35.0231
chr5	10804001	10804500	*	8.39052e-18	2.57744e-16	-25.7985
chr5	10855501	10856000	*	3.01979e-60	3.10261e-58	-29.5186
chr5	10911001	10911500	*	2.78147e-34	1.76454e-32	-40.7939
chr5	10911501	10912000	*	1.19404e-220	5.2195e-218	-44.6011
chr5	10972501	10973000	*	3.54823e-28	1.86642e-26	-26.5001
chr5	11069501	11070000	*	2.04923e-84	2.82719e-82	-25.404
chr5	11080001	11080500	*	2.38567e-96	3.77025e-94	-28.1604
chr5	11415501	11416000	*	6.91683e-95	1.07539e-92	-61.7822
chr5	11623501	11624000	*	1.32029e-17	3.99488e-16	-27.8959
chr5	11624001	11624500	*	2.7298e-49	2.36134e-47	-32.5949
chr5	11624501	11625000	*	1.70583e-80	2.25985e-78	-33.7655
chr5	11625001	11625500	*	4.85482e-73	5.90807e-71	-34.4732
chr5	12583501	12584000	*	2.38467e-101	3.97728e-99	-47.3817
chr5	12833501	12834000	*	1.96292e-24	8.86428e-23	-44.5013
chr5	12848501	12849000	*	6.5544e-273	4.02054e-270	-40.6615
chr5	12849001	12849500	*	1.53409e-204	6.04709e-202	-59.4095
chr5	13267001	13267500	*	4.35029e-43	3.3402e-41	-30.9293
chr5	13592501	13593000	*	2.70691e-18	8.61716e-17	-35.1659
chr5	13735501	13736000	*	2.27618e-24	1.02448e-22	-25.8122
chr5	13881501	13882000	*	8.43568e-36	5.56197e-34	-38.3529
chr5	13883001	13883500	*	2.54657e-101	4.24641e-99	-62.7628
chr5	13981501	13982000	*	5.00462e-39	3.56131e-37	-30.0229
chr5	13986501	13987000	*	1.10051e-32	6.67465e-31	-43.75
chr5	14050001	14050500	*	0	0	-68.6534
chr5	14050501	14051000	*	9.98067e-229	4.57119e-226	-76.537
chr5	14064501	14065000	*	4.05848e-68	4.6531e-66	-36.6366
chr5	14204501	14205000	*	2.58709e-17	7.67144e-16	-26.5889
chr5	14798501	14799000	*	4.41968e-13	8.98229e-12	-26.8923
chr5	14799001	14799500	*	7.0467e-21	2.64813e-19	-32.4001
chr5	15414001	15414500	*	1.59184e-21	6.19895e-20	-27.7508
chr5	16152501	16153000	*	1.32493e-40	9.73028e-39	-43.8491
chr5	16223501	16224000	*	1.2492e-31	7.3668e-30	-29.3292
chr5	16224001	16224500	*	4.99585e-185	1.68541e-182	-46.2195
chr5	16531501	16532000	*	4.16434e-10	5.9943e-09	-37.3887
chr5	16657501	16658000	*	2.46663e-39	1.76758e-37	-33.1821
chr5	16936501	16937000	*	1.36063e-118	2.68167e-116	-87.3844
chr5	17234501	17235000	*	5.31254e-78	6.83532e-76	-27.0446
chr5	17235001	17235500	*	2.80713e-282	1.835e-279	-47.1529
chr5	17315001	17315500	*	1.64801e-19	5.69264e-18	-26.8705
chr5	17481501	17482000	*	4.97203e-17	1.44301e-15	-37.4083
chr5	17569501	17570000	*	7.86705e-16	2.06695e-14	-29.9548
chr5	18154501	18155000	*	8.79067e-23	3.65434e-21	-29.287
chr5	18523001	18523500	*	1.71412146619352e-314	1.38680406895382e-311	-90.2595
chr5	18869501	18870000	*	1.8954e-67	2.15207e-65	-59.4449
chr5	19151001	19151500	*	1.24403e-40	9.1387e-39	-51.66
chr5	19718501	19719000	*	1.09341e-36	7.35793e-35	-29.9327
chr5	19812501	19813000	*	1.27334e-35	8.36404e-34	-26.7588
chr5	19957501	19958000	*	1.30965e-23	5.67999e-22	-26.4618
chr5	20117501	20118000	*	6.36028e-08	6.75693e-07	-31.4259
chr5	20196501	20197000	*	4.91972e-56	4.73252e-54	-40.3667
chr5	20222001	20222500	*	3.63768e-24	1.61966e-22	-33.4219
chr5	20349501	20350000	*	8.81819e-12	1.55268e-10	-26.1218
chr5	20360501	20361000	*	8.18039e-16	2.1462e-14	-31.6115
chr5	20371501	20372000	*	1.08161e-16	3.05641e-15	-29.0593
chr5	20866501	20867000	*	8.06712e-124	1.67121e-121	-34.3257
chr5	21361001	21361500	*	6.99847e-65	7.64913e-63	-35.3215
chr5	21450001	21450500	*	3.35076e-16	9.07781e-15	-43.6355
chr5	21787501	21788000	*	3.48336e-40	2.53897e-38	-52.1335
chr5	21788001	21788500	*	5.83222e-28	3.04462e-26	-29.3891
chr5	22226001	22226500	*	4.54895e-22	1.82225e-20	-29.4071
chr5	22261001	22261500	*	1.63122e-11	2.78666e-10	-25.8505
chr5	22727501	22728000	*	1.76131e-161	5.00753e-159	-46.6226
chr5	22728001	22728500	*	8.97892e-28	4.65793e-26	-38.068
chr5	23189001	23189500	*	1.65957e-59	1.68745e-57	-30.8218
chr5	23596501	23597000	*	3.63266706761235e-319	3.01340177806197e-316	-66.2938
chr5	23597001	23597500	*	7.69942e-195	2.80184e-192	-45.2904
chr5	23597501	23598000	*	8.42125e-103	1.42265e-100	-50.4348
chr5	23611501	23612000	*	4.37528e-32	2.60955e-30	-32.7359
chr5	23753501	23754000	*	3.55454e-40	2.59037e-38	-42.2693
chr5	23896501	23897000	*	1.3443e-33	8.37212e-32	-45.7303
chr5	24041001	24041500	*	5.67588e-80	7.47525e-78	-32.8974
chr5	24220501	24221000	*	2.01214e-63	2.15547e-61	-27.0478
chr5	24221001	24221500	*	9.14347e-134	2.09265e-131	-50.2162
chr5	24221501	24222000	*	7.68906e-09	9.34506e-08	-29.7569
chr5	25579001	25579500	*	3.81534e-55	3.62932e-53	-31.5876
chr5	25693001	25693500	*	2.6221e-39	1.87745e-37	-36.6998
chr5	26266001	26266500	*	9.81623e-36	6.46193e-34	-26.6571
chr5	26458001	26458500	*	1.4533e-48	1.23982e-46	-33.066
chr5	26725501	26726000	*	2.34848e-37	1.60552e-35	-45.7157
chr5	27241501	27242000	*	4.7005e-127	1.00012e-124	-31.0261
chr5	27242001	27242500	*	2.90973e-93	4.43534e-91	-28.4865
chr5	27411001	27411500	*	9.34502e-52	8.4218e-50	-28.9275
chr5	27585501	27586000	*	6.5594e-18	2.03017e-16	-36.3648
chr5	27679001	27679500	*	9.36866e-33	5.69091e-31	-25.0007
chr5	27796001	27796500	*	4.51511e-88	6.49351e-86	-26.8405
chr5	27814501	27815000	*	3.88815e-87	5.52914e-85	-61.0598
chr5	27826001	27826500	*	1.41207e-43	1.09674e-41	-25.4327
chr5	27875001	27875500	*	1.02141e-232	4.80976e-230	-79.6965
chr5	27899501	27900000	*	1.10505e-63	1.18684e-61	-49.7223
chr5	27900001	27900500	*	1.90961e-44	1.50834e-42	-37.2246
chr5	28124501	28125000	*	4.08396e-56	3.93289e-54	-45.8021
chr5	28125001	28125500	*	3.18449e-33	1.96105e-31	-31.8937
chr5	28169501	28170000	*	0	0	-49.7005
chr5	28170001	28170500	*	4.24565e-189	1.47994e-186	-45.4891
chr5	28349001	28349500	*	3.3708e-259	1.90978e-256	-50.0931
chr5	28349501	28350000	*	0	0	-45.5585
chr5	28350001	28350500	*	2.92087e-190	1.0291e-187	-30.0776
chr5	28374001	28374500	*	2.46541e-74	3.04171e-72	-43.1165
chr5	28417501	28418000	*	1.53996e-70	1.82025e-68	-35.5518
chr5	28418001	28418500	*	0	0	-52.4777
chr5	28418501	28419000	*	2.41724e-211	9.97848e-209	-52.5433
chr5	28544501	28545000	*	6.86542e-137	1.61984e-134	-34.6951
chr5	28545001	28545500	*	6.41644e-46	5.21534e-44	-38.7163
chr5	28961001	28961500	*	2.55032e-111	4.69575e-109	-32.0561
chr5	28961501	28962000	*	1.67441e-235	8.03385e-233	-52.196
chr5	29092501	29093000	*	1.65016e-117	3.22163e-115	-32.2502
chr5	29093001	29093500	*	1.60068e-98	2.58739e-96	-44.8067
chr5	29093501	29094000	*	1.90846e-109	3.44063e-107	-45.1908
chr5	29169501	29170000	*	6.90602e-27	3.45672e-25	-28.9148
chr5	29170001	29170500	*	2.66841e-196	9.83789e-194	-33.9147
chr5	29176001	29176500	*	3.73003e-211	1.53735e-208	-50.2794
chr5	29176501	29177000	*	1.12662e-79	1.47858e-77	-45.5704
chr5	29177001	29177500	*	3.83603e-249	2.0273e-246	-48.434
chr5	29177501	29178000	*	3.45341e-90	5.09042e-88	-47.2319
chr5	29178001	29178500	*	9.17305e-214	3.84112e-211	-47.5486
chr5	29190501	29191000	*	7.04843931670039e-319	5.82843862024035e-316	-49.6658
chr5	29191001	29191500	*	1.40487e-253	7.65086e-251	-47.0385
chr5	29191501	29192000	*	3.40771e-22	1.37377e-20	-44.1068
chr5	29394001	29394500	*	4.99112e-206	1.98532e-203	-31.2498
chr5	29394501	29395000	*	7.40897e-216	3.14429e-213	-40.5222
chr5	29395001	29395500	*	3.50621e-64	3.79423e-62	-34.0875
chr5	29395501	29396000	*	2.57303e-18	8.20359e-17	-29.1289
chr5	29397501	29398000	*	2.33104e-135	5.42503e-133	-39.6896
chr5	29398001	29398500	*	2.08928e-226	9.44249e-224	-35.0307
chr5	29402501	29403000	*	5.93837e-71	7.04464e-69	-41.4776
chr5	29471001	29471500	*	8.68579e-62	9.09998e-60	-31.7688
chr5	29471501	29472000	*	4.183e-32	2.49695e-30	-38.2613
chr5	29472001	29472500	*	6.43774e-85	8.93661e-83	-40.2036
chr5	29477501	29478000	*	2.55742e-77	3.26431e-75	-38.6459
chr5	29478001	29478500	*	1.42135e-232	6.68103e-230	-38.9862
chr5	29478501	29479000	*	3.84273e-26	1.86606e-24	-48.9487
chr5	29479001	29479500	*	1.00083e-71	1.20104e-69	-35.7794
chr5	29479501	29480000	*	2.37435e-100	3.91522e-98	-35.3228
chr5	29480001	29480500	*	8.72292e-106	1.51762e-103	-36.9082
chr5	29480501	29481000	*	6.63051e-117	1.28873e-114	-36.0918
chr5	29481001	29481500	*	0	0	-55.6276
chr5	29481501	29482000	*	2.30916e-133	5.26197e-131	-50.8037
chr5	29485001	29485500	*	2.17229e-32	1.30572e-30	-39.9084
chr5	29485501	29486000	*	0	0	-46.7755
chr5	29486001	29486500	*	0	0	-58.214
chr5	29487001	29487500	*	4.56908e-175	1.4264e-172	-47.0816
chr5	29487501	29488000	*	1.31657e-13	2.82102e-12	-45.6522
chr5	29495501	29496000	*	1.5014e-83	2.05195e-81	-34.0007
chr5	29616501	29617000	*	2.58884e-163	7.46825e-161	-68.875
chr5	29617001	29617500	*	1.79172e-84	2.47366e-82	-43.0199
chr5	29617501	29618000	*	1.05525e-148	2.72526e-146	-61.0218
chr5	29618001	29618500	*	1.20213e-106	2.1078e-104	-41.9906
chr5	29716501	29717000	*	0	0	-55.8694
chr5	29717001	29717500	*	0	0	-58.5453
chr5	30041501	30042000	*	3.07107e-222	1.35526e-219	-50.8055
chr5	30042001	30042500	*	3.16202013338398e-321	2.64531145899383e-318	-47.3162
chr5	30042501	30043000	*	1.21997e-46	1.00395e-44	-49.9628
chr5	30324001	30324500	*	3.11177e-111	5.72148e-109	-56.7022
chr5	30324501	30325000	*	4.4049e-130	9.71936e-128	-45.6913
chr5	30325001	30325500	*	2.37827e-246	1.23124e-243	-50.773
chr5	30360001	30360500	*	3.06344e-134	7.0546e-132	-60.086
chr5	30360501	30361000	*	1.42419e-195	5.20918e-193	-36.1755
chr5	30367501	30368000	*	8.31081e-42	6.23682e-40	-25.6133
chr5	30368001	30368500	*	0	0	-56.0249
chr5	30397001	30397500	*	4.37889e-170	1.32392e-167	-38.6714
chr5	30397501	30398000	*	0	0	-56.33
chr5	30460501	30461000	*	7.27585e-132	1.6315e-129	-38.5255
chr5	30553001	30553500	*	1.07031e-152	2.85317e-150	-46.7565
chr5	30553501	30554000	*	1.78991e-26	8.80835e-25	-46.6221
chr5	30554001	30554500	*	1.4196e-67	1.61581e-65	-50.5107
chr5	30554501	30555000	*	4.37646e-108	7.78818e-106	-33.9016
chr5	30555001	30555500	*	5.9832e-111	1.09728e-108	-34.5161
chr5	30555501	30556000	*	1.02574e-89	1.50351e-87	-40.8105
chr5	30675501	30676000	*	1.19754e-73	1.46779e-71	-34.4302
chr5	30676001	30676500	*	3.29679e-214	1.38492e-211	-51.33
chr5	30676501	30677000	*	0	0	-52.0584
chr5	30677001	30677500	*	4.38186e-52	3.97447e-50	-36.2846
chr5	30770501	30771000	*	2.09103e-140	5.04872e-138	-30.5665
chr5	30884501	30885000	*	1.45837e-08	1.70343e-07	-32.8402
chr5	30885001	30885500	*	5.50546e-92	8.2718e-90	-29.151
chr5	30885501	30886000	*	5.93225e-70	6.96177e-68	-33.0744
chr5	31157001	31157500	*	2.93629e-208	1.18354e-205	-49.6759
chr5	31157501	31158000	*	1.14479e-35	7.52406e-34	-33.9975
chr5	31235001	31235500	*	1.12337e-189	3.93851e-187	-55.3497
chr5	31235501	31236000	*	8.35428e-34	5.23278e-32	-25.6543
chr5	31370501	31371000	*	1.81449e-30	1.03085e-28	-31.0111
chr5	31371001	31371500	*	6.79409e-101	1.12932e-98	-38.1767
chr5	31485001	31485500	*	3.03645e-103	5.15287e-101	-32.51
chr5	31485501	31486000	*	0	0	-58.1906
chr5	31486001	31486500	*	0	0	-50.3421
chr5	31486501	31487000	*	1.95194e-217	8.38794e-215	-44.5857
chr5	31530001	31530500	*	0	0	-48.6704
chr5	31530501	31531000	*	0	0	-52.4027
chr5	31531001	31531500	*	3.32191e-89	4.84392e-87	-37.2331
chr5	31531501	31532000	*	0	0	-40.334
chr5	31533501	31534000	*	1.44254e-152	3.83894e-150	-43.5297
chr5	31534001	31534500	*	6.99844e-167	2.07367e-164	-35.5839
chr5	31534501	31535000	*	4.72781e-174	1.4649e-171	-45.1393
chr5	31553501	31554000	*	2.70449e-163	7.79616e-161	-46.3512
chr5	31554001	31554500	*	2.41899e-213	1.01131e-210	-42.5111
chr5	31554501	31555000	*	0	0	-52.6567
chr5	31555001	31555500	*	8.48077e-290	5.86047e-287	-44.8131
chr5	31555501	31556000	*	2.6164e-14	6.00438e-13	-27.5714
chr5	31706001	31706500	*	3.54343e-09	4.51399e-08	-34.8426
chr5	31706501	31707000	*	5.00695e-213	2.08661e-210	-46.4194
chr5	31707001	31707500	*	0	0	-50.3095
chr5	31707501	31708000	*	5.76304e-149	1.49128e-146	-38.5916
chr5	31708001	31708500	*	1.03908e-140	2.51423e-138	-46.9778
chr5	31969501	31970000	*	0	0	-39.7574
chr5	31972001	31972500	*	1.49533e-262	8.6274e-260	-37.7048
chr5	31972501	31973000	*	1.30109672230209e-311	0	-33.0121
chr5	32008001	32008500	*	4.23536e-240	2.10935e-237	-32.5635
chr5	32008501	32009000	*	1.50997e-205	5.979e-203	-48.3582
chr5	32169001	32169500	*	6.47433e-115	1.23457e-112	-41.4447
chr5	32205501	32206000	*	6.52814e-130	1.43519e-127	-27.1598
chr5	32333501	32334000	*	2.67228e-36	1.78302e-34	-39.5114
chr5	32334001	32334500	*	0	0	-63.6751
chr5	32334501	32335000	*	7.81024e-54	7.27113e-52	-36.7278
chr5	32367001	32367500	*	0	0	-28.7416
chr5	32367501	32368000	*	0	0	-40.3146
chr5	32368501	32369000	*	5.24561e-264	3.04661e-261	-33.8591
chr5	32369001	32369500	*	0	0	-32.5199
chr5	32369501	32370000	*	0	0	-26.8757
chr5	32370001	32370500	*	0	0	-25.3243
chr5	32434001	32434500	*	5.26607e-142	1.28689e-139	-71.0061
chr5	32434501	32435000	*	1.54909e-203	6.06973e-201	-64.8248
chr5	32435001	32435500	*	0	0	-67.5951
chr5	32435501	32436000	*	5.35232e-89	7.78441e-87	-28.1416
chr5	32548501	32549000	*	6.18351e-20	2.19089e-18	-38.2209
chr5	32700501	32701000	*	1.50223e-08	1.75153e-07	-39.8658
chr6	40501	41000	*	1.49017e-20	5.49008e-19	-47.4488
chr6	1147501	1148000	*	1.34502e-118	2.65159e-116	-56.7545
chr6	1286001	1286500	*	4.0565e-95	6.32687e-93	-44.0777
chr6	1500501	1501000	*	1.19566e-106	2.09692e-104	-28.4405
chr6	1646501	1647000	*	1.30764e-72	1.58154e-70	-26.734
chr6	1704501	1705000	*	1.65112e-11	2.81908e-10	-25.7348
chr6	1823501	1824000	*	6.21639e-142	1.51723e-139	-26.6921
chr6	2220501	2221000	*	1.6489e-48	1.40516e-46	-25.0427
chr6	2221001	2221500	*	5.44243e-119	1.07616e-116	-30.978
chr6	2284501	2285000	*	2.08759e-66	2.33257e-64	-34.2497
chr6	2506001	2506500	*	2.07371e-154	5.60204e-152	-55.2663
chr6	3088001	3088500	*	1.96468e-26	9.6557e-25	-26.7868
chr6	3259501	3260000	*	1.76509e-239	8.72444e-237	-44.3485
chr6	3260001	3260500	*	9.35162e-213	3.89103e-210	-37.101
chr6	3453501	3454000	*	3.66857e-18	1.15736e-16	-27.1751
chr6	3473001	3473500	*	8.71414e-22	3.43823e-20	-26.3303
chr6	3589501	3590000	*	6.12459e-88	8.79053e-86	-28.414
chr6	3707001	3707500	*	2.11924e-265	1.24092e-262	-78.0379
chr6	3714501	3715000	*	1.34052e-30	7.64947e-29	-25.3364
chr6	3841001	3841500	*	1.25785e-12	2.43559e-11	-27.2813
chr6	3863001	3863500	*	9.28674e-24	4.05251e-22	-27.3345
chr6	3905001	3905500	*	1.28128e-59	1.30619e-57	-26.3721
chr6	3916001	3916500	*	3.68377e-142	9.02178e-140	-27.9608
chr6	3916501	3917000	*	1.36336e-267	8.10384e-265	-81.2193
chr6	3917001	3917500	*	0	0	-73.5774
chr6	3917501	3918000	*	1.35468e-50	1.19752e-48	-54.0463
chr6	3935501	3936000	*	3.89057e-29	2.11834e-27	-25.3597
chr6	3988501	3989000	*	9.60709e-98	1.539e-95	-83.3572
chr6	3989001	3989500	*	1.08249e-216	4.61892e-214	-83.4768
chr6	3989501	3990000	*	4.22951e-108	7.52842e-106	-68.1612
chr6	3990001	3990500	*	0	0	-86.1745
chr6	3997001	3997500	*	7.59882e-59	7.64054e-57	-31.6509
chr6	4018001	4018500	*	7.71294e-30	4.29561e-28	-29.1722
chr6	4024501	4025000	*	1.03093e-47	8.65505e-46	-49.7443
chr6	4191501	4192000	*	6.52885e-75	8.10712e-73	-46.1287
chr6	4364001	4364500	*	2.23496e-07	2.18181e-06	-25.6988
chr6	4379501	4380000	*	5.85305e-28	3.05529e-26	-26.8123
chr6	4385501	4386000	*	6.18404e-68	7.0777e-66	-45.5542
chr6	4398501	4399000	*	3.04326e-41	2.26072e-39	-29.8358
chr6	4436501	4437000	*	1.83392e-65	2.02127e-63	-31.8822
chr6	4480001	4480500	*	0	0	-95.9671
chr6	4556001	4556500	*	1.95268e-117	3.80942e-115	-35.6441
chr6	4670001	4670500	*	3.28928e-31	1.91279e-29	-32.7155
chr6	4671001	4671500	*	1.41613e-35	9.28725e-34	-26.756
chr6	4870001	4870500	*	1.08845e-55	1.04181e-53	-28.2206
chr6	5036501	5037000	*	1.31887e-15	3.4025e-14	-31.4335
chr6	5292501	5293000	*	1.2524e-28	6.69893e-27	-25.8872
chr6	5840501	5841000	*	1.45107e-23	6.2795e-22	-26.1751
chr6	6304001	6304500	*	7.97881e-59	8.01953e-57	-25.0327
chr6	6425001	6425500	*	0	0	-40.7322
chr6	6450001	6450500	*	2.1133e-53	1.95585e-51	-32.726
chr6	6587501	6588000	*	3.17597e-27	1.6105e-25	-28.9248
chr6	6646501	6647000	*	0	0	-44.2714
chr6	6647001	6647500	*	2.02784e-95	3.17475e-93	-48.0785
chr6	6647501	6648000	*	1.578e-120	3.16483e-118	-42.7332
chr6	6827501	6828000	*	3.25585e-128	7.03015e-126	-56.4613
chr6	6828001	6828500	*	3.63956e-164	1.05419e-161	-56.9176
chr6	7191001	7191500	*	3.78321e-44	2.97064e-42	-56.819
chr6	7213001	7213500	*	2.23826e-98	3.61279e-96	-62.7649
chr6	7335501	7336000	*	2.05717e-52	1.87369e-50	-39.4266
chr6	7336001	7336500	*	1.24948e-80	1.65893e-78	-44.7979
chr6	7336501	7337000	*	1.79889e-66	2.01257e-64	-35.6392
chr6	7337001	7337500	*	2.68014e-29	1.4669e-27	-27.0228
chr6	7556001	7556500	*	7.02449e-88	1.00748e-85	-26.5165
chr6	7826001	7826500	*	2.72116e-165	7.96984e-163	-33.851
chr6	7949501	7950000	*	1.94608e-33	1.20645e-31	-32.8254
chr6	8177001	8177500	*	8.65095e-200	3.28016e-197	-25.6073
chr6	8177501	8178000	*	6.75388e-07	6.08776e-06	-29.1458
chr6	8259001	8259500	*	1.49665e-116	2.8982e-114	-52.7503
chr6	8259501	8260000	*	2.11407e-201	8.13751e-199	-47.1568
chr6	8260001	8260500	*	6.96839e-33	4.25326e-31	-42.2506
chr6	8367501	8368000	*	3.3066e-51	2.95084e-49	-31.8042
chr6	8672001	8672500	*	4.24349e-15	1.04846e-13	-28.6655
chr6	8752501	8753000	*	2.69459e-26	1.31575e-24	-30.1781
chr6	8806501	8807000	*	1.36347e-23	5.90824e-22	-30.8058
chr6	8807001	8807500	*	5.10128e-27	2.56891e-25	-28.8846
chr6	9085501	9086000	*	3.33703e-31	1.93999e-29	-32.1522
chr6	9622501	9623000	*	1.12441e-60	1.16147e-58	-26.4025
chr6	9933001	9933500	*	9.74912e-49	8.33874e-47	-30.2734
chr6	10505001	10505500	*	5.5115e-27	2.7723e-25	-27.8314
chr6	11026501	11027000	*	4.16833e-182	1.37555e-179	-61.6089
chr6	11100001	11100500	*	0	0	-85.7372
chr6	11100501	11101000	*	4.05564e-153	1.08591e-150	-58.1132
chr6	11185001	11185500	*	2.77884e-15	6.98232e-14	-31.337
chr6	11295501	11296000	*	5.2442e-13	1.05776e-11	-33.2379
chr6	11526001	11526500	*	2.0955e-109	3.77436e-107	-47.4139
chr6	11540001	11540500	*	1.08451e-22	4.48586e-21	-28.0474
chr6	11668501	11669000	*	4.75867e-27	2.39853e-25	-45.3506
chr6	12282001	12282500	*	1.19382e-06	1.03286e-05	-27.5234
chr6	12551501	12552000	*	3.38003e-113	6.34224e-111	-44.0623
chr6	12882501	12883000	*	4.83373e-19	1.61933e-17	-25.8625
chr6	12889501	12890000	*	2.25388e-43	1.74315e-41	-26.608
chr6	12895001	12895500	*	6.7188e-36	4.44076e-34	-37.673
chr6	12895501	12896000	*	7.60342e-113	1.42093e-110	-37.4824
chr6	12923501	12924000	*	2.77324e-204	1.09097e-201	-45.2121
chr6	13039501	13040000	*	5.10133e-09	6.35881e-08	-27.1083
chr6	13058501	13059000	*	5.44401e-42	4.09992e-40	-36.399
chr6	13515001	13515500	*	1.66913e-11	2.8479e-10	-25.3293
chr6	13918001	13918500	*	4.33639e-16	1.16402e-14	-26.6153
chr6	13965001	13965500	*	7.84249e-33	4.7764e-31	-43.715
chr6	14544501	14545000	*	1.5036e-38	1.05905e-36	-28.8709
chr6	14570001	14570500	*	2.96838e-24	1.32767e-22	-35.3613
chr6	14647001	14647500	*	4.18395e-44	3.28301e-42	-33.0532
chr6	14768501	14769000	*	1.90908e-278	1.22255e-275	-42.7753
chr6	14940501	14941000	*	5.55388e-25	2.57383e-23	-30.9532
chr6	14941001	14941500	*	7.84051e-55	7.41786e-53	-27.9676
chr6	15022501	15023000	*	7.82125e-25	3.59915e-23	-31.727
chr6	15023001	15023500	*	4.43925e-67	5.01075e-65	-32.2437
chr6	15272001	15272500	*	6.78673e-66	7.5318e-64	-48.7493
chr6	15272501	15273000	*	1.10225e-33	6.88212e-32	-35.061
chr6	15285501	15286000	*	1.86545e-11	3.16643e-10	-28.6486
chr6	15286501	15287000	*	3.57425e-51	3.18645e-49	-39.2748
chr6	15325501	15326000	*	4.05064e-71	4.81833e-69	-28.7641
chr6	15443501	15444000	*	2.23475e-56	2.16401e-54	-39.4052
chr6	15631001	15631500	*	6.06678e-39	4.30935e-37	-54.0642
chr6	16304001	16304500	*	6.32429e-27	3.17099e-25	-31.7732
chr6	16316501	16317000	*	7.06094e-67	7.94942e-65	-30.7852
chr6	16708501	16709000	*	1.02201e-105	1.77653e-103	-27.6119
chr6	16825001	16825500	*	3.64746e-09	4.63757e-08	-25.1229
chr6	16827501	16828000	*	2.48037e-99	4.03924e-97	-40.8111
chr6	17723001	17723500	*	1.63901e-16	4.56266e-15	-27.0363
chr6	17784001	17784500	*	1.20292e-95	1.88665e-93	-36.3465
chr6	17784501	17785000	*	1.69353e-61	1.76628e-59	-40.1408
chr6	18655501	18656000	*	0	0	-74.5225
chr6	19102001	19102500	*	1.87877e-14	4.37285e-13	-27.7732
chr6	19893501	19894000	*	1.53333e-32	9.26115e-31	-25.3065
chr6	19894001	19894500	*	2.27291e-53	2.10233e-51	-54.3304
chr6	19988501	19989000	*	6.5957e-56	6.33079e-54	-69.0538
chr6	20204501	20205000	*	8.64957e-97	1.37441e-94	-27.4637
chr6	20455501	20456000	*	7.82199e-23	3.25872e-21	-26.022
chr6	20538501	20539000	*	1.24707e-75	1.55986e-73	-49.2795
chr6	20720501	20721000	*	5.9701e-57	5.83066e-55	-52.8864
chr6	20776001	20776500	*	9.2814e-18	2.84046e-16	-28.2734
chr6	20784001	20784500	*	1.89058e-46	1.5503e-44	-26.8268
chr6	20784501	20785000	*	1.20245e-284	8.03398e-282	-27.2687
chr6	20785001	20785500	*	2.74999e-109	4.94869e-107	-27.1508
chr6	21178501	21179000	*	5.57111e-63	5.9308e-61	-60.2937
chr6	21179001	21179500	*	5.23189e-303	3.98289e-300	-75.1649
chr6	21210501	21211000	*	3.29347e-32	1.9709e-30	-31.5479
chr6	21211001	21211500	*	1.16563e-26	5.7825e-25	-25.3888
chr6	21218001	21218500	*	2.93781e-18	9.32918e-17	-25.6202
chr6	21633001	21633500	*	1.94555e-47	1.62624e-45	-25.3379
chr6	21633501	21634000	*	2.0194e-288	1.3797e-285	-27.4919
chr6	21634001	21634500	*	3.1622e-37	2.15544e-35	-27.2462
chr6	21804501	21805000	*	1.42406e-16	3.98515e-15	-27.7831
chr6	22263001	22263500	*	8.35452e-09	1.0104e-07	-28.4033
chr6	22664501	22665000	*	1.31321e-207	5.27424e-205	-50.2193
chr6	22727501	22728000	*	6.43153e-41	4.75126e-39	-51.0994
chr6	22948501	22949000	*	4.17096e-73	5.07978e-71	-58.8354
chr6	23128501	23129000	*	1.31891e-17	3.991e-16	-29.2409
chr6	23171001	23171500	*	6.76711e-12	1.20608e-10	-26.6768
chr6	23464001	23464500	*	1.3035e-48	1.11335e-46	-42.5519
chr6	23464501	23465000	*	0	0	-98.2895
chr6	23612001	23612500	*	8.32562e-27	4.15274e-25	-27.1489
chr6	23613001	23613500	*	5.72442e-30	3.2047e-28	-40.962
chr6	23621501	23622000	*	6.6709e-15	1.62047e-13	-31.549
chr6	23635501	23636000	*	3.33548e-68	3.832e-66	-29.5462
chr6	23636001	23636500	*	1.47946e-151	3.90939e-149	-40.0209
chr6	23636501	23637000	*	1.22454e-136	2.88313e-134	-32.2052
chr6	24213501	24214000	*	4.09754e-41	3.0376e-39	-26.1492
chr6	24468001	24468500	*	1.34131e-08	1.57548e-07	-25.2046
chr6	24505501	24506000	*	4.57675e-27	2.30817e-25	-25.9181
chr6	24836001	24836500	*	2.47443e-51	2.21222e-49	-25.6874
chr6	24836501	24837000	*	2.10427e-42	1.59636e-40	-31.2694
chr6	24974501	24975000	*	1.86176e-10	2.80082e-09	-27.6765
chr6	26730001	26730500	*	2.01897e-37	1.38217e-35	-30.8656
chr6	26748501	26749000	*	4.81215e-93	7.32244e-91	-28.5801
chr6	26824501	26825000	*	6.35346e-154	1.71048e-151	-41.4194
chr6	26834001	26834500	*	7.07521e-57	6.90224e-55	-31.1509
chr6	26834501	26835000	*	2.25647e-30	1.27733e-28	-33.8772
chr6	27166001	27166500	*	1.28232e-78	1.66158e-76	-25.2367
chr6	27166501	27167000	*	0	0	-50.1132
chr6	27502501	27503000	*	9.97211e-38	6.87412e-36	-38.924
chr6	27671001	27671500	*	2.53423e-49	2.19361e-47	-36.4347
chr6	27673001	27673500	*	4.59585e-293	3.27665e-290	-62.4518
chr6	27673501	27674000	*	0	0	-66.2006
chr6	27702001	27702500	*	4.76437e-17	1.38422e-15	-35.0395
chr6	28035001	28035500	*	1.95299e-19	6.71073e-18	-31.1363
chr6	28134001	28134500	*	1.63981e-20	6.02868e-19	-33.0832
chr6	28134501	28135000	*	2.35252e-190	8.29229e-188	-52.5536
chr6	28436501	28437000	*	9.88365e-62	1.03426e-59	-39.5561
chr6	28437001	28437500	*	1.78273e-76	2.25318e-74	-39.994
chr6	28437501	28438000	*	4.63305e-157	1.27615e-154	-39.1801
chr6	28443001	28443500	*	7.5075e-83	1.01913e-80	-39.7506
chr6	28443501	28444000	*	1.60964e-112	2.99955e-110	-35.9783
chr6	28444001	28444500	*	8.84954e-151	2.32206e-148	-33.9311
chr6	28956001	28956500	*	4.65192e-37	3.15801e-35	-25.9284
chr6	29040501	29041000	*	2.64957e-42	2.00752e-40	-38.9794
chr6	29092001	29092500	*	0	0	-57.7091
chr6	29092501	29093000	*	0	0	-45.3873
chr6	29292501	29293000	*	1.83779e-114	3.49004e-112	-31.0663
chr6	29293001	29293500	*	3.27506e-287	2.21834e-284	-38.778
chr6	29447501	29448000	*	2.64136e-280	1.70398e-277	-38.9187
chr6	29448001	29448500	*	2.99498e-56	2.89269e-54	-41.9884
chr6	29550501	29551000	*	2.35546e-88	3.39875e-86	-33.57
chr6	29551001	29551500	*	2.32197e-141	5.65143e-139	-37.7998
chr6	29551501	29552000	*	3.41291e-89	4.9757e-87	-34.989
chr6	29552501	29553000	*	9.78706e-53	8.94939e-51	-25.1261
chr6	30018501	30019000	*	0	0	-58.6168
chr6	30076501	30077000	*	0	0	-95.2753
chr6	30108501	30109000	*	0	0	-81.7638
chr6	30109001	30109500	*	0	0	-80.6779
chr6	30109501	30110000	*	0	0	-74.9314
chr6	30110501	30111000	*	0	0	-77.0492
chr6	30122501	30123000	*	4.10872e-85	5.72074e-83	-46.6445
chr6	30123001	30123500	*	0	0	-73.954
chr6	30155001	30155500	*	7.25234e-60	7.41637e-58	-74.4977
chr6	30423501	30424000	*	0	0	-82.0351
chr6	30424001	30424500	*	3.11097e-80	4.10822e-78	-76.6322
chr6	30939001	30939500	*	2.30676e-34	1.46694e-32	-25.2849
chr6	31157501	31158000	*	4.76809e-08	5.16345e-07	-26.7548
chr6	31544001	31544500	*	7.42662e-206	2.94962e-203	-70.6066
chr6	31551501	31552000	*	5.33595e-28	2.78925e-26	-44.603
chr6	31661001	31661500	*	2.41843e-18	7.7257e-17	-47.7346
chr6	31685001	31685500	*	5.16553e-55	4.903e-53	-50.4969
chr6	31693501	31694000	*	2.69909e-26	1.31778e-24	-27.2428
chr6	31714501	31715000	*	2.32055e-17	6.90347e-16	-27.7658
chr6	31715001	31715500	*	4.48393e-189	1.56231e-186	-54.6681
chr6	31786501	31787000	*	3.92682e-163	1.13114e-160	-27.8708
chr6	31830501	31831000	*	6.11228e-38	4.2368e-36	-26.1692
chr6	31937501	31938000	*	1.34337e-21	5.25189e-20	-25.1676
chr6	31974501	31975000	*	2.54621e-61	2.64858e-59	-63.8872
chr6	32042501	32043000	*	3.78875e-86	5.32995e-84	-54.0986
chr6	32044501	32045000	*	7.10001e-98	1.14017e-95	-64.9056
chr6	32075001	32075500	*	1.41541e-13	3.02376e-12	-28.1315
chr6	32137501	32138000	*	1.92648e-73	2.35793e-71	-33.2122
chr7	398501	399000	*	7.69159e-13	1.52397e-11	-25.8003
chr7	484001	484500	*	1.26208e-46	1.03817e-44	-29.4265
chr7	860501	861000	*	8.04206e-245	4.11198e-242	-65.9054
chr7	1297501	1298000	*	1.93195e-135	4.49888e-133	-35.7321
chr7	1298001	1298500	*	1.45408460227537e-319	1.21003420662587e-316	-39.4068
chr7	1298501	1299000	*	6.98994e-80	9.19666e-78	-37.029
chr7	1552501	1553000	*	9.76087e-41	7.1811e-39	-28.0376
chr7	1625501	1626000	*	0	0	-54.0597
chr7	1626001	1626500	*	0	0	-59.762
chr7	1767501	1768000	*	3.20837e-25	1.5027e-23	-49.9695
chr7	1811001	1811500	*	2.81643e-25	1.32149e-23	-28.6817
chr7	1811501	1812000	*	1.0304e-87	1.47489e-85	-33.6302
chr7	1812501	1813000	*	1.8054e-104	3.10601e-102	-47.9025
chr7	1813001	1813500	*	1.78879e-59	1.81814e-57	-33.9771
chr7	1895501	1896000	*	3.06035e-41	2.27277e-39	-34.3963
chr7	1927001	1927500	*	3.83394e-42	2.89318e-40	-33.8902
chr7	1998001	1998500	*	1.36475e-25	6.48479e-24	-34.0092
chr7	2004501	2005000	*	4.20025e-61	4.36104e-59	-40.0755
chr7	2005501	2006000	*	5.05326e-11	8.14614e-10	-34.7921
chr7	2013001	2013500	*	9.62364e-97	1.52796e-94	-45.6111
chr7	2013501	2014000	*	3.7379e-156	1.02456e-153	-40.3511
chr7	2014001	2014500	*	1.71793e-112	3.19983e-110	-41.0064
chr7	2092001	2092500	*	5.68857e-38	3.94693e-36	-45.278
chr7	2092501	2093000	*	1.41082e-156	3.87381e-154	-39.7818
chr7	2112001	2112500	*	5.32387e-108	9.46137e-106	-36.0791
chr7	2284501	2285000	*	1.04333e-11	1.82147e-10	-27.7275
chr7	2285001	2285500	*	3.75053e-52	3.40537e-50	-35.6556
chr7	2351001	2351500	*	6.05593e-27	3.03953e-25	-38.1955
chr7	2351501	2352000	*	5.57381e-22	2.22137e-20	-26.9367
chr7	2355501	2356000	*	3.21171e-38	2.24404e-36	-34.2472
chr7	2500001	2500500	*	3.24033e-148	8.32464e-146	-35.0815
chr7	2534501	2535000	*	2.97532e-18	9.44636e-17	-26.8408
chr7	2562501	2563000	*	8.01247e-203	3.12547e-200	-68.2832
chr7	2726001	2726500	*	6.40604e-198	2.38865e-195	-26.0795
chr7	2777501	2778000	*	2.17969e-150	5.70414e-148	-55.5709
chr7	2778001	2778500	*	0	0	-48.062
chr7	2797501	2798000	*	1.03137e-94	1.60036e-92	-31.6798
chr7	3154001	3154500	*	7.52324e-37	5.08354e-35	-53.2882
[truncated: 4,118 more rows]
