# Supplementary material for: Sexually Dimorphic Gene Expression in X and Y Sperms Instructs Sexual Dimorphism of Embryonic Genome Activation in Yellow Catfish (Pelteobagrus fulvidraco)
Source: Biology (Basel). 2022 Dec 14;11(12):1818. doi: 10.3390/biology11121818 (PMC9775105; doi:10.3390/biology11121818)
Supplement: Supplementary file 1 [file biology-11-01818-s001.zip › Table S3.xlsx]

## Sheet: xx_maternal_703_genes
Gene_ID	xx_2cell	xx_64cell	xx_high_blastocyst	xx_low_blastocyst	xx_bud	gene_symbol	annotation
Pfx000024	0.85	1.271	2.174	1.325	0.669	NA	NA
Pfx000055	10.17	18.111	10.879	10.14	9.37	DIS3L2	3'-5'-exoribonuclease that specifically recognizes RNAs polyuridylated at their 3' end and mediates their degradation. Component of an exosome-independent RNA degradation pathway that mediates degradation of both mRNAs and miRNAs that have been polyuridylated by a terminal uridylyltransferase. Essential for correct mitosis, and negatively regulates cell proliferation
Pfx000099	0.097	0.286	0.493	0.307	13.969		SecA DEAD-like domain
Pfx000143	8.338	15.654	23.682	12.516	20.892	NCAPG2	non-SMC condensin II complex, subunit G2
Pfx000174	0.007	0.2	0.885	0.581	0.426		Zinc finger, C2H2 type
Pfx000308	43.449	63.666	60.052	37.732	12.728	KLC2	Kinesin light chain
Pfx000311	4.326	32.935	85.276	68.523	95.591		RNA binding motif protein 14b
Pfx000320	66.921	109.466	164.063	159.333	60.094	MFAP3L	Microfibrillar-associated protein 3-like
Pfx000340	7.354	27.987	39.959	23.397	14.634	GBA2	Non-lysosomal glucosylceramidase that catalyzes the conversion of glucosylceramide to free glucose and ceramide
Pfx000440	1.011	6.369	10.191	8.566	1.284	NA	NA
Pfx000443	21.043	43.654	63.473	54.332	8.554	IRS4	Insulin receptor substrate
Pfx000474	58.398	104.262	159.471	139.84	45.384	NAGK	N-acetylglucosamine kinase
Pfx000501	4.105	18.283	25.605	11.829	5.881	STIM2	stromal interaction molecule
Pfx000505	33.883	48.235	48.75	37.98	11.035		Recombination signal binding protein for immunoglobulin kappa J region
Pfx000526	14.273	20.011	25.289	13.42	1.011		Prospero-related homeobox gene 1b
Pfx000586	47.048	34.74	35.794	16.328	4.178	C7orf43	Chromosome 7 open reading frame 43
Pfx000593	157.664	584.783	594.786	225.305	101.241		SRY (sex determining region Y)-box 19a
Pfx000655	2.313	34.764	56.508	15.6	2.564		Zinc finger, C2H2 type
Pfx000687	15.057	47.442	51.369	31.46	12.874
Pfx000692	0.893	7.503	14.84	11.512	9.494	TAF6L	TAF6-like RNA polymerase II, p300 CBP-associated
Pfx000698	49.821	28.848	28.819	13.562	15.897	RCE1	RCE1 homolog, prenyl protein peptidase (S. cerevisiae)
Pfx000711	7.07	34.612	40.889	31.806	10.244	GGH	Gamma-glutamyl hydrolase (conjugase, folylpolygammaglutamyl hydrolase)
Pfx000745	200.181	215.64	167.975	129.743	46.381	ARL5B	ADP-ribosylation factor-like
Pfx000801	26.54	86.654	113.773	47.24	14.546	KLHL18	Kelch-like 18 (Drosophila)
Pfx000811	4.439	16.775	16.695	3.494	6.073		ArfGAP with SH3 domain, ankyrin repeat and PH domain
Pfx000814	1.198	6.092	7.152	3.344	1.101	ANKH	ANKH inorganic pyrophosphate transport regulator
Pfx000837	8.463	63.164	138.997	90.85	129.484	ATP6V0B	ATPase, H transporting, V0 subunit B
Pfx000951	2.68	13.903	29.871	27.694	12.069	CDC14A	CDC14 cell division cycle 14 homolog A
Pfx000953	31.897	46.011	56.387	45.72	12.222	RC3H1	Ring finger and CCCH-type domains 1
Pfx000968	177.86	181.17	100.437	44.291	11.763	TBL1XR1	Transducin (beta)-like 1 X-linked receptor 1b
Pfx001043	0.98	12.152	18.537	17.745	22.282	PCYT1A	Phosphate cytidylyltransferase 1, choline, alpha
Pfx001112	294.735	200.178	99.136	85.257	37.422	STX10	Syntaxin 10
Pfx001176	6.324	44.309	57.029	39.415	56.712		Transposase
Pfx001220	4.342	14.342	14.252	7.938	10.465		B-cell receptor CD22-like
Pfx001224	1.548	11.262	19.295	17.65	15.894	SLX4	structure-specific endonuclease subunit
Pfx001225	5.739	21.121	38.098	27.581	28.127	CREBBP	CREB binding protein a
Pfx001259	3.625	2.814	2.202	1.538	10.421	nptxr	Neuronal pentraxin
Pfx001275	0.174	1.779	2.393	0.765	0.403	CDKL5	Cyclin-dependent kinase-like 5
Pfx001356	1.249	3.718	15.18	12.171	0.752	ACSF3	acyl-CoA synthetase family member 3
Pfx001370	1.035	2.851	3.959	3.403	1.07	APBA2	Amyloid beta (A4) precursor protein-binding, family A, member
Pfx001379	3.089	5.115	6.13	5.68	11.149	RNF111	Ring finger protein 111
Pfx001381	5.269	57.819	77.485	76.338	12.446	FAM63B	Family with sequence similarity 63 member B
Pfx001415	5.111	61.981	81.504	77.992	19.317	HRAS	Ras subfamily of RAS small GTPases
Pfx001449	5.841	40.74	56.286	39.757	37.41	NR1H3	Nuclear receptor subfamily 1, group H, member 3
Pfx001493	179.83	159.827	160.692	111.775	81.421	LIN7C	Lin-7 homolog C
Pfx001498	0.479	8.508	21.186	10.989	41.341	PLEKHG4	Pleckstrin homology domain containing, family G (with RhoGef domain) member 4
Pfx001501	59.132	44.079	38.952	32.166	56.474	ESRP2	Epithelial splicing regulatory protein 2
Pfx001555	1.077	0.625	0.362	0.169	0.038
Pfx001573	3.581	7.567	8.898	5.511	6.146	LRP3	lipoprotein receptor-related protein
Pfx001616	15.181	6.759	4.789	3.413	15.182	CMTM4	CKLF-like MARVEL transmembrane
Pfx001619	6.987	15.415	22.2	20.002	16.189	NAE1	Regulatory subunit of the dimeric UBA3-NAE1 E1 enzyme. E1 activates NEDD8 by first adenylating its C-terminal glycine residue with ATP, thereafter linking this residue to the side chain of the catalytic cysteine, yielding a NEDD8-UBA3 thioester and free AMP. E1 finally transfers NEDD8 to the catalytic cysteine of UBE2M
Pfx001629	173.92	171.889	109.092	38.697	16.715	SP1	Transcription factor
Pfx001693	5.356	24.275	22.198	5.708	11.072	NABP2	Nucleic acid binding protein 2
Pfx001694	8.725	8.336	12.214	7.52	14.061	ANKRD52	Ankyrin repeat
Pfx001717	1.372	2.302	3.435	3.191	1.405	CCDC114	Coiled-coil domain containing 114
Pfx001734	8.563	7.397	8.828	7.805	5.884	PER3	Period homolog 3 (Drosophila)
Pfx001754	19.364	47.63	72.861	20.695	20.176	ELK4	ELK4, ETS-domain protein
Pfx001811	4.134	17.192	27.877	22.069	4.788	IFFO2	Intermediate filament family orphan
Pfx001840	134.672	150.843	154.951	45.999	48.928	IL17RD	receptor D
Pfx001842	0.522	23.563	94.898	65.677	8.864		Family with sequence similarity 208 member
Pfx001957	4.876	72.458	105.818	92.052	22.663		Activity-dependent neuroprotector homeobox
Pfx001962	0.747	4.263	11.796	7.622	9.901	MON1B	MON1 secretory trafficking family member B
Pfx001978	16.664	47.781	56.394	25.405	20.497	ACAD9	acyl-CoA dehydrogenase family member 9
Pfx002045	0.316	2.447	4.202	2.781	7.344		Zinc finger protein
Pfx002169	80.43	59.897	64.615	38.667	10.444	MON1A	MON1 homolog A
Pfx002246	2.515	4.362	5.617	3.72	3.77	C6orf89	Bombesin receptor-activated protein C6orf89 homolog
Pfx002272	12.599	13.961	14.796	9.282	12.717	ATP13A3	ATPase type 13A3
Pfx002418	799.956	585.62	403.527	292.628	28.166	CDC6	Involved in the initiation of DNA replication. Also participates in checkpoint controls that ensure DNA replication is completed before mitosis is initiated
Pfx002428	9.845	54.838	81.012	23.537	11.678	TXLNG	Taxilin gamma
Pfx002445	55.44	101.388	117.591	108.328	25.165	HOMER3	Homer homolog 3 (Drosophila)
Pfx002446	0.695	13.352	26.599	13.442	21.993	ARRDC2	Arrestin domain containing 2
Pfx002454	4.823	21.055	23.69	22.796	16.186	MED16	Mediator complex subunit 16
Pfx002504	20.874	28.419	36.605	20.857	22.781	CTNS	Cystinosin, lysosomal cystine transporter
Pfx002597	6.238	21.638	25.987	11.111	6.081	TRAF5	TNF receptor-associated factor
Pfx002641	3.797	16.144	22.807	21.816	24.153	MPV17L2	Belongs to the peroxisomal membrane protein PXMP2 4 family
Pfx002662	510.41	276.789	225.126	100.211	36.95	UHRF1	Ubiquitin-like, containing PHD and RING finger domains, 1
Pfx002674	0.729	5.968	14.294	10.182	9.588	IMPACT	Impact RWD domain protein
Pfx002723	20.247	58.245	48.481	8.358	8.061	MYO9B	Belongs to the TRAFAC class myosin-kinesin ATPase superfamily. Myosin family
Pfx002742	84.232	32.129	23.724	6.23	10.708	ACAP2	ArfGAP with coiled-coil, ankyrin repeat and PH domains 2
Pfx002777	0.013	0.048	0.273	0.136	0.093	CEMIP	Cell migration inducing protein, hyaluronan binding
Pfx002780	18.424	12.405	15.539	14.899	20.604	ARNT2	Aryl hydrocarbon receptor nuclear translocator
Pfx002789	17.225	59.445	79.806	31.511	8.187	ASB7	Ankyrin repeat and SOCS
Pfx002791	11.134	21.646	29.441	11.556	10.534	LRRK1	Leucine-rich repeat
Pfx002832	2.477	10.365	19.308	12.653	9.575	STRN	Striatin, calmodulin binding protein
Pfx002856	1.527	18.72	36.365	19.842	9.195	TRAPPC10	trafficking protein particle complex
Pfx002868	0.167	1.084	1.618	0.909	7.412	NA	NA
Pfx002925	109.48	39.696	20.558	10.197	17.267	SCAMP2	Secretory carrier membrane protein 2, like
Pfx002930	16.878	51.248	77.33	38.744	18.925	ZNF609	Zinc finger protein 609
Pfx002957	11.471	28.868	69.588	24.567	8.528	ANKRD13C	ankyrin repeat
Pfx002959	14.455	27.937	22.455	14.854	20.963	SIRT7	Sirtuin 7
Pfx002992	24.33	18.651	26.848	23.375	33.666	GFOD2	Glucose-fructose oxidoreductase domain containing 2
Pfx002998	0.651	1.099	0.937	0.782	0.147	GNAO1	Guanine nucleotide binding protein (G protein), alpha activating activity polypeptide O, b
Pfx003006	1.011	8.795	15.974	15.85	8.605	TMPPE	Transmembrane protein with metallophosphoesterase domain
Pfx003124	10.503	13.363	13.206	5.791	4.998	ATAD5	DNA clamp loader activity
Pfx003125	9.229	57.264	95.204	39.765	15.917	SUZ12	Suppressor of zeste 12 homolog (Drosophila)
Pfx003140	8.691	23.772	53.338	47.141	50.342	CARD14	Caspase recruitment domain family, member 14
Pfx003142	6.699	10.077	12.76	9.418	12.442	FAM195B	Family with sequence similarity 195, member B
Pfx003254	0.06	3.406	9.033	4.867	5.921	IQCB1	IQ motif containing B1
Pfx003269	11.532	39.528	50.208	17.97	10.776	ACVR2A	Activin A receptor type
Pfx003382	65.332	97.367	110.958	80.432	14.06	ACOX1	acyl-Coenzyme A oxidase
Pfx003388	13.154	93.145	91.709	64.034	16.544	PNKD	Paroxysmal nonkinesigenic dyskinesia
Pfx003442	0.052	0.181	0.314	0.243	0.333	UNC80	unc-80 homolog
Pfx003449	1.334	4.114	7.138	4.798	8.326	CASK	Calcium calmodulin-dependent serine protein kinase
Pfx003487	7.707	92.502	189.442	127.145	21.858		Myelocytomatosis oncogene homolog
Pfx003643	1.613	6.182	11.26	9.849	28.825	H6PD	Hexose-6-phosphate dehydrogenase (glucose 1-dehydrogenase)
Pfx003712	0.037	0.407	0.408	0.05	0.829		Guanine nucleotide exchange factor for Rho/Rac/Cdc42-like GTPases
Pfx003736	44.313	137.298	130.014	105.186	36.812	EMC3	ER membrane protein complex subunit
Pfx003738	0.605	1.795	5.679	4.701	8.594	tex264	Testis-expressed sequence 264
Pfx003745	17.106	15.511	15.738	8.4	10.437	RAD18	RAD18 E3 ubiquitin protein ligase
Pfx003762	0.493	6.548	13.499	10.634	17.533	TRUB2	TruB pseudouridine (psi) synthase homolog 2 (E. coli)
Pfx003772	47.811	175.4	250.985	202.712	77.552	RUVBL1	Proposed core component of the chromatin remodeling INO80 complex which is involved in transcriptional regulation, DNA replication and probably DNA repair
Pfx003805	10.274	32.133	48.346	33.861	25.008	MED8	Mediator complex subunit 8
Pfx003915	0.72	16.881	28.992	11.579	7.988	ATG4C	Cysteine protease required for the cytoplasm to vacuole transport (Cvt) and autophagy
Pfx004029	2.576	4.534	6.527	5.253	7.145	FAAH	amide hydrolase
Pfx004054	30.419	72.668	111.41	105.94	33.897	JADE3	Jade family PHD finger 3
Pfx004061	2.82	4.084	5.592	3.279	2.633	NIPA1	Non imprinted in Prader-Willi Angelman syndrome 1
Pfx004260	396.213	220.363	132.826	60.575	23.537	MASTL	Microtubule associated serine threonine kinase-like
Pfx004265	0	2.213	3.851	3.737	0	NA	NA
Pfx004276	140.274	99.125	117.518	86.136	22.501	GYG1	Glycogenin
Pfx004313	0.043	0.681	3.323	2.693	84.205	NRP1	Belongs to the neuropilin family
Pfx004339	16.319	29.09	38.61	28.906	0.795	KCNH2	Potassium voltage-gated channel, subfamily H
Pfx004450	83.144	198.701	259.284	158.85	112.895	ZDHHC3	protein localization to photoreceptor outer segment
Pfx004452	16.695	60.262	91.062	86.917	59.25	STT3B	subunit of the oligosaccharyltransferase complex
Pfx004522	11.706	22.186	31.825	8.59	4.28	MTF1	Transcription factor
Pfx004523	339.446	110.41	67.693	53.679	12.95	YRDC	yrdC N(6)-threonylcarbamoyltransferase domain containing
Pfx004592	3.392	6.064	8.015	7.148	8.373	CPQ	Carboxypeptidase Q
Pfx004599	4.162	22.275	26.256	16.92	45.845	TRIM71	Tripartite motif containing 71, E3 ubiquitin protein ligase
Pfx004647	1.171	2.734	3.013	2.604	2.768		Belongs to the TRAFAC class myosin-kinesin ATPase superfamily. Myosin family
Pfx004650	2.92	11.368	19.846	6.5	6.544	SEMA6C	Sema domain, transmembrane domain (TM), and cytoplasmic domain, (semaphorin)
Pfx004658	5.154	8.752	14.11	13.145	33.872	ensa	Protein phosphatase inhibitor that specifically inhibits protein phosphatase 2A (PP2A) during mitosis
Pfx004683	1.025	27.451	68.717	36.316	17.356	gon4l	GON-4-like
Pfx004707	81.948	38.179	16.044	3.16	8.645	IQGAP3	IQ motif containing GTPase activating protein 3
Pfx004710	3.125	16.854	23.618	9.225	27.008	TXNIP	Thioredoxin interacting protein
Pfx004749	5.615	28.993	75.959	59.244	14.446	ANKIB1	Ankyrin repeat and IBR
Pfx004769	0.032	0.189	0.263	0.217	3.133	FHOD3	Formin homology 2 domain containing 3
Pfx004783	10.235	19.964	33.785	23.438	20.619	ANKRD28	ankyrin repeat
Pfx004806	1.376	26.845	72.749	38.579	66.486	FLCN	Folliculin
Pfx004808	28.246	122.643	123.51	70.233	68.39	JOSD2	Josephin domain containing 2
Pfx004845	4.462	5.56	5.83	3.608	2.679	CLSTN3	Calsyntenin 3
Pfx004867	13.018	76.488	107.287	93.465	22.512		zinc finger protein
Pfx004871	3.086	7.892	14.67	7.553	11.099		erythroblast transformation specific domain
Pfx004910	4.211	58.164	100.59	96.799	36.78	C1orf43	Chromosome 1 open reading frame 43
Pfx004918	8.497	15.179	15.533	7.479	11.313	pbxip1	pre-B-cell leukemia homeobox interacting protein 1b
Pfx004973	1029.54	462.543	186.157	181.591	691.531		Tyrosine 3-monooxygenase tryptophan 5-monooxygenase activation protein, beta polypeptide like
Pfx004987	1.047	10.997	21.744	8.668	4.361		C2H2-type zinc finger
Pfx004988	1.52	23.849	51.101	24.066	8.416		C2H2-type zinc finger
Pfx004991	2.245	36.715	52.646	31.495	6.448		Zgc 175096
Pfx005000	60.205	92.226	80.198	26.986	6.289	TBC1D31	TBC1 domain family member 31
Pfx005002	6.633	22.084	24.242	22.533	4.157	ZFAT	zinc finger
Pfx005003	1.76	18.061	27.107	26.926	16.249	RBFA	Ribosome binding factor A
Pfx005041	0.058	0.493	1.211	1.162	1.059	NA	NA
Pfx005055	0.154	0.813	3.939	1.114	8.839	TNFRSF11B	Tumor necrosis factor receptor superfamily member
Pfx005102	65.26	126.07	147.5	86.627	41.763	CDK5	kinase 5
Pfx005173	9.377	76.186	84.835	58.462	34.087	TSR3	rRNA processing
Pfx005179	0.184	1.013	1.375	0.844	0.066	KCNC3	Potassium voltage-gated channel, Shaw-related subfamily, member
Pfx005188	1.065	11.23	20.047	19.561	22.09	WDR24	WD repeat domain 24
Pfx005189	0.077	2.615	7.229	5.209	7.073	ANKS3	Ankyrin repeat and sterile alpha motif domain containing 3
Pfx005242	10.484	73.875	108.354	44.462	14.629	RBBP8	Retinoblastoma binding protein 8
Pfx005353	0.136	1.935	6.28	5.109	4.186	NA	NA
Pfx005421	13.698	3.629	2.786	2.006	4.507	GSTCD	Glutathione S-transferase C-terminal
Pfx005426	17.878	31.154	26.194	9.124	10.541	CCDC109B	Mitochondrial calcium uniporter dominant negative beta subunit
Pfx005463	0.635	4.118	11.313	3.583	6.967	HTT	Huntingtin
Pfx005466	14.47	65.419	82.702	45.21	16.087		Zinc finger protein
Pfx005489	0.765	5.672	13.771	1.51	0.91	NA	NA
Pfx005495	0.381	3.959	6.435	3.431	0.18	BTBD18	BTB (POZ) domain containing 18
Pfx005504	57.757	75.93	106.612	94.729	35.965	GALNT2	polypeptide N-acetylgalactosaminyltransferase 2
Pfx005513	2.061	13.694	34.561	25.013	11.889	MAP3K21	Mitogen-activated protein kinase kinase kinase
Pfx005548	26.188	21.906	18.52	16.359	23.264	ZSWIM8	zinc finger
Pfx005559	0.471	4.24	11.076	9.35	9.981	RMDN2	Regulator of microtubule dynamics
Pfx005566	1.176	7.967	19.555	7.08	4.784	CPEB3	Cytoplasmic polyadenylation element binding protein 3
Pfx005583	1.069	2.71	3.272	2.511	1.323	LRRC27	Leucine rich repeat containing 27
Pfx005630	10.641	9.768	7.037	3.788	2.196	VCL	Vinculin
Pfx005699	5.181	40.71	64.246	34.286	27.888	PARG	Poly (ADP-ribose) glycohydrolase
Pfx005777	2.07	3.121	6.355	5.495	12.27	AIFM2	apoptosis-inducing factor
Pfx005827	0.259	0.396	0.614	0.153	1.788	NA	NA
Pfx005863	1.964	11.091	13.985	7.071	9.063	C9orf72	Chromosome 9 open reading frame 72
Pfx005911	12.051	14.841	12.48	6.294	9.534	MCFD2	Multiple coagulation factor deficiency
Pfx005931	19.576	16.475	14.284	11.157	20.894	UBR2	Ubiquitin protein ligase E3 component n-recognin 2
Pfx005940	18.585	42.001	50.469	36.064	8.83	TJAP1	Tight junction associated protein 1
Pfx005945	1.811	13.958	19.194	16.563	13.691
Pfx006089	0.756	1.712	2.637	1.757	0.161	MDGA1	MAM domain containing glycosylphosphatidylinositol anchor 1
Pfx006096	4.414	45.817	92.163	81.52	21.531	FAM160B1	Family with sequence similarity 160, member B1
Pfx006123	0.987	0.883	0.694	0.195	0.019	SLC30A10	Solute carrier family 30 (zinc transporter), member 10
Pfx006155	17.672	42.71	39.685	8.706	13.96	LCLAT1	Lysocardiolipin acyltransferase 1
Pfx006177	41.596	46.214	50.232	27.342	34.683	ppp2r5e	Protein phosphatase 2, regulatory subunit B', epsilon isoform
Pfx006186	6.633	13.735	14.887	7.96	5.546	CCDC28B	Coiled-coil domain containing 28B
Pfx006190	170.769	377.732	317.861	304.497	19	MYCL	V-myc avian myelocytomatosis viral oncogene lung carcinoma derived homolog a
Pfx006204	5.434	28.258	29.308	24.937	2.533	SERTAD4	SERTA domain-containing protein
Pfx006226	2.88	7.546	8.822	7.409	15.677	C2orf50	Chromosome 2 open reading frame 50
Pfx006232	4.878	19.716	27.594	27.04	31.71	TRIP11	Thyroid hormone receptor interactor 11
Pfx006257	10.36	78.739	92.286	41.051	10.894	DCAF5	DDB1 and CUL4 associated factor 5
Pfx006600	0.046	0.806	1.761	1.094	3.335	als2	Amyotrophic lateral sclerosis
Pfx006605	0.629	2.425	2.415	1.426	3.233	BMPR2	Bone morphogenetic protein receptor
Pfx006619	0.265	1.625	2.647	1.892	0.174	STEAP3	STEAP family member 3, metalloreductase
Pfx006682	33.588	90.454	108.512	42.377	15.381	nab-1	Si ch1073-219n12.1
Pfx006694	7.035	14.808	21.648	10.395	3.331	UBR3	Ubiquitin protein ligase E3 component n-recognin 3
Pfx006700	1.315	6.692	14.588	4.441	0.139	GALNT13	polypeptide N-acetylgalactosaminyltransferase
Pfx006728	1.827	5.839	6.952	4.944	2.808	LACC1	Laccase (multicopper oxidoreductase) domain containing 1
Pfx006742	6.739	16.566	16.231	7.742	11.82	CLN5	Ceroid-lipofuscinosis neuronal
Pfx006767	70.126	86.788	110.304	78.436	41.892	MED14	Mediator complex subunit 14
Pfx006863	18.651	54.12	57.924	41.378	23.809	SKA3	Spindle and kinetochore associated complex subunit 3
Pfx006869	3.977	26.259	43.585	19.762	4.294	WARS2	Tryptophanyl tRNA synthetase 2, mitochondrial
Pfx006879	106.92	37.596	24.983	9.263	5.909	TTF2	transcription termination factor
Pfx006892	6.13	6.478	6.526	2.694	43.959	ILDR2	Immunoglobulin-like domain containing receptor 2
Pfx006919	24.198	67.701	82.344	17.162	11.772	ANKRD44	Ankyrin repeat domain 44
Pfx006969	716.221	403.551	263.298	228.238	159.048	TFG	TRK-fused gene
Pfx006979	2.444	7.909	16.966	14.822	6.659	SYTL5	Synaptotagmin-like 5
Pfx006993	6.37	117.37	148.214	45.51	14.112	GTF2E1	General transcription factor IIE
Pfx007074	1.1	1.281	1.411	0.556	0.516	PARP14	Poly (ADP-ribose) polymerase
Pfx007138	5.107	50.179	85.016	31.334	7.95	INTS6	Integrator complex subunit 6
Pfx007161	0.203	0.271	0.194	0.113	0.542	MXRA5	Matrix-remodelling associated 5a
Pfx007182	1.159	3.551	3.479	1.3	9.032	TRIM2	Tripartite motif-containing
Pfx007383	0.109	0.249	0.961	0.73	0.453		ATP-binding cassette sub-family A member 1-like
Pfx007399	16.324	89.519	140.879	131.23	21.724	TOX4	TOX high mobility group box family member
Pfx007453	20.902	29.335	48.992	25.83	10.736	SPTBN1	Spectrin beta
Pfx007456	4.165	27.156	39.25	39.036	24.504	C10orf12	Chromosome 10 open reading frame 12
Pfx007469	75.95	171.629	204.111	154.298	59.983	DEGS1	Degenerative spermatocyte homolog 1, lipid desaturase (Drosophila)
Pfx007480	28.845	20.14	22.636	17.894	22.152	FAM135A	Family with sequence similarity 135 member A
Pfx007481	3.523	6.273	6.66	2.814	7.432	TARBP1	TAR (HIV-1) RNA binding protein 1
Pfx007509	10.815	11.52	11.506	10.643	3.781		LIM and calponin homology
Pfx007523	0.437	5.006	22.709	20.388	13.183	KIAA0368	F-box protein 10
Pfx007598	6.779	28.914	42.537	10.422	4.56	TLR3	Toll-like receptor 3
Pfx007790	24.455	22.643	16.236	7.929	7.08	SCAMP3	Secretory carrier membrane protein 3
Pfx007842	7.076	32.976	44.746	20.198	10.624	ADNP2	ADNP homeobox
Pfx007848	10.598	10.882	14.924	14.597	10.759	FAM91A1	Family with sequence similarity 91, member A1
Pfx007857	1.76	13.232	31.087	22.971	15.018	ZMYM4	Zinc finger MYM-type protein
Pfx007876	170.51	168.715	107.41	100.008	16.207	TDP2	tyrosyl-DNA phosphodiesterase
Pfx007883	71.023	67.448	86.288	49.22	15.788	KPNA6	Karyopherin alpha 6 (importin alpha 7)
Pfx007900	1.45	3.659	3.731	2.569	122.79	irx1	Iroquois homeobox protein 1, b
Pfx007913	76.308	33.245	21.926	12.204	14.808	GTF2H4	Helicase conserved C-terminal domain
Pfx007920	0.385	3.127	12.028	8.086	14.814	SKIV2L	Superkiller viralicidic activity 2 (S. cerevisiae homolog)-like
Pfx007946	202.295	153.175	110.637	98.222	30.752	pard6g	Partitioning defective 6 homolog
Pfx007962	66.087	85.871	80.217	38.784	36.51	EYA3	Eyes absent homolog
Pfx007971	20.023	13.921	6.352	4.295	5.259	RIT1	Ras subfamily of RAS small GTPases
Pfx007992	0.087	0.524	0.745	0.275	0.317		Zinc finger protein
Pfx008008	67.053	205.491	180.383	131.394	3.301	SP110	Nuclear body protein
Pfx008011	68.951	47.018	45.289	43.997	108.904	POLR3H	Polymerase (RNA) III (DNA directed) polypeptide H
Pfx008067	0.462	3.445	1.617	0.63	0.286		transposition, RNA-mediated
Pfx008068	0.414	2.637	3.114	1.188	0.431	NA	NA
Pfx008077	116.917	71.977	43.93	29.357	29.569	MMD	Monocyte to macrophage
Pfx008151	0.254	2.981	16.023	10.478	6.663	TCF20	Transcription factor
Pfx008189	6.443	21.192	26.127	10.633	24.384	TNRC6B	Trinucleotide repeat containing 6B
Pfx008203	6.41	61.676	93.236	28.783	7.588	ASCC2	Activating signal cointegrator 1 complex subunit
Pfx008204	5.92	8.377	18.245	14.618	11.283	ZDHHC8	Zinc finger, DHHC-type containing
Pfx008221	281.037	169.033	76.258	31.173	18.398	DGCR8	DiGeorge syndrome critical region gene 8
Pfx008375	13.938	12.388	9.786	2.966	4.55		Thyroid adenoma-associated protein homolog
Pfx008386	0.11	3.956	9.429	5.374	5.875	FANCG	Fanconi anemia group G protein
Pfx008396	0.864	5.995	15.513	11.085	6.702	MTMR12	Myotubularin related protein 12
Pfx008478	9.824	15.436	17.908	15.705	2.887	TMEM161B	Transmembrane protein 161B
Pfx008493	5.88	24.51	30.319	15.079	23.627	JAK2	Janus kinase 2b
Pfx008706	2.278	3.435	3.515	1.762	0.288	unc5d	Unc-5 homolog Da (C. elegans)
Pfx008719	68.016	113.9	133.353	64.284	26.058	VPS37B	Vacuolar protein sorting 37 homolog B (S. cerevisiae)
Pfx008733	0.778	5.046	7.012	6.45	5.316	ARVCF	deleted in velo-cardio-facial syndrome
Pfx008746	9.719	21.585	27.421	19.286	7.783	NA	NA
Pfx008792	13.77	18.065	23.034	15.589	10.095	ANKLE2	Ankyrin repeat and LEM
Pfx008795	1.427	11.726	23.38	12.795	11.169	FAM214B	Family with sequence similarity 214 member B
Pfx008847	1.988	2.815	2.289	2.271	0.033	EDN4	Endothelin family
Pfx008961	3.464	8.633	13.672	5.55	15.181	SWT1	SWT1 RNA endoribonuclease homolog (S. cerevisiae)
Pfx009011	32.547	39.49	47.956	23.405	19.677	SPRTN	SprT-like
Pfx009140	36.205	54.293	55.486	51.946	51.123	RAD51	Plays an important role in homologous strand exchange, a key step in DNA repair through homologous recombination. Binds to single and double-stranded DNA and exhibits DNA-dependent ATPase activity. Catalyzes the recognition of homology and strand exchange between homologous DNA partners to form a joint molecule between a processed DNA break and the repair template. Binds to single-stranded DNA in…
Pfx009185	121.705	83.419	58.353	13.587	20.953	PPP1R37	Protein phosphatase 1, regulatory subunit
Pfx009191	24.449	17.949	17.455	17.32	32.258		Si dkey-30c15.10
Pfx009223	217.262	139.249	104.443	65.91	54.782	DDB1	Damage specific DNA binding protein 1
Pfx009244	2.474	12.459	19.068	13.559	1.045	ATMIN	ATM interactor
Pfx009351	0.91	11.354	20.856	15.965	15.376	QPCTL	Glutaminyl-peptide cyclotransferase-like
Pfx009400	11.125	12.497	12.038	11.684	22.615	FAM168A	Family with sequence similarity 168 member A
Pfx009546	7.817	33.862	46.609	28.736	10.018	KIAA1147	Si ch211-238n5.4
Pfx009551	11.214	8.916	9.566	3.954	0.152		FAM180 family
Pfx009557	0.877	5.015	15.486	8.539	9.413	PIAS1	Protein inhibitor of activated STAT
Pfx009572	4.14	18.725	26.035	25.889	20.131	PTPLAD1	Catalyzes the third of the four reactions of the long- chain fatty acids elongation cycle. This endoplasmic reticulum- bound enzymatic process, allows the addition of two carbons to the chain of long- and very long-chain fatty acids VLCFAs per cycle. This enzyme catalyzes the dehydration of the 3-hydroxyacyl-CoA intermediate into trans-2,3-enoyl-CoA, within each cycle of fatty acid elongation. Th…
Pfx009585	54.486	48.18	30.508	27.098	18.217	SIAH1	neuron apoptotic process
Pfx009634	6.329	16.397	27.023	24.851	17.921	EEA1	Early endosome antigen 1
Pfx009677	467.368	233.946	135.107	66.488	1.493		DNA topoisomerase
Pfx009706	6.376	15.557	22.381	20.055	46.464	CMIP	c-Maf inducing protein
Pfx009742	10.557	37.762	53.487	47.715	13.452	BAZ1B	Bromodomain adjacent to zinc finger domain 1B
Pfx009783	0.157	0.295	0.355	0.292	1.166	THSD4	Thrombospondin, type I, domain containing 4
Pfx009784	0.159	2.166	4.843	4.365	1.382	LRRC49	Leucine rich repeat containing 49
Pfx009829	5.161	26.728	53.025	26.987	14.878	SLC33A1	Solute carrier family 33 (acetyl-CoA transporter), member 1
Pfx009989	16.254	36.307	48.249	42.386	32.148	TIAM2	invasion, and
Pfx010003	3.085	10.391	16.628	10.319	7.113	STON2	Stonin 2
Pfx010013	1.375	3.73	6.456	5.62	9.852	ALKBH1	alkB, alkylation repair homolog 1 (E. coli)
Pfx010034	1.93	4.278	3.434	0.695	2.226	NA	NA
Pfx010035	1.853	4.716	8.428	5.094	3.358	DICER1	Dicer1, Dcr-1 homolog (Drosophila)
Pfx010040	0.321	1.727	5.885	5.299	22.068	manea	Mannosidase, endo-alpha
Pfx010105	0.377	12.679	27.882	5.697	6.308	FANCM	Fanconi anemia, complementation group M
Pfx010106	1.063	13.098	23.517	4.628	5.348	FAM179B	Family with sequence similarity 179, member B
Pfx010124	2.272	8.476	10.004	7.083	9.83	KCTD3	Potassium channel tetramerisation domain containing 3
Pfx010125	1.049	0.992	1.384	1.242	4.06	USH2A	Usher syndrome 2A (autosomal recessive, mild)
Pfx010143	6055.07	2810.35	1102.71	633.652	75.547	SIVA1	Apoptosis regulatory protein
Pfx010159	4.224	53.412	119.416	105.101	27.448	ARHGAP11A	Rho GTPase activating protein 11A
Pfx010202	6.605	14.502	18.093	12.842	23.386	DPF3	D4, zinc and double PHD fingers, family 3
Pfx010203	24.777	18.518	14.896	12.323	13.196	GCFC2	GC-rich sequence DNA-binding factor
Pfx010217	0.764	19.429	48.47	17.721	15.156	FAM175B	Family with sequence similarity 175 member B
Pfx010270	0.71	3.546	5.253	2.405	8.839	ASXL2	Additional sex combs like 2
Pfx010274	6.496	16.595	21.323	9.281	18.203	ELMSAN1	ELM2 and Myb SANT-like domain containing 1
Pfx010387	10.649	59.796	96.193	45.93	21.766	ZRANB1	Zinc finger, RAN-binding domain containing
Pfx010405	0.654	22.546	51.272	28.263	13.619	mga	MAX gene associated a
Pfx010406	2.101	12.541	19.495	8.157	3.895	MAPKBP1	Mitogen-activated protein kinase binding protein 1
Pfx010407	11.337	13.26	5.458	3.51	0.155	TBPL2	TATA box-binding protein-like protein
Pfx010418	4.611	6.802	8.55	3.957	12.657	FZD3	Belongs to the G-protein coupled receptor Fz Smo family
Pfx010419	34.861	41.03	38.863	19.039	12.204		CDC42 binding protein kinase alpha (DMPK-like)
Pfx010433	5.641	13.951	24.491	14.718	5.699	SHPRH	SNF2 histone linker PHD RING helicase
Pfx010457	5.998	18.513	21.436	11.457	7.539	ZNF513	zinc finger protein
Pfx010461	0.788	1.729	2.452	0.925	2.67	ced-8	XK, Kell blood group complex subunit-related family, member 6
Pfx010499	1.515	8.905	11.16	6.022	6.573	DDHD1	DDHD domain containing 1a
Pfx010504	6.662	23.434	26.196	23.871	5.006	DPH6	DPH6 homolog (S. cerevisiae)
Pfx010506	19.596	57.138	94.197	50.705	5.961	C15orf41	Protein of unknown function TPD sequence-motif
Pfx010523	1.324	8.19	46.58	37.362	42.759	NDC80	NDC80 homolog, kinetochore complex component (S. cerevisiae)
Pfx010532	1.407	7.06	17.026	9.707	1.409	NA	NA
Pfx010547	2.765	19.251	34.168	14.18	8.837	AREL1	E3 ubiquitin- protein ligase
Pfx010558	1.556	26.476	44.714	43.78	31.598	NOL10	Nucleolar protein 10
Pfx010564	17.918	76.542	108.395	96.638	14.236	TRAPPC12	trafficking protein particle complex
Pfx010579	2.766	3.444	4.42	3.076	13.571	ARID1B	dendritic cell dendrite assembly
Pfx010580	3.208	8.086	13.454	8.864	6.705	LGALS8	Lectin, galactoside-binding, soluble, 8
Pfx010583	2.793	36.361	48.727	39.707	5.621
Pfx010619	3.251	9.968	10.076	6.421	263.253	ID3	Inhibitor of DNA binding 3
Pfx010631	4.245	11.914	12.196	6.636	4.201	JADE1	Jade family PHD finger 1
Pfx010636	5.314	33.818	82.604	37.886	20.002	RLF	Rearranged L-myc fusion
Pfx010646	5.676	7.887	12.105	8.063	11.93	KIAA1841	Si ch211-189k9.2
Pfx010657	5.253	30.472	56.071	30.289	14.727	PELI1	Pellino E3 ubiquitin protein ligase
Pfx010692	29.218	18.037	17.498	15.779	39.676	KIF11	Belongs to the TRAFAC class myosin-kinesin ATPase superfamily. Kinesin family
Pfx010771	2.881	10.042	12.315	8.927	16.237	AIM1	absent in melanoma
Pfx010791	8.594	23.555	30.591	17.401	63.529	SGMS1	Sphingomyelin synthase 1
Pfx010805	3.041	8.674	9.981	5.974	2.78	NA	NA
Pfx010815	6.702	9.338	13.212	7.179	18.244	BIRC6	Baculoviral IAP repeat-containing
Pfx010827	1.762	7.035	7.888	6.458	14.074	NPHP1	Nephronophthisis 1
Pfx010834	16.062	14.435	14.851	5.896	1.458	HHAT	Belongs to the membrane-bound acyltransferase family
Pfx010944	66.98	91.103	79.131	76.555	23.823	FKBP15	FK506 binding protein 15, 133kDa
Pfx010965	0.24	2.52	8.037	6.877	14.229	FAM160B2	Family with sequence similarity 160, member B2
Pfx010970	13.857	15.547	25.397	10.574	5.191	SLC23A2	Solute carrier family 23 (ascorbic acid transporter), member 2
Pfx010985	5.839	41.781	53.908	36.993	1.517	PIWIL1	Belongs to the argonaute family
Pfx011100	2.497	8.604	40.626	13.334	0.497	PABPC1L	Binds the poly(A) tail of mRNA
Pfx011115	25.881	37.951	41.212	18.426	48.224	MFN2	Belongs to the TRAFAC class dynamin-like GTPase superfamily. Dynamin Fzo YdjA family
Pfx011123	58.024	58.15	60.292	51.217	4.108	MTHFR	Methylenetetrahydrofolate reductase
Pfx011150	0.804	2.654	2.842	1.039	2.929	NR2C2	Nuclear receptor subfamily 2, group C, member
Pfx011163	1.457	11.474	23.571	15.505	16.873	BRPF1	Bromodomain and PHD finger containing 1
Pfx011177	74.213	26.375	22.688	11.343	12.544
Pfx011303	1.368	2.893	2.477	1.632	1.052	SLC35D2	Solute carrier family 35, member D2
Pfx011339	49.185	8.912	10.525	5.435	8.563	TRIM36	Tripartite motif-containing 36
Pfx011345	101.053	160.685	125.416	37.221	7.867	SMARCAD1	SWI SNF-related, matrix-associated actin-dependent regulator of chromatin, subfamily a, containing DEAD H box
Pfx011350	526.941	225.244	103.463	49.191	73.037		Zgc 100919
Pfx011352	19.574	91.795	161.276	135.928	13.579	SLC20A2	Sodium-phosphate symporter which plays a fundamental housekeeping role in phosphate transport
Pfx011429	112.965	116.971	119.356	100.909	29.183	GSTM3	Glutathione S-transferase mu
Pfx011467	112.253	119.197	96.397	39.162	24.8	DEPDC1	DEP domain containing 1a
Pfx011473	1.282	4.617	7.16	3.598	10.134	TTC39A	Tetratricopeptide repeat domain 39A
Pfx011608	0.469	2.426	2.618	2.024	3.669	PIP5K1B	Translation initiation factor IF-2, N-terminal region
Pfx011629	0.552	4.88	8.629	6.553	5.896	fam208b	Family with sequence similarity 208, member B
Pfx011671	26.551	18.739	14.024	7.765	4.32	USP11	Ubiquitin specific peptidase 11
Pfx011681	22.049	43.758	63.501	61.481	5.759	MBD1	methyl-CpG binding domain protein 1
Pfx011686	7.699	17.818	30.892	18.364	61.317	TFE3	Transcription factor
Pfx011690	30.574	94.829	131.076	41.976	12.599	IRAK1	Interleukin-1 receptor-associated kinase
Pfx011692	4.747	6.617	6.026	6.021	5.574	CDK20	Cyclin-dependent kinase 20
Pfx011698	0.627	0.451	1.486	1.26	5.705	NA	NA
Pfx011729	0.245	0.722	1.765	1.242	2.068	FCHO1	FCH domain only
Pfx011766	29.776	81.721	129.886	40.022	16.763	TAB3	TGF-beta activated kinase 1 MAP3K7 binding protein 3
Pfx011784	29.035	19.583	19.442	12.962	19.122	XPR1	Xenotropic and polytropic retrovirus receptor 1
Pfx011788	3.458	18.037	46.271	34.249	10.222	CEP350	microtubule binding
Pfx011801	47.386	50.516	50.006	42.978	12.747	LONRF1	LON peptidase N-terminal domain and RING finger
Pfx011900	0.09	0.686	0.72	0.635	0.184	CHAT	Belongs to the carnitine choline acetyltransferase family
Pfx011903	50.661	84.473	119.472	51.844	26.615	IKZF5	zinc finger protein
Pfx011908	1158.25	405.056	93.104	82.802	78.005	BUB3	BUB3 budding uninhibited by benzimidazoles 3 homolog (yeast)
Pfx011914	3.959	2.535	1.91	1.87	7.916	OAT	Belongs to the class-III pyridoxal-phosphate-dependent aminotransferase family
Pfx011952	23.78	34.459	54.984	25.574	16.206	NSF	SNARE complex disassembly
Pfx012027	8.001	27.625	39.271	10.693	3.921	SYDE1	Synapse defective 1, Rho GTPase, homolog 1 (C. elegans)
Pfx012034	0.766	3.22	3.989	1.307	3.072	TRIM65	Tripartite motif containing 65
Pfx012062	8.966	54.129	74.77	37.482	10.02	NPLOC4	Nuclear protein localization 4 homolog (S. cerevisiae)
Pfx012123	44.101	76.071	103.876	100.336	29.202	kif5b	Belongs to the TRAFAC class myosin-kinesin ATPase superfamily. Kinesin family
Pfx012124	2.282	10.645	25.973	19.843	83.702	ARHGAP12	Rho GTPase activating protein
Pfx012158	25.286	37.617	25.893	4.135	15.062	C16orf62	Chromosome 16 open reading frame 62
Pfx012162	55.163	116.098	140.505	94.92	25.219	PLEKHA1	Pleckstrin homology domain containing, family A (phosphoinositide binding specific) member 1
Pfx012232	0.052	0.206	0.25	0.093	12.188	ARHGAP23	Rho GTPase activating protein
Pfx012250	0.43	0.725	1.132	0.903	35.971	SLC16A12	Solute carrier family 16 (monocarboxylic acid transporters), member 12b
Pfx012347	3.709	34.337	39.304	37.754	30.22		Male-specific lethal 1 homolog
Pfx012408	2.644	10.521	26.776	15.34	4.365	ATRNL1	Attractin-like
Pfx012428	11.172	30.003	41.54	24.814	6.467	GPAM	Glycerol-3-phosphate acyltransferase
Pfx012440	103.432	53.657	31.966	11.022	13.78	PSME4	Proteasome (prosome, macropain) activator subunit
Pfx012458	0.759	2.512	2.392	1	5.531	BAHCC1	BAH domain and coiled-coil containing 1
Pfx012461	1.306	20.074	35.755	28.514	11.341	ENTHD2	ENTH domain containing 2
Pfx012533	5.227	28.269	43.339	20.935	12.711	KBTBD2	Kelch repeat and BTB
Pfx012557	2.815	1.516	0.729	0.464	0.038		Alpha-tectorin-like
Pfx012562	6.404	15.017	38.319	38.225	16.277	TACO1	Translational activator of mitochondrially encoded cytochrome c oxidase I
Pfx012617	44.643	70.99	61.312	55.846	8.308	NT5M	5', 3'-nucleotidase, cytosolic
Pfx012642	1.253	42.693	109.282	55.953	20.873	RFNG	RFNG O-fucosylpeptide 3-beta-N-acetylglucosaminyltransferase
Pfx012652	0.264	1.2	2.771	2.693	2.151		Si ch211-136m16.8
Pfx012686	352.179	252.378	171.208	35.545	14.187	PLEKHM1	Pleckstrin homology domain containing, family M (with RUN domain) member 1
Pfx012749	30.753	19.451	13.811	6.738	8.353	NEIL3	Nei endonuclease VIII-like 3 (E. coli)
Pfx012811	7.324	49.304	95.546	67.18	75.951	CLK4	CDC-like kinase 4a
Pfx012861	1.678	17.489	21.385	7.559	14.459	ZDHHC5	Belongs to the DHHC palmitoyltransferase family
Pfx012872	8.939	71.781	80.523	33.237	37.768	KDM2A	demethylase
Pfx012920	12.105	20.92	18.647	15.568	4.427	MGAT4B	Mannosyl (alpha-1,3-)-glycoprotein beta-1,4-N-acetylglucosaminyltransferase, isozyme B
Pfx012961	149.486	72.78	21.66	10.231	29.936	ZDHHC15	Zinc finger, DHHC domain containing 15b
Pfx012964	21.745	113.99	194.968	192.841	38.435	RLIM	Ring finger protein, LIM domain interacting
Pfx012981	20.781	19.239	19.076	16.829	54.364	VAMP7	Belongs to the synaptobrevin family
Pfx013110	7.996	10.885	11.793	7.065	15.351	MAP7D3	MAP7 domain containing 3
Pfx013114	1.037	5.455	13.262	8.139	4.99	DDX26B	DEAD H (Asp-Glu-Ala-Asp His) box polypeptide 26B
Pfx013121	3.208	54.785	120.6	85.217	68.478	GPC4	Cell surface proteoglycan that bears heparan sulfate
Pfx013125	28.212	34.837	22.648	12.475	21.383	alg13	Zgc 92907
Pfx013148	33.305	89.107	96.172	36.832	21.117	CNOT7	CCR4-NOT transcription complex subunit
Pfx013165	217.174	119.049	77.888	27.593	17.482	HMMR	Hyaluronan-mediated motility receptor (RHAMM)
Pfx013198	2.73	12.824	39.128	14.915	22.536	NXF1	Nuclear RNA export factor
Pfx013230	1.568	9.375	11.477	1.774	5.747	ARAP3	ArfGAP with RhoGAP domain, ankyrin repeat and PH domain 3
Pfx013238	36.903	139.034	130.042	69.739	18.3	B4GALT7	Xylosylprotein beta 1,4-galactosyltransferase, polypeptide 7 (galactosyltransferase I)
Pfx013307	0.336	4.809	10.58	2.442	2.598	FGD6	FYVE, RhoGEF and PH
Pfx013347	0.336	4.035	9.8	6.262	19.968	DNAJB9	homolog subfamily B member
Pfx013355	7.829	42.619	58.67	42.686	19.917	EDC3	Enhancer of
Pfx013407	49.146	29.068	22.803	13.693	16.241		Cytoskeleton associated protein 5
Pfx013410	15.668	56.621	83.364	27.275	10.424	CRY2	Cryptochrome circadian clock 2
Pfx013443	95.185	31.347	17.31	7.075	0.467	MICAL2	Microtubule associated monooxygenase, calponin and LIM domain containing
Pfx013452	44.719	38.12	44.328	39.195	48.753	CECR2	Cat eye syndrome
Pfx013492	0.642	2.102	2.996	2.377	8.725	CEP290	Centrosomal protein
Pfx013494	7.794	59.201	90.574	76.265	25.802	TMTC3	Transmembrane and tetratricopeptide repeat containing 3
Pfx013506	94.47	37.607	19.001	13.891	20.251	TES	Testis derived transcript (3 LIM domains)
Pfx013534	321.578	121.012	106.837	48.296	8.263	SLC7A5	Solute carrier family 7 (amino acid transporter light chain, L system), member 5
Pfx013559	7.039	29.059	50.274	23.494	8.129	CHST6	Carbohydrate sulfotransferase 6-like
Pfx013612	0.304	1.283	2.843	2.831	8.508	SPG11	Spastic paraplegia 11
Pfx013676	34.785	16.21	16.422	14.746	25.285	RFWD3	Ring finger and WD repeat domain 3
Pfx013684	100.44	137.439	151.13	53.038	6.616	BRD1	Bromodomain containing 1b
Pfx013717	0.911	24.414	79.781	21.418	12.818	ambra1	Activating molecule in BECN1-regulated autophagy protein
Pfx013727	0	0.215	0.627	0.261	2.373	DRD4	Belongs to the G-protein coupled receptor 1 family
Pfx013769	532.633	204.3	101.056	57.828	28.045	TM7SF3	Transmembrane 7 superfamily member
Pfx013774	25.143	39.934	39.552	32.996	13.565	SLC38A4	Solute carrier family 38, member 4
Pfx013795	51.168	48.654	35.189	17.127	55.272	PTDSS2	Phosphatidylserine synthase 2
Pfx013801	37.305	57.012	89.579	36.828	86.654	CAT	Occurs in almost all aerobically respiring organisms and serves to protect cells from the toxic effects of hydrogen peroxide
Pfx013826	2.572	12.028	13.237	6.573	7.758	TMEM138	Transmembrane protein 138
Pfx013855	0.231	3.064	6.192	3.094	1.829	PIDD1	P53-induced death domain protein
Pfx013978	3.765	10.284	10.875	2.67	2.503		Nuclear factor of activated T-cells, cytoplasmic
Pfx014010	0.3	6.161	16.012	14.764	5.185	FANCI	Fanconi anemia, complementation group I
Pfx014015	0.158	0.733	1.574	1.562	2.194	ZNF469	Zinc finger protein
Pfx014057	2.099	10.362	16.354	13.513	10.019	SLC44A1	Solute carrier family 44 (choline transporter), member 1
Pfx014059	0.528	4.04	7.722	6.312	14.981	IKBKAP	Acts as subunit of the RNA polymerase II elongator complex, which is a histone acetyltransferase component of the RNA polymerase II (Pol II) holoenzyme and is involved in transcriptional elongation
Pfx014061	0.949	6.514	10.469	6.218	6.516	NA	NA
Pfx014079	43.392	83.948	89.616	79.397	19.652	DIAPH1	Diaphanous-related formin 1
Pfx014105	0.778	1.326	2.146	0.973	2.851	PDGFRB	Growth factor receptor
Pfx014108	209.92	189.463	120.234	77.091	17.505	NUDT22	Nudix (nucleoside diphosphate linked moiety X)-type motif 22
Pfx014112	10.628	29.276	25.325	12.755	1.947	ENOX2	Ecto-NOX disulfide-thiol exchanger
Pfx014139	9.894	36.085	49.392	31.751	30.148		Sugar (and other) transporter
Pfx014212	4.57	47.477	92.093	32.996	11.477	RNF139	Ring finger protein 139
Pfx014320	50.717	31.884	19.923	3.712	2.489		Belongs to the MHC class I family
Pfx014328	64.323	38.999	23.806	10.363	11.625	SLC44A4	Solute carrier family 44, member 4
Pfx014330	18.402	38.359	33.453	29.002	20.938	ZDHHC3	Zinc finger, DHHC-type containing 3b
Pfx014423	36.276	57.375	54.625	21.101	9.493	MFF	Mitochondrial fission factor
Pfx014492	0.027	0.189	0.519	0.381	6.822	FAT3	Protocadherin Fat
Pfx014497	13.078	4.761	6.02	4.683	3.816	DMWD	Dystrophia myotonica, WD repeat containing
Pfx014507	13.051	18.098	26.339	16.94	38.531	SIDT2	SID1 transmembrane family member
Pfx014567	1.244	1.321	1.483	1.017	4.439	C2CD3	C2 calcium-dependent domain containing 3
Pfx014579	1.552	22.328	39.041	34.423	13.48	SYNRG	synergin gamma
Pfx014601	33.882	6.933	2.26	1.641	2.062		Yippee-like 1
Pfx014761	1.422	2.878	9.157	2.743	0.903	USP32	Ubiquitin specific peptidase 32
Pfx014845	37.404	93.639	109.012	53.926	40.249	RNF169	Zinc finger, C3HC4 type (RING finger)
Pfx014859	0.72	1.126	1.436	0.976	0.91	ANO7	Anoctamin 7
Pfx014874	2.006	8.818	12.699	9.391	19.726	RAB30	RAB30, member RAS oncogene family
Pfx014878	33.187	39.88	36.283	28.638	7.551	C3orf52	TPA-induced transmembrane
Pfx014914	0.901	7.048	10.979	6.707	29.954	EGLN2	Egl nine homolog
Pfx014923	1.41	11.547	17.842	16.326	5.117	SARM1	Sterile alpha and TIR
Pfx014943	22.79	67	118.404	64.225	86.73	TMEM106B	lysosome localization
Pfx014944	178.283	294.775	296.746	206.877	49.525	LSR	Lipolysis stimulated lipoprotein receptor
Pfx014999	0.183	0.315	0.48	0.351	0.494	TMEM56	Transmembrane protein 56a
Pfx015054	0.465	6.084	12.265	9.542	9.478		ADP-ribosylation factor interacting protein 2a
Pfx015082	55.62	10.485	5.142	1.753	1.352	kiaa1456	Zgc 73340
Pfx015162	40.545	107.269	72.746	38.609	29.503	csnk1g2	Casein kinase 1, gamma 2a
Pfx015265	46.312	123.033	145.264	143.442	71.274	FAF2	Fas associated factor family member 2
Pfx015321	13.146	60.521	94.456	70.89	40.925	USP7	Ubiquitin specific peptidase 7 (herpes virus-associated)
Pfx015401	21.068	40.057	45.217	15.16	38.859	B4GALT1	UDP-Gal betaGlcNAc beta 1,4- galactosyltransferase, polypeptide 1
Pfx015427	139.733	79.316	54.517	29.38	23.104	KIAA0141	Zgc 158257
Pfx015445	7.954	16.109	19.1	6.884	5.683	ZNF518B	Zinc finger protein 518B
Pfx015477	2.419	10.907	22.081	16.275	18.205	TNRC6A	Trinucleotide repeat containing 6A
Pfx015479	9.649	25.565	21.514	15.876	11.916	RPUSD1	RNA pseudouridylate synthase
Pfx015489	53.879	26.156	13.163	3.54	23.234	ROGDI	Rogdi homolog
Pfx015502	66.455	86.123	91.71	87.483	34.685		Belongs to the TRAFAC class TrmE-Era-EngA-EngB-Septin- like GTPase superfamily. Septin GTPase family
Pfx015524	122.524	112.634	93.768	71.661	51.343	DNAJA3	homolog subfamily A member
Pfx015529	1.754	8.909	12.381	6.754	13.992	ABCA3	ATP-binding cassette sub-family A
Pfx015542	2.586	4.501	5.651	3.286	2.104	RNF213	E3 ubiquitin-protein ligase RNF213-like
Pfx015603	9.36	30.506	24.936	21.809	47.644	FAM173A	Family with sequence similarity 173, member A
Pfx015608	3.992	28.662	49.063	22.15	6.839	ZNF653	Zinc finger protein
Pfx015663	1.873	8.008	14.102	7.109	11.406	TBC1D16	TBC1 domain family member
Pfx015665	62.856	50.644	50.138	20.435	11.979	TMEM104	Transmembrane protein 104
Pfx015676	6.17	15.306	21.209	13.115	18.401	HMGXB4	HMG box domain containing
Pfx015773	1.129	20.813	63.111	14.136	8.622	C16orf52	Chromosome 16 open reading frame
Pfx015821	118.51	242.514	303.5	277.352	182.922	TMEM11	Transmembrane protein 11
Pfx015832	0.294	3.492	10.045	5.732	15.046	st8sia6	Belongs to the glycosyltransferase 29 family
Pfx015877	9.364	25.876	35.924	27.747	106.014		Transmembrane protease serine 9-like
Pfx015940	5.591	36.816	60.057	21.225	5.775	SLC16A6	Solute carrier family 16
Pfx015954	24.094	48.346	47.692	30.622	6.424	TMEM238	Transmembrane protein 238-like
Pfx016003	1.656	10.668	32.379	18.688	8.463	RUNDC1	RUN domain containing 1
Pfx016031	0.267	6.182	11.884	9.247	11.282	SUV420H2	Suppressor of variegation 4-20 homolog 2 (Drosophila)
Pfx016085	215.774	110.637	76.091	55.453	102.734	RRAS	Related RAS viral (r-ras) oncogene homolog
Pfx016119	30.596	14.323	11.771	10.334	9.34	KDELC2	KDEL (Lys-Asp-Glu-Leu) containing 2
Pfx016120	2.19	3.214	4.475	4.416	0.283	GABRG2	Gamma-aminobutyric acid (GABA) A receptor, gamma 2
Pfx016128	1.307	13.919	25.592	23.731	17.157	ZER1	Zer-1 homolog
Pfx016134	0.916	2.59	4.688	2.641	1.842	JAK2	Janus kinase 2a
Pfx016140	3.301	3.956	4.431	3.285	7.429	BDP1	B double prime 1, subunit of RNA polymerase III transcription initiation factor IIIB
Pfx016168	16.85	29.987	33.078	16.727	10.146	AFF1	AF4 FMR2 family, member
Pfx016196	6.734	17.05	18.871	16.262	11.15	CTIF	CBP80 20-dependent translation initiation factor
Pfx016237	3.595	26.548	98.627	66.625	47.088	ELL2	Elongation factor, RNA polymerase II, 2
Pfx016248	25.596	78.985	84.742	33.76	12.253	KIAA1328	Zgc 162344
Pfx016250	0.727	3.86	5.747	4.616	5.315	KIAA1161	Belongs to the glycosyl hydrolase 31 family
Pfx016275	4.127	9.489	11.318	6.446	5.015	MAN1B1	Mannosidase, alpha, class 1B, member 1
Pfx016322	28.783	32.908	24.596	22.671	39.687	UCK1	Uridine-cytidine kinase 1
Pfx016325	1.4	13.251	25.336	16.551	8.529	SETX	Senataxin
Pfx016335	111.703	106.194	115.554	85.277	24.855	SCAMP1	Secretory carrier membrane protein 1
Pfx016366	0.04	0.731	2.204	0.762	5.039	SHROOM3	Shroom family member 3
Pfx016374	1.179	11.719	26.314	22.808	12.765	AGGF1	Angiogenic factor with G patch and FHA domains 1
Pfx016517	14.138	60.191	104.869	83.299	39.363	SMPD4	Sphingomyelin phosphodiesterase 4
Pfx016520	0.747	1.439	1.384	1.097	9.367	CAMKK2	Calcium calmodulin-dependent protein kinase kinase 2
Pfx016569	0.664	2.983	5.145	4.728	3.728	myo5b	Belongs to the TRAFAC class myosin-kinesin ATPase superfamily. Myosin family
Pfx016693	50.68	16.298	19.099	18.664	19.992	HMBS	Hydroxymethylbilane synthase
Pfx016737	1.414	19.473	43.318	21.746	15.12	PCNXL3	Pecanex-like 3 (Drosophila)
Pfx016740	2.602	2.414	2.189	1.739	10.631	BBS1	Bardet-Biedl syndrome 1
Pfx016746	2.062	48.435	79.564	24.912	12.669	DPP3	Belongs to the peptidase M49 family
Pfx016806	5.632	16.478	19.627	12.065	9.188	NDST1	N-deacetylase N-sulfotransferase (heparan glucosaminyl)
Pfx016822	24.797	14.816	8.904	1.855	4.973	SSH2	Slingshot homolog
Pfx016827	1.716	2.797	3.57	3.38	4.8	SLCO2B1	Solute carrier organic anion transporter family member
Pfx016858	0.291	1.422	1.399	0.962	3.174	NA	NA
Pfx016859	0	0.44	1.007	0.769	3.121
Pfx016900	2.725	7.929	10.364	9.609	8.255	GEMIN5	Gem (nuclear organelle) associated protein 5
Pfx016933	103.841	61.898	48.353	18.657	8.271	LARS	Belongs to the class-I aminoacyl-tRNA synthetase family
Pfx016941	480.704	154.37	35.744	21.879	44.726	NDFIP1	Nedd4 family interacting protein 1
Pfx016951	3.919	14.113	20.945	12.551	11.444	TMEM185A	Transmembrane protein 185B
Pfx017001	0.121	0.461	1.159	0.578	1.876	NAV3	Neuron navigator 3
Pfx017007	91.52	45.677	40.704	25.947	21.501	PPP1R12A	positive regulation of myosin-light-chain-phosphatase activity
Pfx017132	17.435	31.813	25.284	16.39	26.805	DMTF1	RNA polymerase II transcription regulator recruiting activity
Pfx017217	69.759	88.911	98.981	80.658	22.201	LEMD3	LEM domain containing 3
Pfx017234	37.65	79.44	107.062	106.879	134.827		member of RAS oncogene family
Pfx017240	1.871	2.495	2.018	0.57	0.358	SLC26A4	Sodium-independent transporter of chloride and iodide
Pfx017249	5.493	23.192	51.425	23.031	8.949	ELK3	ELK3, ETS-domain protein
Pfx017262	5.418	12.339	14.895	10.818	11.891	DOCK4	dedicator of cytokinesis
Pfx017287	1.19	15.872	45.814	37.272	36.354	TERF2	Telomeric repeat binding factor a
Pfx017291	39.767	64.393	52.085	50.948	10.835	ARFGAP3	ADP-ribosylation factor GTPase activating protein 3
Pfx017294	1.222	19.078	30.689	20.46	13.767		Zinc finger protein
Pfx017301	0.261	2.103	2.831	2.356	7.206	LARGE	Like-glycosyltransferase
Pfx017314	5.012	25.67	38.891	30.441	19.838	KDM5A	demethylase 5A
Pfx017325	2.784	14.224	37.556	30.22	20.825	TBC1D22A	TBC1 domain family member
Pfx017469	0.33	0.745	1.159	0.326	5.091	Sobp	Sine oculis binding protein homolog (Drosophila)
Pfx017483	3.086	13.692	39.41	37.418	38.667	CNOT2	CCR4-NOT transcription complex subunit
Pfx017497	296.465	209.585	141.273	100.978	60.398	WASL	wiskott-Aldrich
Pfx017538	25.203	14.689	15.987	5.257	21.266	PLEKHA5	Pleckstrin homology domain containing, family A member 5
Pfx017600	0.647	2.461	4.158	0.678	5.728	IQSEC1	regulation of ARF protein signal transduction
Pfx017615	74.665	70.973	62.897	62.655	35.175		Translocating chain-associated membrane protein
Pfx017624	3.068	13.289	27.384	17.115	17.987	SPATA2	Spermatogenesis associated 2
Pfx017634	14.243	18.381	21.756	17.434	9.101	GGT7	Gamma-glutamyltransferase 7
Pfx017646	35.64	159.86	182.364	132.834	18.608	OGFR	Opioid growth factor
Pfx017714	42.906	38.483	35.501	27.784	14.829	HBS1L	regulation of response to stimulus
Pfx017731	0.677	4.153	6.438	6.291	9.873	PHIP	Pleckstrin homology domain interacting protein
Pfx017835	24.987	26.644	19.216	11.604	29.334	MINOS1	Component of the MICOS complex, a large protein complex of the mitochondrial inner membrane that plays crucial roles in the maintenance of crista junctions, inner membrane architecture, and formation of contact sites to the outer membrane
Pfx017880	3.886	20.238	40.351	23.615	11.473	EIF4G3	Eukaryotic translation initiation factor 4 gamma
Pfx017909	1.36	5.096	11.588	3.823	5.423	ZNF362	zinc finger protein
Pfx018039	0.862	2.654	4.192	4.177	27.205	CABLES2	Cdk5 and Abl enzyme substrate 2b
Pfx018138	1.921	13.841	15.705	5.902	8.729	ZNF217	Zinc finger protein 217
Pfx018183	5.446	12.675	16.946	10.796	10.513	MAGI3	guanylate kinase, WW and PDZ
Pfx018198	2.916	23.839	47.371	19.854	10.54	MLH3	mutL homolog 3 (E. coli)
Pfx018254	22.175	24.085	23.462	11.054	3.085	dnajc16	homolog, subfamily C, member 16
Pfx018263	0.205	0.773	0.84	0.701	0.984	DCLK2	Doublecortin-like kinase 2
Pfx018264	9.004	73.553	123.712	66.414	12.421	SH3D19	SH3 domain containing 19
Pfx018301	7.651	10.12	8.742	5.342	35.687	UTRN	May play a role in anchoring the cytoskeleton to the plasma membrane
Pfx018309	0.194	0.205	0.264	0.216	14.253	ABHD4	Abhydrolase domain containing 4
Pfx018407	36.445	48.835	44.492	40.699	14.161		Si ch211-116m6.3
Pfx018409	47.704	130.877	185.968	118.372	59.783	MEPCE	Methylphosphate capping
Pfx018474	7.411	12.48	14.571	12.936	12.277	RAD51C	Rad51 homolog
Pfx018509	0.713	2.003	3.685	2.461	9.81	NA	NA
Pfx018581	380.35	331.859	289.097	264.944	80.158		Dehydrogenase reductase SDR family member
Pfx018666	4.505	13.465	18.227	10.484	8.217	PITPNM2	phosphatidylinositol transfer protein
Pfx018738	0.236	1.15	1.412	1.367	6.811	RHBDD2	Rhomboid domain-containing protein
Pfx018740	0.972	8.593	22.626	20.769	16.183	SMG8	Smg-8 homolog, nonsense mediated mRNA decay factor (C. elegans)
Pfx018788	3.419	18.813	22.626	10.176	11.907		BTB and CNC homology 1, basic leucine zipper transcription factor 1
Pfx018800	3.107	7.385	8.939	6.98	10.266	NHLRC3	NHL repeat containing 3
Pfx018852	52.575	48.669	41.668	23.378	12.03	IFT46	Intraflagellar transport protein 46
Pfx018879	0.328	2.799	3.667	1.062	0.033	THSD1	Thrombospondin, type I, domain containing 1
Pfx018907	1.738	10.039	17.977	3.257	7.345	USP32	Ubiquitin specific peptidase 32
Pfx018968	47.301	42.755	46.508	26.028	5.775	C5orf28	Chromosome 5 open reading frame 28
Pfx018974	0.278	0.826	1.166	0.964	1.238	KATNAL2	Katanin p60 ATPase-containing subunit A-like
Pfx019011	1.709	6.849	15.389	13.73	23.447	WHSC1L1	Wolf-Hirschhorn syndrome candidate 1-like 1
Pfx019074	18.122	38.533	55.261	36.822	20.076	STARD7	stAR-related lipid transfer
Pfx019096	0.274	1.412	3.821	3.46	2.427	PIGO	Phosphatidylinositol glycan anchor biosynthesis, class O
Pfx019146	42.51	74.121	37.07	16.426	5.487	NA	NA
Pfx019257	9.773	53.103	98.145	46.895	42.689	fzd3	Belongs to the G-protein coupled receptor Fz Smo family
Pfx019271	2.108	23.412	64.278	30.581	5.37		Belongs to the protein kinase superfamily
Pfx019312	388.845	376.595	260.156	167.349	56.361	TMEM165	Transmembrane protein 165
Pfx019326	7.902	16.646	19.653	3.483	5.244	IPO13	Importin 13
Pfx019327	34.86	28.778	29.217	26.98	94.732
Pfx019422	6.135	26.116	39.037	26.795	43.077	EIF2B4	Eukaryotic translation initiation factor 2B, subunit 4 delta
Pfx019469	2.257	27.084	51.025	29.823	9.01	GZF1	Heterogeneous nuclear ribonucleoprotein A0, like
Pfx019479	0.36	0.737	0.943	0.808	0.21	PAK7	p21(CDKN1A)-activated kinase 7
Pfx019497	7.494	22.953	36.502	32.284	8.307	NAA30	N(alpha)-acetyltransferase 30, NatC catalytic subunit
Pfx019544	2.305	44.238	98.41	46.212	19.152	E2F6	Transcription factor
Pfx019573	32.642	68.669	74.134	38.511	41.458	ppp2r5d	Serine threonine-protein phosphatase 2A 56 kDa regulatory subunit gamma
Pfx019611	6.269	43.161	70.104	30.406	6.147	EXTL3	Exostosin-like glycosyltransferase 3
Pfx019613	1.845	2.957	4.237	4.122	10.055	INTS9	Integrator complex subunit 9
Pfx019615	38.398	69.336	72.738	59.176	23.718	HMBOX1	Homeobox containing
Pfx019642	6.831	14.275	17.609	8.714	5.403		Galactosylceramidase b
Pfx019684	5.079	18.117	29.426	19.912	32.708	MAN1A1	Mannosidase, alpha, class 1A, member 1
Pfx019692	22.305	78.131	84.942	76.097	21.821	GOPC	Golgi associated PDZ and coiled-coil motif containing
Pfx019720	3.184	8.622	15.796	10.731	7.063	TTBK2	Tau tubulin kinase 2
Pfx019731	0.325	0.319	0.327	0.307	0.709		Spectrin repeat containing, nuclear envelope 1a
Pfx019747	1.942	8.114	18.099	15.235	26.477	SIPA1L1	Signal-induced proliferation-associated 1 like 1
Pfx019785	0.354	3.957	4.787	3.917	27.139	ITPK1	Inositol-tetrakisphosphate 1-kinase
Pfx019813	1.553	8.669	10.399	5.209	4.643		krueppel associated box
Pfx019867	0.036	0.338	0.596	0.503	5.614	PLEKHG3	Pleckstrin homology domain containing, family G (with RhoGef domain) member 3
Pfx019889	2.793	1.245	1.547	0.579	1.076	TMEM8A	Transmembrane protein 8A
Pfx019908	1966.51	434.196	177.686	121.7	114.091	PLK1	Serine threonine-protein kinase
Pfx019924	59.58	61.773	69.624	39.675	39.428		Zgc 112980
Pfx019943	1.246	5.279	11.439	6.789	15.731	FAM83G	Family with sequence similarity 83 member G
Pfx020024	0.311	1.979	2.167	0.526	0.936	SLITRK6	SLIT and NTRK-like
Pfx020089	6.259	19.465	38.027	33.311	9.469	DCUN1D2	DCN1, defective in cullin neddylation 1, domain containing
Pfx020114	20.233	40.343	32.339	12.819	6.225	CEP97	Centrosomal protein
Pfx020151	63.797	35.718	37.638	24.119	5.324	LIG4	Ligase IV, DNA, ATP-dependent
Pfx020167	21.341	52.976	61.519	36.203	5.206	GK	glycerol
Pfx020205	2.757	46.419	104.987	89.513	31.119	BCL9	B-cell CLL lymphoma 9
Pfx020262	2.993	6.996	9.32	8.695	146.514	RAB3D	RAB3D, member RAS oncogene family
Pfx020320	319.456	226.185	181.811	149.055	14.65	znf654	Zinc finger protein
Pfx020387	67.665	168.086	175.53	154.05	27.977	XPO1	Exportin 1 (CRM1 homolog, yeast) a
Pfx020416	0.789	3.641	5.222	3.269	26.359	JAG1	Notch ligand involved in the mediation of Notch signaling
Pfx020581	0.126	0.381	2.029	1.664	0.198	PVRL3	Poliovirus receptor-related
Pfx020655	15.262	108.872	144.039	142.084	52.388	PRCC	Papillary renal cell carcinoma (translocation-associated)
Pfx020683	12.769	30.577	33.555	31.892	4.29	RDM1	RAD52 motif containing 1
Pfx020691	0.134	0.633	1.843	1.588	6.164	WNK4	WNK lysine deficient protein kinase 4
Pfx020733	37.581	38.125	51	32.316	23.38		Sterile alpha motif.
Pfx020752	61.135	161.452	189.203	71.818	13.468	SLC27A1	Solute carrier family 27 (fatty acid transporter), member
Pfx020801	1455.49	538.279	166.544	39.999	23.32	DNMT1	Belongs to the class I-like SAM-binding methyltransferase superfamily. C5-methyltransferase family
Pfx020906	625.723	2254.62	1786.52	1330.75	81.627	GMNN	Geminin, DNA replication inhibitor
Pfx020935	94.365	157.475	123.586	81.227	14.659	C18orf21	Chromosome 18 open reading frame 21
Pfx020967	151.538	223.116	184.344	122.437	25.463	PEF1	penta-EF-hand domain containing 1
Pfx020970	0.108	0.361	0.807	0.362	0.261	DLGAP3	Discs, large (Drosophila) homolog-associated protein 3
Pfx020991	7.291	25.536	46.826	12.03	5.191	GATAD2B	GATA zinc finger domain containing 2B
Pfx021017	13.501	17.663	19.877	17.841	80.142	CYHR1	Cysteine histidine-rich 1
Pfx021058	0.9	1.782	2.503	1.043	1.35	TRPS1	Trichorhinophalangeal syndrome I
Pfx021064	38.878	56.558	46.448	28.792	17.955	KRIT1	KRIT1, ankyrin repeat containing
Pfx021074	8.838	25.841	36.931	18.359	16.642	EXT1	Exostosin glycosyltransferase
Pfx021186	32.403	72.085	57.175	41.714	14.461	POLR3K	DNA-dependent RNA polymerase catalyzes the transcription of DNA into RNA using the four ribonucleoside triphosphates as substrates
Pfx021218	132.991	114.281	60.305	4.577	10.496	TYK2	tyrosine kinase 2
Pfx021257	0.132	0.849	2.708	1.189	2.842	HIVEP1	Human immunodeficiency virus type I enhancer binding protein 1
Pfx021319	1.901	1.408	1.718	1.615	26.318	PTPRF	Protein tyrosine phosphatase, receptor type, f, b
Pfx021338	1.038	7.235	14.199	11.944	16.595	GLMN	Glomulin, FKBP associated protein
Pfx021339	160.6	129.142	87.697	72.608	34.555	TCEANC2	Transcription elongation factor A (SII) N-terminal and central domain containing 2
Pfx021350	42.922	53.028	48.007	13.903	20.238	SDR16C5	Short chain dehydrogenase reductase family 16C, member
Pfx021377	1.579	1.997	4.178	2.26	2.624	TNK2	Belongs to the protein kinase superfamily. Tyr protein kinase family
Pfx021399	22.851	9.961	7.421	1.923	14.524	GPT	Glutamic pyruvate transaminase (alanine aminotransferase) 2, like
Pfx021414	0.677	1.669	2.422	1.052	1.533	PDE1C	Phosphodiesterase 1C, calmodulin-dependent 70kDa
Pfx021438	0.014	0.597	0.93	0.225	12.837	FOXL2	forkhead box
Pfx021445	3.675	29.116	46.742	16.665	35.347	STK11	Serine threonine kinase 11
Pfx021452	49.785	50.068	43.698	34.845	36.868	MAU2	chromatid cohesion factor
Pfx021528	40.7	53.282	42.541	33.665	28.519	AES	Amino-terminal enhancer of
Pfx021578	0.092	0.622	0.956	0.411	0.028	GPR35	G protein-coupled receptor 35
Pfx021653	13.788	17.77	21.305	6.543	3.403	efr3a	EFR3 homolog A
Pfx021657	7.516	9.463	5.504	5.048	15.023	NA	NA
Pfx021671	0.114	1.489	2.987	1.353	2.165		Zinc finger, C2H2 type
Pfx021677	37.725	22.824	8.431	4.164	14.249	PITRM1	Pitrilysin metalloproteinase 1
Pfx021695	600.901	344.827	237.275	139.465	28.524	RHBDL2	Rhomboid, veinlet-like 2 (Drosophila)
Pfx021700	1.639	6.96	27.185	14.631	8.899	dopey1	Dopey family member 1
Pfx021720	6.186	15.508	17.888	7.379	6.222	SOCS6	suppressor of cytokine signaling
Pfx021762	2.218	11.035	17.966	15.987	14.377	ZSWIM5	zinc finger
Pfx021779	154.449	131.281	103.538	63.799	20.206	CTDSPL	CTD (carboxy-terminal domain, RNA polymerase II, polypeptide A) small phosphatase-like
Pfx021784	37.58	22.27	29.438	29.167	12.321		Si dkey-29d8.3
Pfx021872	1.66	9.826	17.069	12.809	6.12	FAM124B	Family with sequence similarity 124B
Pfx021936	3.664	54.748	76.909	32.527	15.56	CDYL	Chromodomain protein, Y-like
Pfx021937	2.163	27.804	39.838	19.536	22.423	RPP40	ribonuclease P
Pfx021967	104.716	49.079	39.972	10.912	5.174	TFRC	Transferrin receptor
Pfx021999	187.05	88.606	47.703	12.654	9.499	POLA1	Polymerase (DNA directed), alpha 1
Pfx022070	118.48	71.656	50.683	24.079	11.55	SPICE1	Spindle and centriole associated protein 1
Pfx022073	21.818	106.792	171.021	100.754	14.331	RNF6	Anaphase-promoting complex subunit 11 RING-H2 finger
Pfx022090	0.825	4.193	10.239	8.824	7.781	ZDHHC23	Zinc finger, DHHC-type containing
Pfx022108	14.304	7.516	5.729	4.549	20.374	NKTR	Natural killer-tumor recognition sequence
Pfx022127	1.995	9.901	42.172	41.463	56.6		nuclear protein
Pfx022128	4.99	6.994	14.594	8.942	4.807	SLCO5A1	Solute carrier organic anion transporter family member
Pfx022129	18.02	52.775	66.438	49.291	44.315	SULF1	sulfatase
Pfx022186	9.925	14.606	21.528	11.028	9.204	RTTN	Rotatin, an armadillo repeat protein, centriole functioning
Pfx022210	3.243	34.423	43.572	23.778	47.884	PDIA4	Belongs to the protein disulfide isomerase family
Pfx022235	13.888	47.837	36.478	16.355	5.971	MYC	MYC proto-oncogene, bHLH transcription factor
Pfx022265	6.566	46.515	73.418	31.497	7.701	SLC35B3	Solute carrier family 35, member B3
Pfx022283	1.292	1.981	2.26	1.561	20.434	FZD6	Belongs to the G-protein coupled receptor Fz Smo family
Pfx022288	5.345	16.808	24.132	19.602	12.366	ANKS6	ankyrin repeat and
Pfx022368	0.912	6.347	8.187	2.435	2.934	CROT	carnitine O-octanoyltransferase
Pfx022383	1.102	12.487	28.972	9.779	1.815	CEP72	Centrosomal protein
Pfx022392	3.701	13	16.375	12.306	6.691	SLC9A1	Solute carrier family 9, subfamily A (NHE1, cation proton antiporter 1), member 1
Pfx022484	4.593	16.916	21.27	18.544	12.18
Pfx022490	0.502	0.934	1.335	1.198	6.036	MTMR11	Belongs to the protein-tyrosine phosphatase family. Non-receptor class myotubularin subfamily
Pfx022495	111.499	92.498	71.798	69.014	28.895	SMG5	Smg-5 homolog, nonsense mediated mRNA decay factor (C. elegans)
Pfx022520	129.917	85.64	68.896	55.809	37.438	SACM1L	SAC1 suppressor of actin mutations 1-like b (yeast)
Pfx022687	30.979	172.31	167.694	124.821	74.833	HSPA5	Belongs to the heat shock protein 70 family
Pfx022699	17.315	37.83	42.377	15.286	25.33	GOLGA2	golgin subfamily A
Pfx022751	13.242	35.948	48.891	42.973	9.99	GNAQ	Guanine nucleotide binding protein (G protein), q polypeptide
Pfx022791	0.55	6.334	14.404	9.679	37.756	ABL1	C-abl oncogene 1, receptor tyrosine kinase
Pfx022792	5.056	28.782	58.082	57.671	66.524	EXOSC2	Exosome complex component
Pfx022799	1.728	25.284	37.371	35.812	38.162	ZFPL1	Zinc finger protein-like 1
Pfx022800	6.1	110.403	154.729	108.498	58.137	CDCA5	Cell division cycle associated 5
Pfx022828	19.801	33.327	42.274	28.338	9.613	ERAL1	Era G-protein-like 1 (E. coli)
Pfx022836	1252.48	682.11	341.348	153.072	56.918	RPAIN	RPA interacting protein
Pfx022861	5.425	8.059	14.082	9.848	1.083	SLC25A25	Solute carrier family 25 (mitochondrial carrier)
Pfx022875	3.071	9.701	21.043	13.838	14.823	ZZEF1	Zinc finger, ZZ-type
Pfx022876	7.335	25.462	36.465	32.979	17.727	ANKFY1	Ankyrin repeat and FYVE domain containing 1
Pfx022892	9.123	43.073	65.86	40.887	70.858	ARCN1	The coatomer is a cytosolic protein complex that binds to dilysine motifs and reversibly associates with Golgi non- clathrin-coated vesicles, which further mediate biosynthetic protein transport from the ER, via the Golgi up to the trans Golgi network. Coatomer complex is required for budding from Golgi membranes, and is essential for the retrograde Golgi-to-ER transport of dilysine-tagged protei…
Pfx022911	2.19	10.108	28.135	22.383	9.777	USP2	Belongs to the peptidase C19 family
Pfx022913	8.113	27.813	34.716	34.497	152.148	FAM57A	Family with sequence similarity 57, member A
Pfx022943	12.923	63.692	84.646	79.563	11.594	NDOR1	Component of the cytosolic iron-sulfur (Fe-S) protein assembly (CIA) machinery. Required for the maturation of extramitochondrial Fe-S proteins. Part of an electron transfer chain functioning in an early step of cytosolic Fe-S biogenesis. Transfers electrons from NADPH to the Fe S cluster of CIAPIN1
Pfx023036	87.159	150.865	142.948	84.806	41.615	OAF	OAF homolog a (Drosophila)
Pfx023039	9.331	50.925	50.149	46.875	35.126	CCDC15	Coiled-coil domain containing 15
Pfx023050	1.042	2.693	2.797	1.686	0.282	SIK2	Salt-inducible kinase
Pfx023067	0.627	5.497	12.556	12.152	12.677	ACACA	acetyl-Coenzyme A carboxylase alpha
Pfx023160	48.076	25.371	19.148	15.514	21.534	RNF214	Ring finger protein
Pfx023169	0.068	0.726	0.885	0.842	0.015		Homeobox protein otx5-like
Pfx023170	7.969	18.111	21.719	21.044	24.477	KPTN	Kaptin, actin binding protein
Pfx023206	1.832	5.757	10.027	8.453	8.747	CXorf57	Chromosome X open reading frame 57
Pfx023212	41.613	50.438	53.229	31.874	16.101	BRWD3	Bromodomain and WD
Pfx023213	51.412	44.868	43.115	27.839	16.952	ATRX	transcriptional regulator

## Sheet: xy_maternal_652_genes
Gene_ID	xy_2cell	xy_64cell	xy_high_blastocyst	xy_low_blastocyst	xy_bud	gene_symbol	annotation
Pfx000024	0.922	1.613	2.033	1.553	0.61	gene_symbol	annotation
Pfx000052	9.572	17.216	13.421	7.296	8.546	DIS3L2	3'-5'-exoribonuclease that specifically recognizes RNAs polyuridylated at their 3' end and mediates their degradation. Component of an exosome-independent RNA degradation pathway that mediates degradation of both mRNAs and miRNAs that have been polyuridylated by a terminal uridylyltransferase. Essential for correct mitosis, and negatively regulates cell proliferation
Pfx000101	0.901	1.795	3.147	1.779	1.252	NA	NA
Pfx000143	8.122	15.449	22.895	15.036	18.453	NCAPG2	non-SMC condensin II complex, subunit G2
Pfx000219	10.633	12.742	17.029	13.918	2.956	IGFBP3	Insulin-like growth factor-binding protein
Pfx000240	0.027	0.157	0.49	0.153	0.038	NA	NA
Pfx000297	80.026	83.492	71.492	33.603	34.065	PNP	The purine nucleoside phosphorylases catalyze the phosphorolytic breakdown of the N-glycosidic bond in the beta- (deoxy)ribonucleoside molecules, with the formation of the corresponding free purine bases and pentose-1-phosphate
Pfx000310	4.015	10.153	17.514	16.882	32.556	CCS	Copper chaperone for superoxide dismutase
Pfx000311	5.516	34.756	77.462	69.869	94.199		RNA binding motif protein 14b
Pfx000325	72.348	108.296	90.907	58.166	21.871	TRMT10B	tRNA methyltransferase 10 homolog
Pfx000340	6.788	24.698	37.052	27.034	17.145	GBA2	Non-lysosomal glucosylceramidase that catalyzes the conversion of glucosylceramide to free glucose and ceramide
Pfx000505	30.314	55.036	51.157	36.605	6.824		Recombination signal binding protein for immunoglobulin kappa J region
Pfx000506	8.285	36.333	42.706	14.539	8.062	PLAA	Phospholipase A2-activating protein
Pfx000560	34.681	123.532	151.144	123.886	34.543	EXOC6B	Component of the exocyst complex involved in the docking of exocytic vesicles with fusion sites on the plasma membrane
Pfx000586	44.115	44.962	37.217	16.919	4.796	C7orf43	Chromosome 7 open reading frame 43
Pfx000654	58.663	41.181	24.008	13.575	23.716	ZDHHC21	Zinc finger DHHC-type containing 21
Pfx000687	14.64	42.275	52.998	34.313	13.369
Pfx000698	48.111	39.678	31.016	12.171	16.477	RCE1	RCE1 homolog, prenyl protein peptidase (S. cerevisiae)
Pfx000745	188.185	210.391	173.955	135.294	39.533	ARL5B	ADP-ribosylation factor-like
Pfx000755	0.191	2.169	4.522	2.158	2.975	PRKDC	Protein kinase, DNA-activated, catalytic polypeptide
Pfx000801	19.02	90.598	115.256	53.673	13.83	KLHL18	Kelch-like 18 (Drosophila)
Pfx000829	13.654	65.221	103.658	91.545	26.906	RANBP9	RAN binding protein 9
Pfx000851	79.714	124.009	114.264	83.149	19.437	RFWD2	Ring finger and WD repeat domain 2
Pfx001017	36.388	81.968	97.134	96.506	8.434	INSIG1	Insulin-induced gene
Pfx001123	245.177	187.407	140.356	135.823	48.277	TRMT1	tRNA methyltransferase 1 homolog (S. cerevisiae)
Pfx001156	47.171	23.307	19.081	13.405	10.515	STAT1	Signal transducer and activator of transcription
Pfx001202	0.821	3.257	6.495	5.993	1.858	PDGFB	Belongs to the PDGF VEGF growth factor family
Pfx001225	6.135	20.234	35.182	28.408	34.026	CREBBP	CREB binding protein a
Pfx001259	4.084	2.685	2.114	1.853	17.789	nptxr	Neuronal pentraxin
Pfx001320	0.35	5.342	9.632	6.966	6.826	ZNF408	zinc finger protein
Pfx001343	266.84	203.704	153.381	140.023	35.111	CDH1	Cadherins are calcium-dependent cell adhesion proteins
Pfx001353	1246.38	574.765	269.045	142.219	3.902	pabpn1l	poly(A) binding protein nuclear 1 like
Pfx001415	5.836	60.646	81.29	77.425	20.818	HRAS	Ras subfamily of RAS small GTPases
Pfx001478	24.361	57.465	60.137	30.94	19.956	TSSC4	Tumor suppressing subtransferable candidate 4
Pfx001493	168.82	188.68	168.542	101.258	73.883	LIN7C	Lin-7 homolog C
Pfx001498	0.626	7.804	17.975	11.15	38.13	PLEKHG4	Pleckstrin homology domain containing, family G (with RhoGef domain) member 4
Pfx001509	4.581	34.16	47.982	25.303	7.328	ZDHHC1	Zinc finger, DHHC-type containing 1
Pfx001520	1.116	1.78	1.721	0.53	0.678	FTO	Fat mass and obesity associated
Pfx001572	3.451	6.654	10.402	5.185	9.804	NA	NA
Pfx001684	47.341	99.988	118.458	107.641	20.653	SRC	Proto-oncogene tyrosine-protein kinase
Pfx001693	5.475	21.038	22.047	7.952	7.506	NABP2	Nucleic acid binding protein 2
Pfx001694	9.156	10.87	13.283	9.049	12.501	ANKRD52	Ankyrin repeat
Pfx001726	16.093	11.245	11.816	10.3	6.09	TRIM62	Tripartite motif containing 62
Pfx001765	14.072	40.331	67.55	35.37	22.05	SOX13	SRY (sex determining region Y)-box 13
Pfx001811	3.407	17.393	26.308	20.823	6.101	IFFO2	Intermediate filament family orphan
Pfx001828	12.42	28.46	42.022	36.742	19.842	SLMAP	Sarcolemma associated protein a
Pfx001837	67.648	54.705	53.924	30.97	28.226	APPL1	Adaptor protein, phosphotyrosine interaction, PH domain and leucine zipper containing 1
Pfx001840	131.62	162.067	159.507	50.81	44.888	IL17RD	receptor D
Pfx001853	6.608	15.839	28.13	24.609	6.913	NICN1	Nicolin 1
Pfx001905	0.876	5.233	9.153	6.211	4.768	ATRIP	ATR interacting protein
Pfx001906	97.728	112.904	90.631	65.481	39.094	NUF2	NUF2, NDC80 kinetochore complex component, homolog
Pfx001937	14.338	41.957	55.706	42.008	10.079	TIMELESS	timeless homolog
Pfx001961	6.667	39.899	52.027	37.159	13.15	mbd1	domain protein 1
Pfx002021	32.451	27.615	33.416	20.366	25.352	MDM4	Transformed 3T3 cell double minute 4 homolog (mouse)
Pfx002065	8.501	12.798	13.346	10.146	15.668	DNAJC16	homolog subfamily C member
Pfx002127	15.581	61.853	66.462	58.434	30.593	magi1	guanylate kinase, WW and PDZ
Pfx002196	30.138	85.141	88.383	52.034	21.828	RAD54L2	RAD54-like 2 (S. cerevisiae)
Pfx002246	3.052	3.869	5.75	5.068	3.271	C6orf89	Bombesin receptor-activated protein C6orf89 homolog
Pfx002272	12.27	16.378	17.434	12.355	9.804	ATP13A3	ATPase type 13A3
Pfx002311	10.545	15.858	14.826	3.471	2.575	DENND1B	DENN MADD domain containing 1B
Pfx002331	13.551	39.085	60.492	60.207	25.217	CPSF7	Cleavage and polyadenylation
Pfx002403	142.945	126.971	88.589	56.933	11.757	SLC35E1	Solute carrier family 35 member E1
Pfx002407	0.53	2.796	3.744	2.431	3.628	ABCA7	ATP-binding cassette sub-family A
Pfx002428	9.01	59.27	82.924	25.277	12.191	TXLNG	Taxilin gamma
Pfx002454	4.406	18.865	23.652	21.566	21.535	MED16	Mediator complex subunit 16
Pfx002662	538.983	348.92	247.955	90.758	31.908	UHRF1	Ubiquitin-like, containing PHD and RING finger domains, 1
Pfx002694	0.244	0.775	0.676	0.54	0.255	NA	NA
Pfx002723	16.782	58.464	52.647	9.497	10.473	MYO9B	Belongs to the TRAFAC class myosin-kinesin ATPase superfamily. Myosin family
Pfx002735	1.723	1.978	2.566	1.472	0.12	NA	NA
Pfx002779	126.534	427.198	496.294	284.867	37.266	abhd17c	Alpha beta hydrolase domain-containing protein
Pfx002789	12.777	56.996	75.293	34.62	7.219	ASB7	Ankyrin repeat and SOCS
Pfx002820	0.338	1.865	3.162	2.726	1.292	IGF1R	Insulin-like growth factor 1
Pfx002824	8.195	18.83	23.833	20.48	23.595	ERO1LB	ERO1-like beta (S. cerevisiae)
Pfx002925	110.463	52.149	21.062	9.51	14.029	SCAMP2	Secretory carrier membrane protein 2, like
Pfx002957	8.498	33.609	65.336	29.626	12.42	ANKRD13C	ankyrin repeat
Pfx002959	14.128	26.49	22.117	12.925	19.341	SIRT7	Sirtuin 7
Pfx003001	51.442	82.957	92.45	50.84	48.32	FBXO22	F-box protein 22
Pfx003002	0.811	7.073	13.939	12.147	13.695	HERC1	HECT and RLD domain containing E3 ubiquitin protein ligase family member 1
Pfx003023	6.398	27.76	33.772	15.512	8.172	suv420h1	Suppressor of variegation 4-20 homolog 1 (Drosophila)
Pfx003029	24.699	51.49	82.727	58.449	26.33	AP1G1	Adaptor-related protein complex 1, gamma 1 subunit
Pfx003115	72.828	57.092	47.66	42.153	27.842
Pfx003124	10.673	10.886	12.171	7.607	4.626	ATAD5	DNA clamp loader activity
Pfx003125	5.311	53.734	92.256	46.199	21.824	SUZ12	Suppressor of zeste 12 homolog (Drosophila)
Pfx003130	206.144	222.865	174.945	132.372	21.815	RAB11FIP4	RAB11 family interacting protein 4 (class II)
Pfx003135	76.85	43.274	27.639	26.845	8.035	DGKE	Diacylglycerol kinase, epsilon
Pfx003322	5.105	28.992	50.419	31.813	164.461	KEAP1	Kelch-like ECH-associated protein
Pfx003325	25.715	141.809	170.108	119.054	13.41	ap1m2	Adaptor-related protein complex 1, mu 2 subunit
Pfx003350	0.933	10.047	15.873	14.159	20.602	MICALL1	MICAL-like
Pfx003383	14.019	59.945	90.45	51.602	9.625	RHBDF2	Rhomboid 5 homolog 2 (Drosophila)
Pfx003385	3.097	9.329	17.255	12.414	1.95	UBE2O	ubiquitin-conjugating enzyme
Pfx003422	6.012	22.411	29.554	25.401	12.983	TGFBRAP1	Transforming growth factor beta receptor associated protein 1
Pfx003438	10.096	14.562	16.891	8.383	1.327	SLC19A2	Solute carrier family 19 (thiamine transporter), member 2
Pfx003444	0.489	2.671	2.831	2.196	7.635	SLC19A1	Solute carrier family 19 (folate transporter), member 1
Pfx003567	0.104	0.345	0.422	0.41	49.679	MST1	Macrophage stimulating 1 (hepatocyte growth factor-like)
Pfx003612	0.138	1.297	2.642	1.785	0.244	ZNFX1	Zinc finger, NFX1-type containing 1
Pfx003650	1.279	21.6	45.247	44.643	36.661	PBRM1	Polybromo 1, like
Pfx003666	0.075	0.763	0.901	0.462	3.195	CTTNBP2NL	CTTNBP2 N-terminal like
Pfx003694	28.451	90.91	92.397	68.471	26.179	MTMR14	Myotubularin related protein 14
Pfx003710	2.838	9.173	12.891	5.331	4.611	DLGAP4	Discs, large (Drosophila) homolog-associated protein 4b
Pfx003713	1.154	1.057	0.996	0.834	23.819	TGM2	Transglutaminase 2b
Pfx003736	45.75	123.868	131.015	109.996	41.489	EMC3	ER membrane protein complex subunit
Pfx003745	17.454	13.236	14.266	8.189	8.264	RAD18	RAD18 E3 ubiquitin protein ligase
Pfx003766	11.24	71.012	106.24	99.945	18.511	EIF4ENIF1	Eukaryotic translation initiation factor 4E
Pfx003787	0.434	3.731	8.427	3.188	4.959		Arginine-glutamic acid dipeptide
Pfx003805	18.648	34.63	46.286	37.689	24.875	MED8	Mediator complex subunit 8
Pfx003828	4.51	70.026	111.642	68.039	16.233	PKN2	kinase N2
Pfx003902	0.091	0.338	0.69	0.511	0.928	LEPR	leptin receptor
Pfx003951	8.678	18.374	28.265	24.727	22.382	SLC35D1	Solute carrier family 35 (UDP-glucuronic acid UDP-N-acetylgalactosamine dual transporter), member D1a
Pfx004002	389.815	245.852	157.74	125.642	27.548	SLC25A12	Solute carrier family 25 (mitochondrial carrier, Aralar), member 12
Pfx004029	2.481	4.206	6.044	5.328	6.206	FAAH	amide hydrolase
Pfx004053	5.862	16.184	22.075	13.903	1.069	PLCXD1	Phosphatidylinositol-specific phospholipase C, X domain containing 1
Pfx004061	2.88	3.4	4.765	3.418	2.319	NIPA1	Non imprinted in Prader-Willi Angelman syndrome 1
Pfx004180	794.741	583.574	423.341	266.057	41.446	DCUN1D3	Defective in cullin neddylation 1 domain containing 3
Pfx004217	0.033	0.269	0.547	0.224	0.013		Olfactomedin
Pfx004235	1.363	1.609	1.772	1.639	0.406	DPP6	Dipeptidyl aminopeptidase-like protein
Pfx004305	0.494	1.947	3.017	1.129	0.256	PPP1R3G	Protein phosphatase 1, regulatory subunit
Pfx004312	19.976	21.245	36.701	33.775	7.094		partitioning defective 3 homolog
Pfx004392	21.894	42.927	44.666	13.037	10.045	CAPN7	Belongs to the peptidase C2 family
Pfx004429	33.12	56.671	62.902	61.904	26.077	TTK	Ttk protein kinase
Pfx004452	16.603	63.538	87.545	82.611	66.186	STT3B	subunit of the oligosaccharyltransferase complex
Pfx004522	11.618	26.259	30.399	8.119	4.739	MTF1	Transcription factor
Pfx004539	2.892	11.466	17.62	12.088	22.979	LIN28B	lin-28 homolog
Pfx004624	100.386	151.278	138.608	18.278	9.63		Si dkey-17m8.1
Pfx004650	2.994	12.85	19.248	7.095	5.385	SEMA6C	Sema domain, transmembrane domain (TM), and cytoplasmic domain, (semaphorin)
Pfx004658	4.57	7.887	13.597	13.216	28.173	ensa	Protein phosphatase inhibitor that specifically inhibits protein phosphatase 2A (PP2A) during mitosis
Pfx004698	15.202	68.231	95.301	89.06	33.332	DGAT1	Diacylglycerol O-acyltransferase
Pfx004707	72.605	47.003	21.075	3.338	11.809	IQGAP3	IQ motif containing GTPase activating protein 3
Pfx004710	3.242	14.683	23.305	9.07	11.882	TXNIP	Thioredoxin interacting protein
Pfx004783	12.936	21.882	33.826	25.956	21.445	ANKRD28	ankyrin repeat
Pfx004812	1.627	1.942	1.725	0.508	1.941	gt	D site of albumin promoter (albumin D-box) binding protein b
Pfx004855	0.345	1.876	3.113	2.731	0.095	NA	NA
Pfx004864	1.725	3.112	5.37	4.08	3.763		Carcinoembryonic antigen-related cell adhesion molecule
Pfx004867	13.666	75.461	109.014	97.445	23.31		zinc finger protein
Pfx004871	2.747	9.416	14.129	9.28	12.008		erythroblast transformation specific domain
Pfx004918	10.013	16.4	17.105	8.604	11.288	pbxip1	pre-B-cell leukemia homeobox interacting protein 1b
Pfx004921	18.671	21.664	21.721	17.184	19.788	FLAD1	FAD1 flavin adenine dinucleotide synthetase homolog (S. cerevisiae)
Pfx004975	0.737	1.704	1.703	0.922	0.159	KCNN4	Potassium intermediate small conductance calcium-activated channel, subfamily N, member 4
Pfx005004	1.751	5.897	8.116	7.158	8.971	ADNP2	ADNP homeobox
Pfx005057	196.709	108.53	71.312	38.232	21.222	LRRC16A	Leucine rich repeat containing 16A
Pfx005145	11.262	30.835	33.811	31.934	46.844	CYTH2	Cytohesin 2
Pfx005169	75.763	135.826	132.336	59.664	9.875	CPT1C	Belongs to the carnitine choline acetyltransferase family
Pfx005173	10.198	65.758	77.177	68.552	33.957	TSR3	rRNA processing
Pfx005183	51.617	31.43	13.486	10.296	8.277	WDR90	WD repeat domain 90
Pfx005220	0.352	2.347	2.736	0.798	1.229	TRIO	Guanine nucleotide exchange factor for Rho/Rac/Cdc42-like GTPases
Pfx005403	8.787	27.536	36.49	19.721	6.748	RNF150	Ring finger protein
Pfx005425	312.803	269.64	194.021	104.472	26.478	LEF1	Lymphocyte enhancer binding factor 1
Pfx005426	18.827	23.53	26.408	11.799	7.223	CCDC109B	Mitochondrial calcium uniporter dominant negative beta subunit
Pfx005445	52.377	158.931	182.822	169.803	47.387	NAA15	N-alpha-acetyltransferase 15, NatA auxiliary
Pfx005502	3.681	10.364	16.941	11.39	5.215		Zinc finger protein
Pfx005513	2.011	13.543	27.953	26.888	11.779	MAP3K21	Mitogen-activated protein kinase kinase kinase
Pfx005531	1.618	10.072	15.579	8.741	16.024	RUFY2	RUN and FYVE
Pfx005554	225.352	132.595	81.329	50.584	32.496	DNA2	DNA replication helicase 2 homolog (yeast)
Pfx005563	141.341	175.301	184.372	147.981	60.272	TM9SF3	transmembrane 9 superfamily member
Pfx005578	0.045	0.153	0.248	0.224	0.203	CFAP46	Cilia and flagella associated protein 46
Pfx005588	7.009	25.34	29.622	24.619	32.597	klc4	Kinesin light chain
Pfx005591	44.082	159.142	186.182	82.302	20.927	MAP4K5	Mitogen-activated protein kinase kinase kinase kinase 5
Pfx005605	0.511	4.598	6.318	2.551	9.943	URB2	URB2 ribosome biogenesis 2 homolog (S. cerevisiae)
Pfx005877	2.341	15.292	17.517	15.359	40.656	MGEA5	Meningioma expressed antigen 5 (hyaluronidase)
Pfx005884	69.101	45.747	34.827	17.314	4.778	MANBA	Mannosidase, beta A, lysosomal
Pfx005917	14.139	18.586	20.065	17.333	6.186	THADA	Thyroid adenoma associated
Pfx005945	1.825	12.509	19.252	15.75	16.072
Pfx005964	1.075	7.62	8.724	7.65	20.017	SLC29A3	Solute carrier family 29 (nucleoside transporters), member 3
Pfx006107	2.789	28.991	37.436	21.723	4.928		Metal ion binding
Pfx006123	1.384	0.866	0.622	0.235	0.066	SLC30A10	Solute carrier family 30 (zinc transporter), member 10
Pfx006127	1.472	2.683	1.47	1.233	0.153	NA	NA
Pfx006155	15.987	45.092	42.374	9.102	16.918	LCLAT1	Lysocardiolipin acyltransferase 1
Pfx006177	45.089	47.832	51.839	29.015	40.449	ppp2r5e	Protein phosphatase 2, regulatory subunit B', epsilon isoform
Pfx006178	1.272	4.155	10.426	6.859	1.309	KCNH5	Potassium voltage-gated channel, subfamily H
Pfx006186	6.228	13.066	16.326	9.374	4.951	CCDC28B	Coiled-coil domain containing 28B
Pfx006226	2.289	6.274	8.543	7.236	19.376	C2orf50	Chromosome 2 open reading frame 50
Pfx006320	9.163	9.143	7.75	5.811	1.547	CPS1	Carbamoyl-phosphate synthase
Pfx006364	203.863	106.74	87.054	41.966	16.485		Nuclear envelope integral membrane protein 2
Pfx006378	0.746	1.235	1.415	1.203	57.581	SIK1	Salt-inducible kinase 1
Pfx006506	2.584	9.341	14.002	6.259	4.881	SMARCAL1	regulator of chromatin, subfamily a-like
Pfx006510	3.135	10.46	11.27	10.483	4.926	C14orf39	DNA repair protein rad-50-like isoform X1
Pfx006600	0.036	0.81	1.688	1.135	3.571	als2	Amyotrophic lateral sclerosis
Pfx006605	0.533	1.893	2.718	1.52	3.406	BMPR2	Bone morphogenetic protein receptor
Pfx006619	0.171	1.639	2.299	2.14	0.057	STEAP3	STEAP family member 3, metalloreductase
Pfx006682	33.404	102.776	115.747	42.175	19.787	nab-1	Si ch1073-219n12.1
Pfx006696	188.755	117.188	78.13	65.144	357.604	mylk	myosin light chain kinase
Pfx006731	10.508	6.56	4.52	3.215	0.294	EPSTI1	Epithelial stromal interaction 1
Pfx006879	101.052	28.985	21.977	10.408	6.572	TTF2	transcription termination factor
Pfx006969	716.383	411.271	269.047	224.389	173.77	TFG	TRK-fused gene
Pfx006993	13.348	120.016	155.782	53.819	21.024	GTF2E1	General transcription factor IIE
Pfx007074	0.851	1.457	1.584	0.507	0.616	PARP14	Poly (ADP-ribose) polymerase
Pfx007129	9.975	23.924	31.377	24.345	17.384	EPB41L5	Erythrocyte membrane protein band 4.1 like 5
Pfx007137	5.171	3.946	4.999	4.967	3.477	WDFY2	WD repeat and FYVE
Pfx007161	0.186	0.219	0.205	0.087	0.442	MXRA5	Matrix-remodelling associated 5a
Pfx007167	15.007	12.283	11.778	8.535	3.584	FANCB	Fanconi anemia, complementation group B
Pfx007169	101.711	55.434	40.209	30.03	14.825	OFD1	Oral-facial-digital syndrome 1
Pfx007181	1.286	1.263	2.294	1.669	0.212	FHDC1	Formin homology domain containing 1
Pfx007296	4.215	9.58	13.215	10.634	17.528	HEATR5B	HEAT repeat containing 5B
Pfx007329	22.821	81.803	95.54	83.881	35.751
Pfx007337	4.006	16.357	23.962	17.408	20.92	DCTN1	dynactin
Pfx007456	4.025	30.05	42.549	31.381	21.565	C10orf12	Chromosome 10 open reading frame 12
Pfx007457	151.13	115.525	83.193	73.363	26.719	NVL	Nuclear VCP-like
Pfx007469	81.129	192.619	221.842	139.407	53.962	DEGS1	Degenerative spermatocyte homolog 1, lipid desaturase (Drosophila)
Pfx007470	80.256	147.717	159.832	153.22	60.005	FBXO28	F-box protein 28
Pfx007481	3.366	5.915	5.902	3.369	7.383	TARBP1	TAR (HIV-1) RNA binding protein 1
Pfx007483	21.347	102.545	127.886	68.595	15.001	MAP3K4	protein kinase kinase kinase 4
Pfx007491	14.742	12.264	17.76	7.328	11.693	N4BP2	NEDD4 binding protein 2
Pfx007496	0.018	0.234	0.231	0.146	0.026		Multiple PDZ domain protein-like
Pfx007584	7.399	40.648	54.623	38.2	23.603	ZCCHC7	Zinc finger CCHC
Pfx007588	3.677	16.727	31.634	18.905	2.009	TBC1D1	TBC1 (tre-2 USP6, BUB2, cdc16) domain family, member 1
Pfx007590	2.243	15.081	23.415	19.258	23.504	FAM114A1	Family with sequence similarity 114 member A1
Pfx007598	8.563	31.326	42.376	10.262	3.836	TLR3	Toll-like receptor 3
Pfx007790	20.938	21.185	16.922	8.09	4.801	SCAMP3	Secretory carrier membrane protein 3
Pfx007842	7.709	29.277	45.387	23.982	8.678	ADNP2	ADNP homeobox
Pfx007857	1.967	13.448	26.575	26.066	11.286	ZMYM4	Zinc finger MYM-type protein
Pfx007864	0.982	4.055	8.767	3.876	4.751	SMAP2	Small ArfGAP2
Pfx007867	31.005	47.404	41.867	27.977	10.883	PHF14	PHD finger protein
Pfx007900	1.636	2.727	3.974	2.518	102.733	irx1	Iroquois homeobox protein 1, b
Pfx007913	72.566	24.017	20.215	15.694	16.285	GTF2H4	Helicase conserved C-terminal domain
Pfx007917	10.124	25.329	34.129	10.106	14.789	SACM1L	SAC1 suppressor of actin mutations 1-like a (yeast)
Pfx007946	201.068	149.851	120.679	101.7	27.904	pard6g	Partitioning defective 6 homolog
Pfx007955	4.214	15.141	27.61	25.304	12.261	PTP4A3	Protein tyrosine phosphatase type IVA
Pfx007992	0.11	0.404	0.612	0.304	0.223		Zinc finger protein
Pfx008019	38.43	53.884	51.353	48.796	144.311	myh9	Belongs to the TRAFAC class myosin-kinesin ATPase superfamily. Myosin family
Pfx008033	391.356	165.686	79.121	29.148	12.752	hook2	Hook homolog 2
Pfx008037	8.44	11.286	10.832	7.987	6.128	ATG4D	protein delipidation
Pfx008067	0.539	1.909	1.99	1.51	1.03		transposition, RNA-mediated
Pfx008077	117.978	79.973	47.101	28.993	26.017	MMD	Monocyte to macrophage
Pfx008151	0.88	3.068	12.576	11.73	7.117	TCF20	Transcription factor
Pfx008204	9.2	11.273	17.971	16.429	11.912	ZDHHC8	Zinc finger, DHHC-type containing
Pfx008221	271.419	149.608	80.35	40.399	31.309	DGCR8	DiGeorge syndrome critical region gene 8
Pfx008263	4.601	7.126	12.526	4.99	4.767	ZNRF3	Zinc and ring finger 3
Pfx008353	0.281	0.68	0.554	0.49	0.186		Zgc 113162
Pfx008375	13.397	14.249	11.394	3.134	3.799		Thyroid adenoma-associated protein homolog
Pfx008383	4.352	13.911	13.146	10.52	4.308	EPG5	protein 5 homolog
Pfx008386	0.272	3.239	8.783	6.671	6.361	FANCG	Fanconi anemia group G protein
Pfx008405	1.27	7.992	14.121	9.371	7.464	cspg4	Si dkey-193c22.2
Pfx008417	9.558	29.788	33.654	21.239	4.957	BMP2K	BMP2 inducible kinase
Pfx008478	7.794	16.537	18.234	14.234	3.149	TMEM161B	Transmembrane protein 161B
Pfx008493	6.303	20.843	27.183	18.973	19.542	JAK2	Janus kinase 2b
Pfx008620	9.856	15.519	15.986	4.754	8.016	KNTC1	Kinetochore associated 1
Pfx008746	6.978	18.463	25.378	25.211	6.847	NA	NA
Pfx008788	6.524	43.167	53.91	32.083	14.295	FAM109A	Family with sequence similarity 109 member
Pfx008795	2.66	12.714	22.461	15.418	11.787	FAM214B	Family with sequence similarity 214 member B
Pfx008820	19.53	25.41	27.468	26.347	4.999	FAM111A	Trypsin-like peptidase domain
Pfx008859	6.598	21.778	23.56	10.889	4.958	ADCK3	aarF domain containing kinase 3
Pfx008946	2.592	23.948	49.597	26.41	23.461	SENP6	SUMO1 sentrin specific peptidase
Pfx008961	3.729	8.053	11.185	6.716	14.298	SWT1	SWT1 RNA endoribonuclease homolog (S. cerevisiae)
Pfx008969	47.361	91.272	112.658	91.269	27.675	MAP3K5	Mitogen-activated protein kinase kinase kinase 5
Pfx008984	5.038	21.608	31.112	16.922	5.201	CASP8AP2	CASP8 associated protein 2
Pfx008987	51.45	46.305	42.697	31.847	16.104	MAP3K7	protein kinase kinase kinase
Pfx009010	12.171	18.707	18.903	16.405	94.501	fam89a	Family with sequence similarity 89, member A
Pfx009011	35.073	41.246	45.47	24.489	19.395	SPRTN	SprT-like
Pfx009067	0	0.141	0.555	0.311	0.706	FAM228B	Family with sequence similarity 228 member
Pfx009223	213.06	153.195	111.175	70.02	53.151	DDB1	Damage specific DNA binding protein 1
Pfx009244	2.193	14.093	19.412	12.647	1.547	ATMIN	ATM interactor
Pfx009276	4.363	9.001	13.727	12.216	25.567	WDR59	WD repeat domain 59
Pfx009313	6.867	66.594	92.054	83.818	16.815	UBE2Q2	Belongs to the ubiquitin-conjugating enzyme family
Pfx009334	3.808	3.926	2.836	2.226	7.875	HNRNPUL1	Heterogeneous nuclear ribonucleoprotein U-like
Pfx009383	189.033	115.855	69.94	15.523	13.386	CAPN5	Belongs to the peptidase C2 family
Pfx009414	115.271	83.759	65.928	35.145	27.075	PPFIA1	Protein tyrosine phosphatase, receptor type, f polypeptide (PTPRF), interacting protein (liprin), alpha 1
Pfx009455	12.034	28.2	46.682	43.983	14.286	PRDM10	PR domain containing 10
Pfx009510	8.193	45.592	56.018	52.223	15.345	FAM65A	Family with sequence similarity 65 member A
Pfx009527	31.37	101.698	171.314	62.195	13.733	GOT2	aspartate aminotransferase
Pfx009548	0.503	10.79	28.084	21.751	6.078	IGHMBP2	Immunoglobulin mu binding protein 2
Pfx009557	0.847	5.613	12.587	9.361	8.903	PIAS1	Protein inhibitor of activated STAT
Pfx009586	1.051	49.868	111.185	57.39	11.861	N4BP1	Nedd4 binding protein 1
Pfx009605	61.892	91.115	86.752	81.444	75.104	ZC3H18	zinc finger
Pfx009634	6.605	17.899	27.18	23.02	13.642	EEA1	Early endosome antigen 1
Pfx009647	45.581	67.098	81.019	39.755	34.399	C19orf12	Chromosome 19 open reading frame 12
Pfx009649	3.592	10.753	13.853	8.525	18.675		SLIT-ROBO Rho GTPase activating protein 1
Pfx009658	0.568	3.593	5.825	3.227	1.283	FGD4	Domain found in Dishevelled, Egl-10, and Pleckstrin (DEP)
Pfx009699	13.805	38.178	44.338	39.742	27.774	RIC8B	Resistance to inhibitors of cholinesterase 8 homolog B
Pfx009724	22.635	63.219	62.387	53.053	24.091	IMPDH1	Catalyzes the conversion of inosine 5'-phosphate (IMP) to xanthosine 5'-phosphate (XMP), the first committed and rate- limiting step in the de novo synthesis of guanine nucleotides, and therefore plays an important role in the regulation of cell growth
Pfx009829	5.229	26.452	49.123	30.655	13.809	SLC33A1	Solute carrier family 33 (acetyl-CoA transporter), member 1
Pfx009924	2.476	8.923	15.045	14.443	8.667	PDE8A	High affinity cAMP-specific and IBMX-insensitive 3',5'-cyclic phosphodiesterase
Pfx009973	6.402	10.908	10.272	8.888	18.625	PPP2R3C	regulatory subunit B
Pfx009982	2.329	1.776	1.997	1.299	31.939	DAAM1	activator of morphogenesis
Pfx010034	0.394	2.43	3.404	2.846	4.878	NA	NA
Pfx010035	1.439	5.158	9.161	7.925	7.278	DICER1	Dicer1, Dcr-1 homolog (Drosophila)
Pfx010037	25.522	27.001	21.85	21.03	8.104	SYNE3	Spectrin repeat containing, nuclear envelope family member 3
Pfx010067	16.484	35.37	41.045	16.222	10.98	KIAA1731	Centrosomal protein
Pfx010105	0.363	11.13	25.596	6.483	7.118	FANCM	Fanconi anemia, complementation group M
Pfx010106	1.686	11.299	21.477	5.797	5.454	FAM179B	Family with sequence similarity 179, member B
Pfx010140	2.137	9.404	13.941	11.96	2.777		Im 7136021
Pfx010159	4.998	50.013	108.464	91.368	29.384	ARHGAP11A	Rho GTPase activating protein 11A
Pfx010180	157.641	171.272	131.369	114.08	261.494	MTHFD1	Methylenetetrahydrofolate dehydrogenase (NADP dependent)
Pfx010202	7.875	16.154	18.703	14.476	14.163	DPF3	D4, zinc and double PHD fingers, family 3
Pfx010214	2.52	8.003	12.439	6.223	1.807	DTD2	deacylase 2
Pfx010295	0.109	1.548	2.843	1.557	6.522	CRIM1	Cysteine rich transmembrane BMP regulator 1 (chordin like)
Pfx010296	0.126	0.218	0.283	0.187	0.32		Major Facilitator Superfamily
Pfx010314	5.073	7.451	15.082	8.403	79.848	ITPK1	Inositol-tetrakisphosphate 1-kinase
Pfx010388	0.503	1.211	1.374	0.77	0.424	AKAP6	anchor protein 6
Pfx010405	0.849	19.086	47.987	33.327	12.144	mga	MAX gene associated a
Pfx010407	11.935	9.698	5.575	4.517	0.098	TBPL2	TATA box-binding protein-like protein
Pfx010408	14.817	77.234	134.252	69.008	26.657	FBXO34	F-box only protein
Pfx010414	10.379	16.403	44.154	26.496	45.458	ARID4A	AT rich interactive domain 4A (RBP1-like)
Pfx010418	4.6	6.472	8.92	4.002	16.261	FZD3	Belongs to the G-protein coupled receptor Fz Smo family
Pfx010419	31.903	41.484	38.543	18.687	10.081		CDC42 binding protein kinase alpha (DMPK-like)
Pfx010433	5.277	14.893	23.967	14.237	5.9	SHPRH	SNF2 histone linker PHD RING helicase
Pfx010444	12.45	30.425	33.801	31.29	6.624	SLC5A6	propionate transmembrane transporter activity
Pfx010457	7.828	16.54	19.799	13.552	7.842	ZNF513	zinc finger protein
Pfx010493	698.448	656.641	468.088	143.851	57.416	SYNCRIP	Synaptotagmin binding, cytoplasmic RNA interacting protein, like
Pfx010503	38.063	46.904	41.136	38.656	22.345	AQR	Aquarius intron-binding spliceosomal factor
Pfx010506	21.973	53.429	86.103	60.719	4.271	C15orf41	Protein of unknown function TPD sequence-motif
Pfx010515	0.439	1.829	2.74	1.144	0.561	ASB2	Ankyrin repeat and SOCS
Pfx010520	18.536	98.337	109.556	46.566	136.766	BTBD7	BTB (POZ) domain containing 7
Pfx010522	0.175	0.188	0.233	0.225	0.118		C-type lectin (CTL) or carbohydrate-recognition domain (CRD)
Pfx010523	1.387	8.136	37.187	36.467	37.587	NDC80	NDC80 homolog, kinetochore complex component (S. cerevisiae)
Pfx010524	9.512	25.762	22.844	20.821	12.736	NEK9	NIMA-related kinase 9
Pfx010547	4.237	19.69	32.807	15.279	9.177	AREL1	E3 ubiquitin- protein ligase
Pfx010564	17.319	78.52	108.632	81.897	19.752	TRAPPC12	trafficking protein particle complex
Pfx010579	2.781	3.335	4.105	3.422	15.915	ARID1B	dendritic cell dendrite assembly
Pfx010580	3.839	8.921	12.185	9.113	7.505	LGALS8	Lectin, galactoside-binding, soluble, 8
Pfx010583	3.302	37.113	51.539	35.439	6.077
Pfx010619	4.828	9.542	9.796	6.302	236.159	ID3	Inhibitor of DNA binding 3
Pfx010676	13.429	20.644	23.745	3.493	0.374	BICC1	Bicaudal C homolog
Pfx010700	8.201	12.269	13.821	3.178	2.169	REEP3	Receptor accessory protein
Pfx010753	0.599	10.162	23.858	20.197	21.32	tmem54	Transmembrane protein 54
Pfx010771	3.081	9.186	12.568	8.842	14.099	AIM1	absent in melanoma
Pfx010788	2.185	17.611	25.754	16.217	18.419	IKZF5	zinc finger
Pfx010815	7.186	10.621	13.035	8.964	23.14	BIRC6	Baculoviral IAP repeat-containing
Pfx010928	10.624	32.359	44.941	26.176	20.366	GOLGA1	Golgin A1
Pfx010944	69.858	91.811	84.248	76.215	22.812	FKBP15	FK506 binding protein 15, 133kDa
Pfx011008	157.532	62.805	34.049	14.329	56.183	GFPT1	Glutamine-fructose-6-phosphate transaminase 1
Pfx011115	23.622	39.551	43.364	19.724	35.323	MFN2	Belongs to the TRAFAC class dynamin-like GTPase superfamily. Dynamin Fzo YdjA family
Pfx011163	2.825	11.139	21.439	17.909	17.739	BRPF1	Bromodomain and PHD finger containing 1
Pfx011303	1.698	2.191	2.289	1.756	1.845	SLC35D2	Solute carrier family 35, member D2
Pfx011351	0.771	3.502	4.919	3.979	1.688	MAPK4	Mitogen-activated protein kinase 4
Pfx011406	2.491	9.023	18.273	5.955	7.13	DCLRE1B	DNA cross-link repair 1B
Pfx011459	6.446	27.842	32.062	29.138	12.118	CPT2	Belongs to the carnitine choline acetyltransferase family
Pfx011483	12.793	49.439	59.537	37.61	22.788	BEND5	BEN domain containing 5
Pfx011498	1594.73	967.885	641.217	620.073	98.785	SLC16A1	Solute carrier family 16 (monocarboxylic acid transporters), member 1
Pfx011543	1.003	0.382	0.37	0.14	0	NA	NA
Pfx011555	1.702	3.89	4.663	3.58	6.585	WDR6	WD repeat domain 6
Pfx011612	0.551	1.006	1.544	1.35	0.509	FNBP1	Formin binding protein 1
Pfx011631	30.931	367.89	493.023	484.071	35.069	NRAS	Neuroblastoma RAS viral (v-ras) oncogene homolog
Pfx011686	7.298	19.855	28.394	19.703	50.004	TFE3	Transcription factor
Pfx011745	6.018	15.54	23.021	16.525	30.873	NPL	N-acetylneuraminate pyruvate lyase (dihydrodipicolinate synthase)
Pfx011788	3.926	22.025	44.571	31.35	13.926	CEP350	microtubule binding
Pfx011801	49.445	51.961	49.534	48.99	14.766	LONRF1	LON peptidase N-terminal domain and RING finger
Pfx011900	0.099	0.472	0.682	0.678	0.117	CHAT	Belongs to the carnitine choline acetyltransferase family
Pfx011903	55.873	95.751	117.682	59.927	25.57	IKZF5	zinc finger protein
Pfx011908	1174.59	372.636	85.5	78.077	102.446	BUB3	BUB3 budding uninhibited by benzimidazoles 3 homolog (yeast)
Pfx011930	78.903	65.102	48.858	46.523	3.724	MPP7	MAGUK p55 subfamily member 7
Pfx011952	25.753	35.14	50.234	31.146	16.568	NSF	SNARE complex disassembly
Pfx012034	1.004	3.112	4.2	1.275	3.199	TRIM65	Tripartite motif containing 65
Pfx012039	59.273	47.117	43.197	29.991	14.763	DOCK1	dedicator of cytokinesis
Pfx012062	8.326	56.466	75.58	39.999	16.418	NPLOC4	Nuclear protein localization 4 homolog (S. cerevisiae)
Pfx012111	5.064	4.285	4.913	4.343	13.932	ASCC1	Activating signal cointegrator 1 complex subunit
Pfx012123	37.839	83.953	102.373	93.28	38.511	kif5b	Belongs to the TRAFAC class myosin-kinesin ATPase superfamily. Kinesin family
Pfx012132	0.897	12.879	25.857	24.095	16.634	MTPAP	Mitochondrial poly(A) polymerase
Pfx012162	52.254	117.864	139.671	94.484	29.708	PLEKHA1	Pleckstrin homology domain containing, family A (phosphoinositide binding specific) member 1
Pfx012164	11.215	39.53	52.98	37.904	32.595	WAPAL	Wings apart-like
Pfx012183	739.382	323.394	94.693	22.067	18.189	SUN1	Sad1 and UNC84 domain containing 1
Pfx012265	3.531	14.484	22.585	11.431	6.815	MINPP1	Multiple inositol polyphosphate
Pfx012285	15.739	4.385	3.162	3.156	57.66	tom1l2	Target of myb1-like 2 (chicken)
Pfx012327	14.524	34.584	34.285	34.207	9.033	TEF	Thyrotroph embryonic factor
Pfx012339	1	2.91	2.88	2.823	2.222	RGS9	Regulator of G-protein signaling
Pfx012395	3.802	10.647	17.038	14.823	6.193	ZNF668	Zinc finger protein 668
Pfx012408	2.958	10.868	23.513	16.232	3.444	ATRNL1	Attractin-like
Pfx012469	52.916	149.137	144.173	141.209	41.068		Essential component of the TIM23 complex, a complex that mediates the translocation of transit peptide-containing proteins across the mitochondrial inner membrane
Pfx012481	0.782	9.72	19.619	14.935	22.295	KCTD2	Potassium channel tetramerisation domain containing 2
Pfx012488	2.965	24.526	45.365	26.444	16.218	ARMC7	Armadillo repeat containing 7
Pfx012511	347.513	195.897	127.431	61.192	19.906	ACLY	ATP-citrate synthase is the primary enzyme responsible for the synthesis of cytosolic acetyl-CoA in many tissues
Pfx012533	6.886	31.106	40.276	23.81	11.706	KBTBD2	Kelch repeat and BTB
Pfx012545	4.997	29.41	51.36	47.709	83.234	RARA	retinoic acid receptor
Pfx012546	8.529	101.59	163.843	127.912	50.894	MKI67	Marker of proliferation Ki-67
Pfx012557	2.627	1.373	0.74	0.662	0.017		Alpha-tectorin-like
Pfx012617	47.319	72.637	63.88	55.168	11.375	NT5M	5', 3'-nucleotidase, cytosolic
Pfx012852	4197.09	2775.78	1840.11	1792.75	126.865	CCNA2	Belongs to the cyclin family
Pfx012861	1.515	11.515	17.754	12.704	12.398	ZDHHC5	Belongs to the DHHC palmitoyltransferase family
Pfx012961	146.086	64.045	21.527	12.494	29.279	ZDHHC15	Zinc finger, DHHC domain containing 15b
Pfx012981	23.528	22.397	20.016	17.385	51.665	VAMP7	Belongs to the synaptobrevin family
Pfx013083	4.506	14.35	33.659	25.787	38.186	rab41	RAB41, member RAS oncogene family
Pfx013114	0.97	5.132	11.55	7.649	11.178	DDX26B	DEAD H (Asp-Glu-Ala-Asp His) box polypeptide 26B
Pfx013119	6.096	53.052	72.223	48.609	9.315		Calcium binding protein 39, like 1
Pfx013121	4.219	48.148	102.792	86.409	66.631	GPC4	Cell surface proteoglycan that bears heparan sulfate
Pfx013154	20.795	9.869	5.741	2.604	64.285	ASAH1	N-acylsphingosine amidohydrolase (acid ceramidase)
Pfx013165	209.836	115.734	74.704	28.537	17.218	HMMR	Hyaluronan-mediated motility receptor (RHAMM)
Pfx013206	44.392	48.546	45.969	17.901	5.926	TMCO6	Transmembrane and coiled-coil
Pfx013214	25.507	30.483	38.147	27.199	162.232	ACSL4	acyl-CoA synthetase long-chain family member
Pfx013230	1.664	9.219	10.841	2.111	5.521	ARAP3	ArfGAP with RhoGAP domain, ankyrin repeat and PH domain 3
Pfx013238	38.244	115.015	124.024	77.209	25.468	B4GALT7	Xylosylprotein beta 1,4-galactosyltransferase, polypeptide 7 (galactosyltransferase I)
Pfx013302	5.42	11.186	15.628	8.155	2.578	ATP8A1	ATPase, aminophospholipid transporter (APLT), class I, type 8A, member 1
Pfx013328	47.551	39.941	29.235	28.369	23.478	ACTR6	ARP6 actin-related protein 6 homolog (yeast)
Pfx013347	0.556	3.689	8.379	7.345	20.45	DNAJB9	homolog subfamily B member
Pfx013369	28.308	95.579	119.786	95.864	29.423	TMEM60	Transmembrane protein 60
Pfx013378	13.841	26.515	21.64	13.727	9.283	C7orf60	methyltransferase BMT2 homolog
Pfx013379	2.817	17.574	47.623	18.815	5.768	TMEM168	Transmembrane protein 168b
Pfx013410	17.304	53.38	77.472	28.217	8.635	CRY2	Cryptochrome circadian clock 2
Pfx013443	90.974	33.989	18.815	8.858	0.461	MICAL2	Microtubule associated monooxygenase, calponin and LIM domain containing
Pfx013463	0.139	0.379	1.467	0.875	7.433	slc45a3	Solute carrier family 45 member
Pfx013494	15.146	63.008	89.761	78.847	26.486	TMTC3	Transmembrane and tetratricopeptide repeat containing 3
Pfx013534	295.493	185.923	125.575	45.992	8.221	SLC7A5	Solute carrier family 7 (amino acid transporter light chain, L system), member 5
Pfx013559	11.837	31.574	46.191	28.941	7.994	CHST6	Carbohydrate sulfotransferase 6-like
Pfx013602	0.14	1.172	2.32	1.479	1.383	PPARA	peroxisome proliferator-activated receptor
Pfx013725	0.922	3.134	9.122	7.546	5.317	AP4E1	Adaptor-related protein complex 4, epsilon 1 subunit
Pfx013727	0.021	0.137	0.529	0.276	1.393	DRD4	Belongs to the G-protein coupled receptor 1 family
Pfx013767	81.13	181.802	181.14	163.234	56.943	DNAJC2	homolog subfamily C member
Pfx013769	516.817	220.178	103.781	52.836	23.18	TM7SF3	Transmembrane 7 superfamily member
Pfx013801	36.765	65.068	92.129	35.684	78.053	CAT	Occurs in almost all aerobically respiring organisms and serves to protect cells from the toxic effects of hydrogen peroxide
Pfx013807	30.183	126.983	186.444	182.665	59.15	HMG20A	High-mobility group 20A
Pfx013823	173.636	114.267	105.438	72.071	67.586	RBPMS2	protein with multiple
Pfx013859	182.176	213.754	166.735	162.191	169.207	ARID3B	AT rich interactive domain 3B (Bright like)
Pfx013891	22.925	96.993	104.337	92.191	43.466	PARP16	Poly (ADP-ribose) polymerase family, member 16
Pfx013900	67.372	303.256	298.695	285.746	53.102	CTDSPL2	CTD (carboxy-terminal domain, RNA polymerase II, polypeptide A) small phosphatase like 2a
Pfx013986	134.793	291.937	265.895	215.209	86.056	TMPO	Thymopoietin b
Pfx013991	6.556	23.944	33.251	6.589	20.145	GSE1	Gse1 coiled-coil protein
Pfx014040	2.781	15.304	31.09	13.926	7.856	TBC1D26	Si dkeyp-19e1.3
Pfx014063	7.089	6.968	6.409	3.608	29.685	MFSD7	Major facilitator superfamily
Pfx014167	7.674	12.426	14.792	11.231	9.566	KDM1B	demethylase 1B
Pfx014212	4.947	49.969	84.124	37.219	13.041	RNF139	Ring finger protein 139
Pfx014241	265.045	265.96	224.866	189.005	185.418	CTNNA1	Catenin (cadherin-associated protein), alpha 1
Pfx014261	10.3	5.128	3.771	3.009	0.095	COL22A1	Persistent plexus
Pfx014289	3.073	9.776	13.856	13.37	38.751		Belongs to the MHC class I family
Pfx014416	4.201	16.388	20.755	14.787	7.963		Zinc finger FYVE domain-containing protein 1-like
Pfx014492	0.067	0.182	0.418	0.393	5.963	FAT3	Protocadherin Fat
Pfx014502	20.888	55.822	83.702	43.154	19.608	SAMD4B	Sterile alpha motif domain containing
Pfx014579	1.727	21.834	37.602	37.386	12.924	SYNRG	synergin gamma
Pfx014596	231.404	136.603	75.715	13.607	26.339	FLOT2	flotillin
Pfx014622	6.279	49.695	77.227	40.783	11.157	PHLDB1	Pleckstrin homology-like domain family B member
Pfx014640	0.054	0.257	0.335	0.3	0.352	ESAM	Endothelial cell adhesion molecule b
Pfx014680	42.842	63.523	43.451	16.208	4.304	CBL	Cas-Br-M (murine) ecotropic retroviral transforming sequence
Pfx014683	0.599	2.586	4.496	2.654	5.411	KMT2A	Belongs to the class V-like SAM-binding methyltransferase superfamily. Histone-lysine methyltransferase family. TRX MLL subfamily
Pfx014700	3.939	80.775	170.369	142.652	30.763	TNFAIP1	Tumor necrosis factor, alpha-induced protein 1 (endothelial)
Pfx014713	18.309	59.02	67.281	37.567	37.715	CLUH	Clustered mitochondria (cluA CLU1) homolog
Pfx014717	22.024	126.263	139.767	117.255	31.404	PAK4	P21 protein (Cdc42 Rac)-activated kinase 4
Pfx014755	6.892	37.528	58.909	54.87	18.836		Dehydrogenase reductase SDR family member
Pfx014761	1.426	2.932	7.965	3.04	1.148	USP32	Ubiquitin specific peptidase 32
Pfx014767	10.295	34.212	51.517	38.356	50.042	ZC3H4	Zinc finger CCCH-type containing 4
Pfx014984	9.609	29.379	40.236	15.362	6.7	DUSP12	dual specificity
Pfx014995	0.168	0.722	0.883	0.757	0.037	NA	NA
Pfx015163	3.975	16.788	25.042	18.721	9.845	MFSD12	major facilitator superfamily
Pfx015204	31.484	30.655	51.868	40.254	40.388	NDC1	NDC1 transmembrane nucleoporin
Pfx015245	68.481	87.431	73.341	68.581	71.231	CHD7	Chromodomain helicase DNA binding protein 7
Pfx015268	0.595	2.522	3.751	2.79	0.757	UNC5A	Unc-5 homolog A (C. elegans)
Pfx015321	11.241	60.825	88.643	72.182	46.88	USP7	Ubiquitin specific peptidase 7 (herpes virus-associated)
Pfx015422	11.653	37.255	46.176	40.202	23.239	INTS10	Integrator complex subunit 10
Pfx015479	9.629	21.99	20.951	16.714	10.316	RPUSD1	RNA pseudouridylate synthase
Pfx015481	2.598	16.097	23.342	20.947	14.03	TRAF7	TNF receptor-associated factor 7
Pfx015495	95.426	107.546	94.501	93.547	56.085	CARM1	Belongs to the class I-like SAM-binding methyltransferase superfamily. Protein arginine N- methyltransferase family
Pfx015551	27.227	24.862	19.718	9.677	5.045	CEP112	Centrosomal protein
Pfx015564	2.923	1.16	0.9	0.406	0.054	OTOP2	Otopetrin 2
Pfx015609	2.66	13.658	43.295	37.535	8.774	SWSAP1	recombinational repair
Pfx015611	63.103	110.091	102.557	63.331	4.958	RAB3D	RAB3D, member RAS oncogene family
Pfx015620	0.416	1.19	1.782	1.443	2.406	rgl3	Ral guanine nucleotide dissociation stimulator-like
Pfx015631	166.63	45.632	21.425	20.462	28.982	BPTF	Bromodomain PHD finger transcription factor
Pfx015657	42.959	62.662	54.513	53.545	28.222	ARHGAP17	Rho GTPase activating protein
Pfx015665	59.595	61.562	51.144	21.01	11.612	TMEM104	Transmembrane protein 104
Pfx015676	6.24	13.938	18.75	13.937	18.504	HMGXB4	HMG box domain containing
Pfx015705	5.543	32.188	41.682	37.325	25.094	SLC35B1	Solute carrier family 35 member B1
Pfx015802	30.848	141.435	129.343	128.184	57.659	UBTF	Upstream binding transcription factor, RNA polymerase I
Pfx015848	1.399	5.362	8.54	6.298	13.28	STAT5B	Signal transducer and activator of transcription
Pfx015872	180.898	204.964	192.311	32.001	13.13		Si ch211-11k18.4
Pfx015922	37.288	32.951	44.159	36.106	50.042	CCDC47	Coiled-coil domain containing 47
Pfx016003	1.924	10.479	26.352	18.96	8.962	RUNDC1	RUN domain containing 1
Pfx016031	0.296	5.796	11.095	9.16	13.039	SUV420H2	Suppressor of variegation 4-20 homolog 2 (Drosophila)
Pfx016123	192.88	140.166	112.502	109.615	41.286	SH3PXD2B	SH3 and PX
Pfx016128	4.241	15.761	25.396	24.064	17.938	ZER1	Zer-1 homolog
Pfx016135	46.277	35.737	25.989	17.995	1.93	DTWD2	DTW domain containing 2
Pfx016139	47.012	35.598	25.176	19.435	4.389	DTWD2	DTW domain containing 2
Pfx016154	284.08	181.422	126.669	112.539	150.942	LMAN1	Lectin, mannose-binding, 1
Pfx016166	74.345	68.491	61.608	24.891	24.967	KLHL8	Kelch-like 8 (Drosophila)
Pfx016168	15.973	33.108	35.677	18.952	9.211	AFF1	AF4 FMR2 family, member
Pfx016215	30.43	59.818	76.77	45.717	15.145	TSC1	Tuberous sclerosis
Pfx016216	16.129	45.995	110.424	50.425	12.961	GTF3C4	General transcription factor
Pfx016250	0.578	3.784	5.658	5.049	4.289	KIAA1161	Belongs to the glycosyl hydrolase 31 family
Pfx016275	3.706	10.943	12.757	6.485	4.031	MAN1B1	Mannosidase, alpha, class 1B, member 1
Pfx016289	0.475	1.548	2.149	1.143	0	MLANA	Melanoma antigen recognized by T-cells
Pfx016291	10.42	16.915	19.838	11.478	10.669	RIC1	RAB6A GEF complex partner 1
Pfx016301	4.11	27.044	39.016	37.689	20.23		Myosin tail
Pfx016322	28.566	30.133	25.428	24.247	39.415	UCK1	Uridine-cytidine kinase 1
Pfx016325	1.623	12.708	22.222	15.965	8.37	SETX	Senataxin
Pfx016335	128.987	143.11	128.46	81.831	32.714	SCAMP1	Secretory carrier membrane protein 1
Pfx016387	2.621	10.045	14.945	8.327	2.215	OLFM1	Olfactomedin
Pfx016449	0.396	10.463	23.76	14.196	7.513	rictor	Rapamycin-insensitive companion of
Pfx016477	41.101	72.415	72.533	55.064	47.316	tnks	Tankyrase, TRF1-interacting ankyrin-related ADP-ribose polymerase
Pfx016493	21.599	9.201	11.232	8.707	3.396	HPSE	Heparanase
Pfx016517	15.017	63.03	99.731	88.03	35.647	SMPD4	Sphingomyelin phosphodiesterase 4
Pfx016552	87.857	63.511	50.049	21.803	0.457	XRRA1	X-ray radiation
Pfx016561	3.313	5.257	4.464	2.836	0.162	CAPN5	Belongs to the peptidase C2 family
Pfx016564	19.412	15.202	14.644	5.85	5.937	LMBRD2	LMBR1 domain containing
Pfx016586	0.472	5.044	11.673	8.332	7.861	POLQ	Polymerase (DNA directed), theta
Pfx016694	5.826	24.694	39.626	29.157	13.825	AFAP1L1	Actin filament associated protein 1-like 1b
Pfx016746	2.565	43.284	81.666	27.624	12.342	DPP3	Belongs to the peptidase M49 family
Pfx016806	6.022	15.223	19.325	15.601	13.088	NDST1	N-deacetylase N-sulfotransferase (heparan glucosaminyl)
Pfx016822	23.559	14.141	8.97	2.34	5.846	SSH2	Slingshot homolog
Pfx016873	39.094	25.867	17.904	11.289	24.97	RBM41	RNA binding motif protein 41
Pfx017062	0.474	1.953	2.316	1.557	0.053	IGF1	Insulin-like growth factor
Pfx017100	1.143	2.466	4.1	3.178	4.025	wnk1	WNK lysine deficient protein kinase
Pfx017116	6.686	28.538	28.309	22.712	11.578	HCFC2	host cell factor
Pfx017135	0.39	1.145	1.851	1.47	0.539	MICAL1	Microtubule associated monooxygenase, calponin and LIM domain containing
Pfx017217	60.074	102.53	107.335	68.901	32.636	LEMD3	LEM domain containing 3
Pfx017241	4.408	9.005	12.425	9.457	9.296	ATXN10	Ataxin 10
Pfx017301	0.325	2.141	2.927	2.68	7.893	LARGE	Like-glycosyltransferase
Pfx017314	4.612	20.564	33.448	32.363	21.657	KDM5A	demethylase 5A
Pfx017321	8.818	30.441	43.311	37.591	13.737	ALG12	Asparagine-linked glycosylation 12 homolog (yeast, alpha-1,6-mannosyltransferase)
Pfx017399	7.759	39.349	51.501	21.253	9.453		Zinc finger protein
Pfx017429	0.711	7.266	15.747	9.32	8.631	DUSP16	Dual specificity phosphatase 16
Pfx017488	3.63	11.314	23.482	6.708	29.4	CREB3L2	cAMP responsive element binding protein 3-like 2
Pfx017497	291.393	214.771	146.865	103.376	56.866	WASL	wiskott-Aldrich
Pfx017508	45.767	53.846	52.904	49.075	17.291	NAMPT	Nicotinamide phosphoribosyltransferase
Pfx017538	25.014	13.929	15.258	6.694	16.182	PLEKHA5	Pleckstrin homology domain containing, family A member 5
Pfx017541	0.112	2.625	5.049	4.002	0.173	SLCO1C1	Solute carrier organic anion transporter family member
Pfx017615	77.049	88.43	68.333	59.752	36.42		Translocating chain-associated membrane protein
Pfx017643	0.68	5.771	10.141	10.061	8.782	DIDO1	Domain in the central regions of transcription elongation factor S-II (and elsewhere)
Pfx017683	4.259	17.511	29.499	19.189	19.068	CMTR1	Cap methyltransferase 1
Pfx017714	40.059	43.348	37.735	26.032	15.084	HBS1L	regulation of response to stimulus
Pfx017736	0.158	1.139	2.131	0.368	1.364	TBX18	T-box transcription factor
Pfx017806	22.984	34.896	31.926	17.752	15.577	kif1b	Belongs to the TRAFAC class myosin-kinesin ATPase superfamily. Kinesin family
Pfx017838	4.859	13.172	22.176	18.316	14.741	OTUD3	OTU domain containing 3
Pfx017880	3.706	19.325	36.852	23.471	14.841	EIF4G3	Eukaryotic translation initiation factor 4 gamma
Pfx017899	1.444	2.757	2.407	1.426	1.474	IFFO2	Intermediate filament family orphan
Pfx017901	20.075	74.873	91.763	66.14	25.506	EMC1	ER membrane protein complex subunit 1
Pfx017909	1.209	6.058	11.442	3.672	5.948	ZNF362	zinc finger protein
Pfx018074	0.362	0.481	0.448	0.202	0.494		Plexin b1a
Pfx018082	9.616	29.593	44.184	43.048	52.101	ACSS2	acyl-CoA synthetase short-chain family member 2
Pfx018138	1.37	12.142	14.838	6.59	7.703	ZNF217	Zinc finger protein 217
Pfx018177	89.428	83.983	69.539	36.634	15.084	ATP6AP1	ATPase, H transporting, lysosomal accessory protein 1b
Pfx018178	17.077	44.713	51.461	27.918	17.331	CD46	Domain abundant in complement control proteins; SUSHI repeat; short complement-like repeat (SCR)
Pfx018212	26.017	26.394	20.812	8.275	13.359	CALCOCO1	and coiled-coil
Pfx018254	23.635	26.946	24.491	12.323	6.125	dnajc16	homolog, subfamily C, member 16
Pfx018264	8.41	76.528	122.242	78.785	11.863	SH3D19	SH3 domain containing 19
Pfx018311	2.999	10.1	14.89	13.891	26.692	GMEB2	Glucocorticoid modulatory element binding protein 2
Pfx018409	49.452	109.591	172.578	141.448	75.45	MEPCE	Methylphosphate capping
Pfx018450	266.744	292.393	245	195.566	125.341	CXADR	and adenovirus receptor
Pfx018505	2.36	8.424	9.788	7.501	0.495	PARP14	Poly (ADP-ribose) polymerase
Pfx018577	0.833	2.384	4.725	3.915	10.008	MYO18A	Belongs to the TRAFAC class myosin-kinesin ATPase superfamily. Myosin family
Pfx018581	377.415	295.219	274.463	261.849	74.24		Dehydrogenase reductase SDR family member
Pfx018583	21.843	39.57	35.129	28.492	56.925	FAM168A	Family with sequence similarity 168 member A
Pfx018647	7.202	39.631	55.328	23.157	37.504		Poly (ADP-ribose) glycohydrolase, like
Pfx018659	2.176	19.348	33.679	23.411	5.803	CCDC62	Huntingtin interacting protein 1 related a
Pfx018675	0.577	2.814	4.067	3.06	5.738	MN1	Meningioma 1b
Pfx018676	17.305	28.269	32.96	17.733	5.948	ttc28	tetratricopeptide repeat
Pfx018688	62.182	56.848	40.715	5.402	6.022	PI4KA	Phosphatidylinositol 4-kinase, catalytic, alpha a
Pfx018772	0.101	0.452	0.934	0.846	0.141	SLC44A4	Solute carrier family 44, member 4
Pfx018788	3.545	18.262	23.386	11.188	10.361		BTB and CNC homology 1, basic leucine zipper transcription factor 1
Pfx018800	2.51	6.468	7.438	6.666	9.164	NHLRC3	NHL repeat containing 3
Pfx018813	3.845	35.854	58.796	38.928	71.407	DYRK1A	Dual-specificity tyrosine-(Y)-phosphorylation regulated kinase 1A
Pfx018816	4.498	19.786	23.213	12.87	10.244	HLCS	Holocarboxylase synthetase (biotin-(proprionyl-Coenzyme A-carboxylase (ATP-hydrolysing)) ligase)
Pfx018837	2.112	13.164	17.816	5.517	4.527	TMEM218	Transmembrane protein 218
Pfx018872	67.889	46.392	33.464	26.282	25.109	PAXBP1	PAX3 and PAX7 binding protein 1
Pfx018887	0.016	0.015	0.062	0.012	1.167	CHSY3	Chondroitin sulfate synthase
Pfx018907	1.591	9.504	16.554	4.432	5.245	USP32	Ubiquitin specific peptidase 32
Pfx018917	0.079	0.978	2.534	1.475	0.835	TEX15	Testis expressed 15
Pfx018923	11.771	21.1	20.61	13.167	3.604	FUT10	Fucosyltransferase, N-terminal
Pfx018941	1.236	10.434	13.604	8.007	9.337	PPIP5K2	Diphosphoinositol pentakisphosphate kinase 2
Pfx018959	38.456	76.593	73.872	35.429	17.707	SNX30	Sorting nexin family member 30
Pfx018968	44.566	45.765	52.528	29.541	10.02	C5orf28	Chromosome 5 open reading frame 28
Pfx018974	0.262	0.691	1.272	1.26	1.473	KATNAL2	Katanin p60 ATPase-containing subunit A-like
Pfx019004	3.194	11.12	12.733	6.976	60.606	RAB11FIP1	RAB11 family interacting protein 1 (class I) b
Pfx019096	0.492	1.889	3.859	3.782	4.063	PIGO	Phosphatidylinositol glycan anchor biosynthesis, class O
Pfx019136	110.499	69.182	47.118	21.982	9.386		Progestin and adipoQ receptor family member
Pfx019173	10.174	75.668	117.907	108.394	30.076	ERBB2IP	Erbb2 interacting protein
Pfx019177	5.441	17.737	26.779	25.261	20.826	TRIM23	Tripartite motif containing 23
Pfx019218	2.699	6.612	7.357	3.467	0.069	NA	NA
Pfx019271	2.456	22.07	59.615	34.568	4.969		Belongs to the protein kinase superfamily
Pfx019466	6.594	22.858	25.669	18.783	10.188	ATAD2B	ATPase family, AAA
Pfx019469	3.17	23.552	46.635	30.648	8.387	GZF1	Heterogeneous nuclear ribonucleoprotein A0, like
Pfx019492	1.412	5.565	8.658	7.703	33.386	CIPC	Si ch73-387e10.3
Pfx019544	2.26	37.794	88.783	55.971	22.379	E2F6	Transcription factor
Pfx019567	90.577	77.268	39.116	10.365	14.798	BUB1B	meiotic sister chromatid cohesion, centromeric
Pfx019573	26.916	76.301	77.175	34.369	39.526	ppp2r5d	Serine threonine-protein phosphatase 2A 56 kDa regulatory subunit gamma
Pfx019611	8.258	51.352	72.462	32.301	8.985	EXTL3	Exostosin-like glycosyltransferase 3
Pfx019642	9.123	13.221	18.397	9.754	5.894		Galactosylceramidase b
Pfx019655	0	0.416	1.014	0.991	6.666	HEY2	Hairy enhancer-of-split related with YRPW motif
Pfx019658	2.649	9.907	12.791	7.053	6.064	RNF217	Ring finger protein 217
Pfx019692	23.5	77.07	83.147	76.991	28.855	GOPC	Golgi associated PDZ and coiled-coil motif containing
Pfx019720	3.182	8.698	14.615	11.168	7.71	TTBK2	Tau tubulin kinase 2
Pfx019740	63.087	40.608	28.505	25.56	91.903	MTHFD1L	Methylenetetrahydrofolate dehydrogenase (NADP dependent) 1-like
Pfx019824	0.342	4.674	6.009	3.314	10.638	NA	NA
Pfx019872	37.796	35.518	28.747	25.328	1.363	RBM46	RNA binding motif protein 46
Pfx019873	120.589	55.789	31.105	16.768	40.165	LRAT	Lecithin retinol
Pfx019972	2.486	8.001	8.326	4.975	11.676	FASTKD2	FAST kinase
Pfx020002	0.965	5.52	7.875	7.45	11.409
Pfx020024	0.389	1.531	1.972	0.828	0.814	SLITRK6	SLIT and NTRK-like
Pfx020114	20.485	39.312	33.564	13.27	4.569	CEP97	Centrosomal protein
Pfx020152	2.908	8.304	9.44	2.973	7.715	IRS2	Insulin receptor substrate
Pfx020167	21.455	57.325	62.683	35.675	6.765	GK	glycerol
Pfx020184	22.307	111.944	126.034	124.871	54.062	PDCD11	Programmed cell death 11
Pfx020186	4.767	33.571	46.099	36.308	5.577	gsk3b	Glycogen synthase kinase 3 beta
Pfx020205	3.005	48.679	104.051	88.343	38.509	BCL9	B-cell CLL lymphoma 9
Pfx020226	15.54	25.588	34.24	18.676	16.659	TUBGCP3	Gamma-tubulin complex is necessary for microtubule nucleation at the centrosome
Pfx020285	28.008	10.218	11.002	10.091	0.893	nab-1	Si ch1073-219n12.1
Pfx020320	322.202	218.411	180.067	158.125	14.378	znf654	Zinc finger protein
Pfx020416	0.88	3.384	4.787	4.166	28.072	JAG1	Notch ligand involved in the mediation of Notch signaling
Pfx020454	18.093	48.011	48.521	43.076	17.443	CC2D1A	Coiled-coil and C2
Pfx020691	0.204	1.002	1.855	1.425	3.322	WNK4	WNK lysine deficient protein kinase 4
Pfx020733	39.756	30.655	41.348	38.127	18.982		Sterile alpha motif.
Pfx020752	62.083	167.96	194.094	68.926	13.851	SLC27A1	Solute carrier family 27 (fatty acid transporter), member
Pfx020770	226.567	276.895	268.325	252.843	29.107	DSN1	DSN1, MIS12 kinetochore complex component
Pfx020812	1.695	14.022	31.652	17.748	7.479	RECQL4	RecQ protein-like 4
Pfx020828	6.641	20.18	31.66	30.677	19.697	ANKRD44	Ankyrin repeat
Pfx020919	1.88	4.077	6.283	4.458	6.979	CASD1	CAS1 domain containing 1
Pfx020935	98.393	130.545	122.846	98.708	23.113	C18orf21	Chromosome 18 open reading frame 21
Pfx020938	1.816	8.781	9.132	5.015	8.544	GALNT12	polypeptide N-acetylgalactosaminyltransferase 12
Pfx020963	0.037	0.104	0.113	0.061	0.03	CSMD2	CUB and sushi
Pfx020978	15.845	19.832	17.733	9.447	7.303	MFSD2A	Major facilitator superfamily
Pfx020991	7.323	26.836	43.655	10.874	8.712	GATAD2B	GATA zinc finger domain containing 2B
Pfx021013	27.976	53.626	52.814	49.152	21.883	CLASP2	Cytoplasmic linker associated protein 2
Pfx021036	11.972	44.641	77.133	76.959	10.803	KIAA0319L	Si ch211-193k19.1
Pfx021114	32.309	62.45	76.389	33.977	25.458	TNRC18	Trinucleotide repeat containing 18
Pfx021129	0.549	1.028	1.07	0.642	6.539	SDK1	Sidekick cell adhesion molecule
Pfx021156	28.169	46.16	44.541	40.443	21.427	ZC3H7A	zinc finger
Pfx021181	12.47	14.73	21.329	13.529	12.919	UNKL	Unkempt family zinc finger-like
Pfx021213	120.657	62.099	37.851	8.794	7.261	DOCK6	Belongs to the DOCK family
Pfx021250	10.331	16.466	17.678	12.274	14.312		phosphatase, non-receptor type 23
Pfx021380	0.487	6.511	22.029	13.606	33.759	BAMBI	BMP and activin membrane-bound inhibitor
Pfx021438	0.08	0.365	0.685	0.197	12.063	FOXL2	forkhead box
Pfx021445	3.839	22.85	39.948	19.518	35.884	STK11	Serine threonine kinase 11
Pfx021450	8.985	21.5	34.978	32.866	48.689	GATAD2A	GATA zinc finger domain containing
Pfx021452	48.906	58.778	47.485	32.345	33.793	MAU2	chromatid cohesion factor
Pfx021483	0.229	4.225	5.053	2.119	2.714		Neurocan core protein-like
Pfx021491	92.465	112.167	101.202	100.708	27.737		Transcription factor
Pfx021501	4.533	11.666	12.34	5.862	2.131	ISYNA1	Inositol-3-phosphate synthase
Pfx021510	1.281	7.777	9.213	3.702	2.326		inductive cell-cell signaling
Pfx021511	9.316	41.836	58.487	15.742	6.136	NA	NA
Pfx021523	25.421	75.204	87.088	78.559	61.164	SHD	Src homology 2 domain containing transforming protein D
Pfx021528	40.137	51.799	47.499	39.808	22.331	AES	Amino-terminal enhancer of
Pfx021530	6.181	31.118	71.469	53.448	15.74	gnaq	Guanine nucleotide binding protein (G protein), alpha
Pfx021580	22.775	51.884	77.447	57.594	80.119	ABHD17A	Abhydrolase domain containing
Pfx021600	30.703	47.618	51.43	27.162	10.884	ACSL3	acyl-CoA synthetase long-chain family member 3b
Pfx021642	92.974	134.571	136.504	131.762	39.241	LIG1	Ligase I, DNA, ATP-dependent
Pfx021647	1.075	3.868	5.962	2.988	1.831	WDR47	WD repeat domain
Pfx021673	34.247	19.174	11.292	9.915	12.471	IFT57	intraflagellar transport protein 57
Pfx021676	0.474	11.32	18.75	14.086	7.045	URB1	URB1 ribosome biogenesis 1 homolog (S. cerevisiae)
Pfx021677	38.417	22.542	9.466	4.16	15.696	PITRM1	Pitrilysin metalloproteinase 1
Pfx021695	588.304	377.473	251.579	133.472	34.8	RHBDL2	Rhomboid, veinlet-like 2 (Drosophila)
Pfx021700	1.731	7.206	22.927	15.063	9.815	dopey1	Dopey family member 1
Pfx021779	132.603	154.638	107.753	66.077	20.476	CTDSPL	CTD (carboxy-terminal domain, RNA polymerase II, polypeptide A) small phosphatase-like
Pfx021839	19.279	12.997	9.24	7.961	6.696	ZNF236	Zinc finger protein
Pfx021841	4.9	14.751	16.797	15.651	8.992	ZNF407	Zinc finger protein 407
Pfx021936	4.036	53.974	73.668	36.726	17.094	CDYL	Chromodomain protein, Y-like
Pfx021937	2.306	21.696	36.679	20.773	23.849	RPP40	ribonuclease P
Pfx022128	4.296	8.633	13.379	8.34	4.275	SLCO5A1	Solute carrier organic anion transporter family member
Pfx022210	3.969	30.559	40.171	26.762	49.102	PDIA4	Belongs to the protein disulfide isomerase family
Pfx022283	1.372	2.068	1.914	1.218	16.924	FZD6	Belongs to the G-protein coupled receptor Fz Smo family
Pfx022303	4.464	12.94	30.102	28.566	12.764	MEGF8	Multiple epidermal growth factor-like domains protein
Pfx022319	0.844	2.813	4.515	4.294	4.362	INVS	Inversin
Pfx022392	3.631	13.697	16.288	14.624	5.047	SLC9A1	Solute carrier family 9, subfamily A (NHE1, cation proton antiporter 1), member 1
Pfx022490	0.613	1.013	1.367	1.077	5.062	MTMR11	Belongs to the protein-tyrosine phosphatase family. Non-receptor class myotubularin subfamily
Pfx022491	21.172	53.915	65.975	24.89	6.679	OTUD7B	OTU domain containing 7B
Pfx022598	109.411	71.989	55.473	48.149	1.607		Zona pellucida (ZP) domain
Pfx022602	26.495	26.386	25.276	13.929	19.396	GPS2	G protein pathway suppressor 2
Pfx022687	39.506	157.033	169.46	132.043	103.98	HSPA5	Belongs to the heat shock protein 70 family
Pfx022783	43.232	97.344	95.131	81.145	24.142		WW domain binding protein 1
Pfx022800	7.927	99.148	141.798	119.092	62.738	CDCA5	Cell division cycle associated 5
Pfx022854	10.127	55.281	84.815	79	13.556	DHX33	DEAH (Asp-Glu-Ala-His) box polypeptide 33
Pfx022857	1.529	2.589	2.934	2.838	4.893	CIT	Citron rho-interacting
Pfx022858	4.229	54.244	88.096	63.089	17.213	MTMR3	Belongs to the protein-tyrosine phosphatase family. Non-receptor class myotubularin subfamily
Pfx022889	3.415	15.621	30.784	12.441	5.102	C2CD2L	C2 domain-containing protein 2-like
Pfx022892	8.002	41.345	61.639	38.564	72.435	ARCN1	The coatomer is a cytosolic protein complex that binds to dilysine motifs and reversibly associates with Golgi non- clathrin-coated vesicles, which further mediate biosynthetic protein transport from the ER, via the Golgi up to the trans Golgi network. Coatomer complex is required for budding from Golgi membranes, and is essential for the retrograde Golgi-to-ER transport of dilysine-tagged protei…
Pfx022911	6.993	13.772	26.63	25.193	6.591	USP2	Belongs to the peptidase C19 family
Pfx022982	3.438	25.217	31.88	23.451	13.125		Si dkey-34e4.1
Pfx022987	93.765	65.437	42.068	22.213	10.234	ABR	Active breakpoint cluster region-related
Pfx023092	23.386	78.811	97.958	50.515	11.736	SLC12A9	Solute carrier family 12 (potassium chloride transporters), member 9
Pfx023206	2.137	5.537	8.676	8.292	9.229	CXorf57	Chromosome X open reading frame 57

## Sheet: xx_zygotic_1068_genes
Gene_ID	xx_2cell	xx_64cell	xx_high_blastocyst	xx_low_blastocyst	xx_bud	gene_symbol	annotation
Pfx000026	1.313	2.107	5.403	15.351	52.015	DSP	Desmoplakin
Pfx000037	2.979	5.053	3.845	24.107	7.227	NA	NA
Pfx000048	0.244	1.44	3.055	15.863	23.995	NA	NA
Pfx000071	920.367	512.714	347.823	418.246	273.216	arf1	ADP-ribosylation factor
Pfx000078	4.044	3.704	2.728	2.74	10.81	SNAP47	Synaptosomal-associated protein 47
Pfx000128	0	0	0	0.014	0.038		Reverse transcriptase (RNA-dependent DNA polymerase)
Pfx000160	158.507	116.483	51.254	113.275	88.503	MAF1	Element of the TORC1 signaling pathway that acts as a mediator of diverse signals and that represses RNA polymerase III transcription. Inhibits the de novo assembly of TFIIIB onto DNA
Pfx000164	3.433	9.302	20.933	24.65	19.49	UBE3C	Ubiquitin protein ligase E3C
Pfx000166	5.986	46.704	51.021	63.274	39.616	NOM1	Nucleolar protein with MIF4G domain 1
Pfx000211	0.126	0.286	1.063	2.561	11.227	FGGY	FGGY carbohydrate kinase
Pfx000223	0.679	1.345	2.129	7.915	88.849	KIF13A	Kinesin protein 1B
Pfx000249	0.284	0.558	0.863	6.954	21.921	DSG2	Component of intercellular desmosome junctions. Involved in the interaction of plaque proteins and intermediate filaments mediating cell-cell adhesion
Pfx000254	23.867	54.089	81.972	105.994	61.54	SS18	Synovial sarcoma translocation, chromosome 18 (H. sapiens)
Pfx000269	854.153	728.959	521.281	684.482	260.862	SRSF11	Serine arginine-rich splicing factor
Pfx000275	0.459	7.85	36.07	39.183	18.811	ARHGEF11	Domain found in Dishevelled, Egl-10, and Pleckstrin (DEP)
Pfx000288	0.297	0.138	0.678	27.112	3.528	NA	NA
Pfx000305	230.984	317.09	278.343	395.417	152.666	SF3B2	mRNA splicing, via spliceosome
Pfx000310	4.625	11.049	18.187	18.677	37.185	CCS	Copper chaperone for superoxide dismutase
Pfx000315	0.022	0.107	0.599	5.135	12.051		cytoskeleton organization
Pfx000318	0.358	1.207	1.749	4.198	15.78	NIT1	Nitrilase
Pfx000333	0	0	0.021	1.117	0.187		Sterile alpha motif domain-containing protein 9-like
Pfx000358	0.105	0.09	0.345	348.504	241.262	SLC7A8	Solute carrier family 7 (amino acid transporter light chain, L system), member 8
Pfx000359	11.764	46.514	66.958	103.98	140.08	NEDD8	Neural precursor cell expressed, developmentally down-regulated 8
Pfx000369	1.523	2.484	2.948	18.545	38.278	MRPL52	ribosomal protein L52
Pfx000371	22.308	123.552	181.141	489.933	89.525	ACIN1	Apoptotic chromatin condensation inducer
Pfx000376	1.387	1.913	1.25	2.69	0.641	CTPS2	'de novo' CTP biosynthetic process
Pfx000402	691.516	611.681	472.066	842.585	254.998		RNA binding motif protein 4.3
Pfx000439	0.398	2.793	2.121	2.802	0.615	NA	NA
Pfx000484	59.223	44.593	44.629	53.139	35.755	NA	NA
Pfx000486	0	0	0	0.118	431.725	PC	Catalyzes a 2-step reaction, involving the ATP-dependent carboxylation of the covalently attached biotin in the first step and the transfer of the carboxyl group to pyruvate in the second
Pfx000490	5.133	45.449	73.106	91.48	68.127	RWDD4	RWD domain containing 4
Pfx000512	0.742	2.739	7.404	16.631	28.493	TTC5	tetratricopeptide repeat
Pfx000528	101.757	66.802	31.716	48.206	109.109	FIS1	Fission 1 (mitochondrial outer membrane) homolog (S. cerevisiae)
Pfx000560	31.855	104.232	134.2	156.172	33.639	EXOC6B	Component of the exocyst complex involved in the docking of exocytic vesicles with fusion sites on the plasma membrane
Pfx000596	1.832	19.16	37.258	38.596	13.135	TNK1	Belongs to the protein kinase superfamily. Tyr protein kinase family
Pfx000598	4.024	12.583	12.842	26.963	24.892		DDE superfamily endonuclease
Pfx000759	31.072	132.524	275.863	395.991	268.963	PUF60	poly-U binding splicing factor
Pfx000766	0.002	0.067	0.082	0.51	0.098	RP1	Retinitis pigmentosa 1 (autosomal dominant)
Pfx000784	0.006	0	0.003	0.421	1.647		Mannose receptor
Pfx000828	7.041	153.774	239.314	359.76	255.611	NA	NA
Pfx000950	120.64	95.094	83.386	104.879	42.188	DBT	Dihydrolipoamide acetyltransferase component of pyruvate dehydrogenase complex
Pfx000977	0.013	0	0.006	1.048	0.337	PLSCR1	Scramblase
Pfx001036	0.289	2.416	5.569	5.605	7.227	KMT2C	Histone-lysine N-methyltransferase
Pfx001050	87.425	77.207	63.281	86.58	113.302	IMP3	U3 small nucleolar ribonucleoprotein
Pfx001053	92.661	43.989	18.906	19.572	88.97	CMPK1	Catalyzes the phosphorylation of pyrimidine nucleoside monophosphates at the expense of ATP. Plays an important role in de novo pyrimidine nucleotide biosynthesis. Has preference for UMP and CMP as phosphate acceptors. Also displays broad nucleoside diphosphate kinase activity
Pfx001114	53.802	46.682	56.439	80.741	105.694	WDR83OS	WD repeat domain 83 opposite strand
Pfx001117	2.337	7.103	19.078	22.275	23.631	TPCN3	Two pore calcium channel protein 1-like
Pfx001118	4.277	4.482	6.782	10.743	11.127	TMEM246	Transmembrane protein 246
Pfx001145	0.915	1.999	2.222	5.098	27.829	SH3BP4	SH3 domain-binding protein
Pfx001251	0	0	0.068	11.7	16.272	CAPN8	Belongs to the peptidase C2 family
Pfx001257	0.226	1.997	12.907	16.644	12.778	CSRP2BP	Cysteine and glycine-rich protein 2 binding protein
Pfx001314	2.754	1.135	1.966	4.068	10.787		PHD finger protein
Pfx001343	261.98	171.359	134.108	154.24	32.043	CDH1	Cadherins are calcium-dependent cell adhesion proteins
Pfx001348	35.181	32.208	19.841	33.093	22.713	RNF166	Ring finger protein
Pfx001350	91.11	428.925	480.14	920.901	125.574	CDT1	DNA replication factor
Pfx001371	7.76	40.805	67.774	84.777	49.163	MPHOSPH10	Component of the 60-80S U3 small nucleolar ribonucleoprotein (U3 snoRNP). Required for the early cleavages during pre-18S ribosomal RNA processing
Pfx001376	0.058	0.323	0.569	1.256	11.422	myo1e	Belongs to the TRAFAC class myosin-kinesin ATPase superfamily. Myosin family
Pfx001380	15.711	70.954	89.704	153.776	125.197	SLTM	SAFB-like transcription modulator
Pfx001392	27.462	87.108	82.964	90.111	33.632	TP53BP1	Tumor protein p53 binding protein 1
Pfx001393	27.086	6.576	1.3	3.453	11.109	tubgcp4	Gamma-tubulin complex is necessary for microtubule nucleation at the centrosome
Pfx001414	0	0	0	3.202	11.095	RASSF7	Ras association (RalGDS AF-6) domain family (N-terminal) member
Pfx001468	168.361	293.675	219.564	282.172	274.776	ANP32A	Acidic leucine-rich nuclear phosphoprotein 32 family member A isoform X1
Pfx001476	0.058	0.232	0.526	3.694	65.363	PKP3	Plakophilin
Pfx001525	0.549	1.654	6.518	18.302	30.919	chd9	Chromodomain helicase DNA binding protein 9
Pfx001576	29.64	42.018	74.304	86.126	76.338	VPS35	Vacuolar protein sorting-associated protein
Pfx001580	30.118	35.872	39.747	46.916	7.505	GPT2	Glutamic pyruvate transaminase (alanine aminotransferase) 2
Pfx001617	86.041	72.35	68.992	79.911	30.328	DYNC1LI2	1, light intermediate chain
Pfx001620	1453.86	826.519	524.692	553.654	39.704	CCNE1	Belongs to the cyclin family
Pfx001626	0	0.048	0.238	2.64	14.347	VSTM2B	V-set and transmembrane
Pfx001643	0.156	0.362	0.455	6.379	116.702		Translocon-associated protein (TRAP), alpha subunit
Pfx001670	7.916	3.482	1.876	17.781	4.243	CALCOCO1	and coiled-coil
Pfx001748	6.522	14.996	15.751	44.834	101.05	LEPRE1	Leucine proline-enriched proteoglycan (leprecan) 1
Pfx001767	47.682	87.474	88.141	107.879	23.93	YOD1	protein K27-linked deubiquitination
Pfx001778	656.084	727.184	629.949	1162.83	582.419	SRSF6	Serine arginine-rich splicing factor
Pfx001779	3.934	4.491	5.273	52.731	13.376	IFT52	Intraflagellar transport protein 52
Pfx001794	1.973	6.291	10.297	10.375	31.136	AGTRAP	Angiotensin II receptor-associated
Pfx001835	296.309	228.65	108.629	221.21	1818.48	RPS23	Ribosomal protein S23
Pfx001844	2.478	5.972	9.969	21.282	13.94	IP6K1	inositol hexakisphosphate kinase 1
Pfx001880	9.543	22.983	27.76	31.573	5.241	asic1	Belongs to the amiloride-sensitive sodium channel (TC 1.A.6) family
Pfx001909	10.531	42.666	35.045	47.892	27.049		Cat eye syndrome critical region protein
Pfx001953	7.625	14.115	18.449	24.422	33.732	C12orf10	Chromosome 12 open reading frame 10
Pfx001963	0.258	2.586	5.215	6.503	6.95	BRPF3	Enhancer of polycomb-like
Pfx001969	4.215	8.056	23.627	34.117	16.887	PPCS	Phosphopantothenoylcysteine synthetase
Pfx002052	0	0	0	0.45	0.301	LHFPL5	Lipoma HMGIC fusion partner-like 5a
Pfx002074	0.438	0.77	1.647	2.248	0.252	NA	NA
Pfx002091	0	0	0	1.316	4.508		Endonuclease/Exonuclease/phosphatase family
Pfx002103	1.484	24.18	59.933	115.574	128.232	GNL3	Guanine nucleotide binding protein-like 3 (nucleolar)
Pfx002127	16.803	54.735	63.089	64.312	36.019	magi1	guanylate kinase, WW and PDZ
Pfx002131	0	0	0.016	12.569	865.967		Monocarboxylate transporter 2-like
Pfx002138	71.126	37.48	49.598	69.749	83.689	PFKFB4	6-phosphofructo-2-kinase fructose-2,6-biphosphatase 4
Pfx002154	2.246	35.291	74.518	89.836	65.468	RRP9	Ribosomal RNA processing 9, small subunit (SSU) processome component, homolog (yeast)
Pfx002252	139.237	79.364	61.629	64.088	62.873	strip1	Striatin interacting protein 1
Pfx002255	4.362	7.233	13.619	24.915	69.577	WDR77	WD repeat domain 77
Pfx002307	0	0	0.008	1.653	0.084	TUBA1B	Tubulin is the major constituent of microtubules. It binds two moles of GTP, one at an exchangeable site on the beta chain and one at a non-exchangeable site on the alpha chain
Pfx002321	10.467	20.195	35.105	37.899	15.555	DDX59	DEAD (Asp-Glu-Ala-Asp) box polypeptide 59
Pfx002322	0.064	0.262	0.413	2.314	61.805	CAMSAP2	Calmodulin regulated spectrin-associated protein family, member 2
Pfx002332	176.435	121.207	63.41	67.518	68.854	POLR2L	DNA-directed RNA polymerases I, II, and III subunit
Pfx002351	431.667	35.218	2.374	5.581	34.701	CKAP5	HEAT repeat associated with sister chromatid cohesion
Pfx002396	38.17	57.49	56.668	96.828	66.966	DDX49	Belongs to the DEAD box helicase family
Pfx002419	0	0	0.002	0.753	5.736		Neuroblast differentiation-associated protein
Pfx002425	1.54	8.878	17.1	44.822	71.206		Belongs to the adaptor complexes small subunit family
Pfx002458	127.019	228.767	263.048	446.728	194.793	PTBP1	polypyrimidine tract binding protein
Pfx002517	0.239	0.973	1.079	13.908	38.274	STX6	Belongs to the syntaxin family
Pfx002529	8.707	7.681	6.591	15.829	4.307	NRD1	Nardilysin (N-arginine dibasic convertase)
Pfx002560	1214.83	882.053	533.872	736.669	896.969	BSG	isoform X1
Pfx002562	0.431	2.623	7.575	8.568	6.152	POLRMT	DNA-dependent RNA polymerase catalyzes the transcription of DNA into RNA using the four ribonucleoside triphosphates as substrates
Pfx002589	34.594	35.652	26.121	28.923	22.72	AES	Amino-terminal enhancer of
Pfx002594	62.429	92.851	93.698	137.491	85.363	PTK7	protein tyrosine kinase
Pfx002658	0.004	0.009	0.011	1.35	94.063	FBN3	Fibrillin
Pfx002671	158.266	118.187	62.267	132.443	1556.84	RPL36	Belongs to the eukaryotic ribosomal protein eL36 family
Pfx002695	3.285	5.642	11.044	21.066	18.147	RC3H1	Ring finger and CCCH-type domains 1
Pfx002705	0.952	4.909	7.992	8.069	20.508	CDC14A	CDC14 cell division cycle 14 homolog A
Pfx002707	4.531	7.484	8.26	16.054	31.697	DBT	Dihydrolipoamide acetyltransferase component of pyruvate dehydrogenase complex
Pfx002716	0.011	0.075	0.077	5.022	14.444	TMPRSS9	Transmembrane protease serine
Pfx002738	569.127	312.82	270.238	649.673	1618.87		RNA recognition motif
Pfx002748	0	0	0	0.985	14.154	NA	NA
Pfx002770	10.182	18.143	23.725	103.92	64.067	MEX3B	Mex-3 homolog B (C. elegans)
Pfx002826	1.392	4.281	13.872	26.489	142.558	NID1	Nidogen 1a
Pfx002849	177.552	220.457	189.218	234.692	28.857	NOTUM	Notum pectinacetylesterase
Pfx002877	509.801	614.3	464.902	504.23	208.42	SERF2	Small EDRK-rich factor
Pfx002892	1.21	6.677	11.641	19.512	28.294	BOLA3	Belongs to the BolA IbaG family
Pfx002898	0.192	5.037	9.335	9.356	9.596	DENND5A	DENN MADD domain containing 5A
Pfx002907	0.481	0.557	0.966	2.346	98.702	DHCR7	7-dehydrocholesterol reductase
Pfx002958	35.472	74.494	98.547	155.931	79.774	SRSF11	Serine arginine-rich splicing factor
Pfx002966	0.008	0.041	0.129	1.061	37.458	sptbn1	Spectrin beta
Pfx003013	484.994	358.783	201.169	327.232	1558.37	rps13	Belongs to the universal ribosomal protein uS15 family
Pfx003032	138.249	271.411	282.816	317.653	68.714	USP10	Ubiquitin specific peptidase 10
Pfx003046	103.306	98.922	125.224	200.055	322.824	KARS	lysyl-tRNA synthetase
Pfx003051	0	0.059	3.997	366.283	0.224	WEE1	WEE1 G2 checkpoint kinase
Pfx003057	240.308	177.508	176.509	216.973	86.48	SLC7A6	Solute carrier family 7 (cationic amino acid transporter, y system), member 6
Pfx003103	66.979	61.535	43.907	51.068	45.164	STX8	Syntaxin 8
Pfx003118	342.46	255.633	225.277	285.629	248.647	znf207	Zinc finger protein 207
Pfx003123	0.033	0.168	0.364	0.701	0.638	RHOT1	Mitochondrial GTPase involved in mitochondrial trafficking
Pfx003126	43.062	61.466	59.521	82.441	76.623	UTP6	UTP6, small subunit (SSU) processome component, homolog (yeast)
Pfx003139	55.186	32.855	32.777	44.334	15.272	TRIM25	E3 ubiquitin ISG15 ligase
Pfx003150	0.496	0.73	2.441	47.825	14.546	NPTX1	neuronal
Pfx003152	2.881	7.717	23.184	31.388	15.899	SEC14L1	SEC14-like 1 (S. cerevisiae)
Pfx003173	0.441	1.964	2.136	5.097	55.446	MCM6	MCM6 minichromosome maintenance deficient 6, mitotin (S. cerevisiae)
Pfx003200	20.697	43.198	76.197	82.547	73.076	2022-03-07	Membrane-associated ring finger (C3HC4) 7
Pfx003222	12.957	26.536	46.891	90.418	179.876	OLA1	Obg-like ATPase 1
Pfx003223	15.424	11.77	21.432	32.874	34.242	SP3	Transcription factor
Pfx003264	10.097	11.825	19.067	35.142	153.962	2022-09-10	Belongs to the TRAFAC class TrmE-Era-EngA-EngB-Septin- like GTPase superfamily. Septin GTPase family
Pfx003267	0.339	2.832	5.146	9.419	10.799	mbd5	domain protein 5
Pfx003286	0	0	0.016	6.552	32.555	FAM83F	Protein of unknown function (DUF1669)
Pfx003323	0.023	0.096	0.172	23.792	2.041	LRRC8E	Leucine rich repeat containing 8 family, member E
Pfx003379	8.677	87.438	126.453	153.555	85.579	SRP68	Signal-recognition-particle assembly has a crucial role in targeting secretory proteins to the rough endoplasmic reticulum membrane
Pfx003386	8.789	18.115	24.315	27.028	22.046		Transposase
Pfx003399	0.016	0.048	0.145	61.55	13.097	fmnl2	Formin-like
Pfx003413	99.775	162.431	166.655	248.728	193.987	ETV5	ETS translocation variant
Pfx003486	1.041	2.412	3.513	4.718	26.498	ERGIC3	ERGIC and golgi 3
Pfx003503	32.146	38.032	28.209	30.812	19.511	ZC3H10	zinc finger
Pfx003560	1.836	6.612	34.127	395.892	99.553		Family with sequence similarity 212, member Ab
Pfx003574	404.278	528.677	418.317	462.787	259.439	NA	NA
Pfx003581	911.687	846.072	575.322	695.064	130.286	SYS1	SYS1 Golgi-localized integral membrane protein homolog (S. cerevisiae)
Pfx003617	0.728	13.82	39.804	60.012	46.505	CBFA2T2	Core-binding factor, runt domain, alpha subunit 2
Pfx003646	0.204	1.549	2.099	3.174	0.428	PTPRG	Carbonic anhydrase XVI b
Pfx003650	1.214	22.018	46.024	53.148	35.916	PBRM1	Polybromo 1, like
Pfx003664	0	0.012	0.025	8.792	57.248	SLC2A1	Solute carrier family 2 (facilitated glucose transporter), member
Pfx003836	45.342	99.585	124.965	238.837	339.772	HDLBP	High density lipoprotein-binding protein a
Pfx003872	6.994	16.015	16.309	16.615	11.261	NME7	Non-metastatic cells 7, protein expressed in (nucleoside-diphosphate kinase)
Pfx003876	154.651	194.128	162.321	206.492	107.622	ACTL6A	cytoskeleton organization
Pfx003877	5.753	20.227	27.228	39.416	35.111	NDUFB5	NADH dehydrogenase (ubiquinone) 1 beta subcomplex
Pfx003929	0	0.008	0.049	2.615	0.128	CCDC17	Coiled-coil domain-containing protein 17
Pfx003931	1.858	7.609	13.547	13.791	26.48	TMEM69	Transmembrane protein 69
Pfx004002	391.896	194.446	146.669	156.275	25.509	SLC25A12	Solute carrier family 25 (mitochondrial carrier, Aralar), member 12
Pfx004011	12.246	157.084	311.314	431.198	93.295	PPIG	Peptidyl-prolyl isomerase G (cyclophilin G)
Pfx004042	10.2	35.738	33.852	59.711	4.953	NA	NA
Pfx004044	0.176	2.73	6.419	8.763	11.08		TRAF3 interacting protein
Pfx004045	1.025	1.851	2.071	3.013	14.72	NEGR1	neuronal growth regulator 1
Pfx004048	1.232	24.702	60.753	153.438	284.457	ZRANB2	Zinc finger Ran-binding domain-containing protein 2
Pfx004060	20.443	26.039	53.12	108.077	117.189	NIPA2	Non imprinted in Prader-Willi Angelman syndrome 2 (human)
Pfx004063	1.07	1.491	2.768	4.721	16.269	HERC2	Hect domain and RLD 2
Pfx004077	2.244	5.66	9.794	12.043	19.919	UBE3A	ligase E3A
Pfx004085	0	0	0	0.023	0.04	CFH	Complement factor
Pfx004086	6.54	74.512	139.584	190.106	362.782	EIF4B	eukaryotic translation initiation factor
Pfx004088	1.221	0.672	0.627	38.292	0.138	GPR84	G protein-coupled receptor 84
Pfx004095	0.064	0.299	0.195	263.359	3900.94	KRT8	Keratin, type II cytoskeletal
Pfx004097	3.522	21.25	29.612	30.367	23.225	NA	NA
Pfx004105	7.437	23.959	38.369	45.059	21.472	LARP4	La ribonucleoprotein domain family member
Pfx004124	1.258	2.457	3.555	11.281	82.516	TSFM	Associates with the EF-Tu.GDP complex and induces the exchange of GDP to GTP. It remains bound to the aminoacyl-tRNA.EF- Tu.GTP complex up to the GTP hydrolysis stage on the ribosome
Pfx004186	127.054	103.074	85.862	137.18	57.531	LUC7L	LUC7-like
Pfx004202	88.468	57.205	41.042	42.347	8.651	IFT140	intraflagellar transport
Pfx004304	14.606	14.287	14.83	16.897	18.846	FARS2	phenylalanyl-tRNA synthetase 2, mitochondrial
Pfx004341	0.151	0.64	2.35	3.235	14.651	TELO2	TEL2, telomere maintenance 2, homolog (S. cerevisiae)
Pfx004362	0.008	0.004	0.005	9.832	211.439	LAMA1	laminin subunit
Pfx004477	1.404	24.199	64.86	96.551	84.797	GNL2	GTPase that associates with pre-60S ribosomal subunits in the nucleolus and is required for their nuclear export and maturation
Pfx004478	22.815	66.182	76.779	88.357	96.33	SNIP1	Smad nuclear interacting protein
Pfx004494	0.278	0.446	0.412	4.484	20.508	STMN1	Belongs to the stathmin family
Pfx004506	2.176	22.006	80.518	109.608	203.026	MAP7D1	Microtubule-associated protein 7 domain containing 1a
Pfx004524	10.365	18.824	24.229	75.913	129.65		lin-28 homolog
Pfx004537	8.033	5.288	4.752	7.726	32.134		Glycosyltransferase like family
Pfx004594	118.537	395.899	399.092	575.341	325.484	CTNNB1	Catenin (cadherin-associated protein), beta 1
Pfx004615	41.029	94.821	76.992	136.817	193.084	PTBP2	Polypyrimidine tract-binding protein
Pfx004622	0	0	0	28.514	233.076	NA	NA
Pfx004654	2.269	34.652	78.403	85.506	14.93	SCNM1	Sodium channel modifier 1
Pfx004752	5.533	44.241	92.137	130.541	39.311	MRPS2	ribosomal protein S2
Pfx004757	2.48	12.119	16.346	23.201	18.24	RBM12B	RNA binding motif protein 12B
Pfx004760	1.108	1.098	2.015	6.358	287.111		Neurotrophin receptor associated death domain
Pfx004790	0.482	0.742	1.265	16.077	18.367	JAZF1	zinc finger
Pfx004804	3.678	32.493	56.965	63.526	27.557	GRWD1	Glutamate-rich WD
Pfx004817	0	0.041	0.022	0.606	0.724		Protein kinase C, gamma
Pfx004876	0.07	1.854	1.056	9.141	12.178	NA	NA
Pfx004902	3.281	3.279	2.229	4.38	0.295	NA	NA
Pfx004927	13.542	22.162	20.386	63.607	43.029	EFNA1	Belongs to the ephrin family
Pfx004931	57.703	73.677	65.101	77.085	157.634	KRTCAP2	Keratinocyte-associated protein
Pfx004942	1790.32	1399.59	757.486	1027.24	2738.9		ribosomal protein
Pfx005004	1.697	6.747	8.314	8.332	7.956	ADNP2	ADNP homeobox
Pfx005060	0	0	0.103	2.127	2.77	TMEM65	Transmembrane protein 65
Pfx005064	3.642	7.32	7.29	13.128	6.837	E2F3	Transcription factor
Pfx005096	0.405	1.639	4.332	12.083	37.728	TARS2	threonyl-tRNA synthetase-like 2
Pfx005101	23.983	13.485	8.835	20.531	74.221	CERS2	Ceramide synthase
Pfx005116	4.688	10.856	17.217	22.812	54.932	MAPRE2	Microtubule-associated protein, RP EB family, member
Pfx005126	0.808	4.962	13.28	31.14	19.717	RB1CC1	RB1-inducible coiled-coil
Pfx005133	9.032	14.286	23.906	26.934	30.467	atg9b	Involved in autophagy and cytoplasm to vacuole transport (Cvt) vesicle formation. Plays a key role in the organization of the preautophagosomal structure phagophore assembly site (PAS), the nucleating site for formation of the sequestering vesicle
Pfx005141	5.87	7.878	5.623	33.414	109.054	NDUFA3	NADH dehydrogenase ubiquinone 1 alpha subcomplex
Pfx005147	1.164	28.992	66.049	91.657	55.222	CNOT3	nuclear-transcribed mRNA catabolic process, deadenylation-dependent decay
Pfx005154	2.128	4.561	9.08	13.531	36.39	ATN1	Atrophin 1
Pfx005174	67.146	31.557	14.677	18.434	57.312	PDPK1	3-phosphoinositide dependent protein kinase-1b
Pfx005221	1.05	1.566	1.516	2.13	0.997	dnah5	heavy chain 5
Pfx005230	20.85	109.592	134.763	158.208	28.727	PRPF3	PRP3 pre-mRNA processing factor 3 homolog (yeast)
Pfx005233	0.682	1.951	1.547	1.7	3.237	NA	NA
Pfx005234	1.079	4.943	6.08	9.247	12.127	CIART	Circadian associated repressor of transcription
Pfx005236	25.977	22.857	25.903	30.603	29.017	TAF2	TAF2 RNA polymerase II, TATA box binding protein (TBP)-associated factor
Pfx005238	1491.72	1547.73	1222.13	1720.31	6.613	NANOG	homeobox
Pfx005241	1.533	9.166	13.778	18.827	18.68	esco1	Establishment of sister chromatid cohesion N-acetyltransferase 1
Pfx005247	5.412	5.713	3.227	5.884	61.085	TMEFF1	Transmembrane protein with EGF-like and two follistatin-like domains
Pfx005259	1501.9	888.716	522.172	686.414	481.883	ANP32B	Acidic (leucine-rich) nuclear phosphoprotein 32 family, member B
Pfx005263	26.618	60.994	96.578	124.252	121.888	USO1	USO1 homolog, vesicle docking protein (yeast)
Pfx005288	0	0.001	0	0.17	0		Transposase family tnp2
Pfx005308	0.441	1.761	3.291	3.493	60.978		Serine arginine repetitive matrix protein 1-like isoform X1
Pfx005318	8.712	2.859	3.154	7.19	5.215	DCTD	MafB19-like deaminase
Pfx005334	0	0	0.01	0.358	0.085
Pfx005354	0.106	0.838	1.101	83.561	0.26	NA	NA
Pfx005355	74.901	49.912	50.193	253.386	1.003	NA	NA
Pfx005356	2.358	1.713	5.08	53.264	6.079	NA	NA
Pfx005359	1.765	7.43	13.069	16.737	13.961	NA	NA
Pfx005363	0	0.698	1.184	13.157	6.534	NA	NA
Pfx005371	0.413	3.278	23.934	25.176	7.714	FAM193A	Family with sequence similarity 193, member A
Pfx005376	7.254	71.597	83.245	88.8	11.172	PRMT9	Belongs to the class I-like SAM-binding methyltransferase superfamily. Protein arginine N- methyltransferase family
Pfx005404	2.614	11.724	16.91	21.751	128.545	TBC1D9	TBC1 domain family, member 9
Pfx005409	0	0.044	0.025	44.022	13.224	FAM13A	Family with sequence similarity 13 member A
Pfx005412	3.711	12.735	11.8	48.783	10.644	PPM1K	Protein phosphatase 1K (PP2C domain containing)
Pfx005445	52.177	148.505	173.498	188.49	37.927	NAA15	N-alpha-acetyltransferase 15, NatA auxiliary
Pfx005446	4.664	20.21	20.412	23.948	7.988	RAB33B	RAB33B, member RAS oncogene family a
Pfx005456	0.101	0.506	0.753	0.942	5.453	CPZ	Carboxypeptidase
Pfx005525	1.594	34.849	70.32	73.203	38.07	SUPV3L1	Suppressor of var1, 3-like 1 (S. cerevisiae)
Pfx005541	5.719	15.349	20.127	20.997	7.902	USP54	Ubiquitin specific peptidase
Pfx005572	0	0	1.097	70.471	469.705	VENTX	homeobox
Pfx005614	0.038	0.086	0.162	0.716	41.156	SERTAD2	SERTA domain containing 2b
Pfx005627	0.314	1.93	2.64	3.579	6.75	KAT6B	Belongs to the MYST (SAS MOZ) family
Pfx005687	21.882	19.908	15.747	21.14	33.059	NT5C2	5'-nucleotidase, cytosolic
Pfx005690	21.181	25.918	35.15	67.558	134.925	LDB1	LIM domain-binding protein
Pfx005713	4.321	14.108	23.255	32.573	35.388	DNAJB12	homolog subfamily B member
Pfx005720	191.844	154.506	77.663	144.159	945.035	rps24	Ribosomal protein S24
Pfx005724	3.249	3.755	4.486	5.749	9.169	PAOX	Polyamine oxidase (exo-N4-amino)
Pfx005728	0.244	3.779	6.666	7.225	6.459	ERCC6	Excision repair cross-complementing rodent repair deficiency, complementation group 6
Pfx005763	0	0	0.022	1.445	3.024	Ipk2	Belongs to the inositol phosphokinase (IPK) family
Pfx005776	2.716	54.878	56.713	63.504	26.38	NINL	Ninein-like
Pfx005798	0.439	2.303	3.73	4.782	11.924	DLG5	Discs, large homolog 5a (Drosophila)
Pfx005818	13.552	163.203	340.016	441.642	94.463		Zinc finger protein
Pfx005824	4.56	11.171	13.669	17.542	9.427	SFXN3	Sideroflexin 3
Pfx005835	57.864	39.853	28.676	28.768	39.97	TTC31	Tetratricopeptide repeat domain 31
Pfx005859	0.026	0.059	0.111	1.693	8.853	FGFR3	Fibroblast growth factor receptor
Pfx005860	0.337	5.572	11.138	15.707	16.745	LETM1	Leucine zipper-EF-hand containing transmembrane protein 1
Pfx005926	3.554	12.337	35.41	112.179	271.421	COX7A2L	Cytochrome c oxidase subunit VIIa polypeptide
Pfx005934	0	0	0	18.24	11.614	QKI	QKI, KH domain containing, RNA binding b
Pfx005952	262.3	490.404	384.952	534.366	130.084	PPM1G	Protein phosphatase 1G (formerly 2C), magnesium-dependent, gamma isoform
Pfx005957	0.352	1.076	3.378	35.401	183.591	SPRED2	Sprouty-related, EVH1
Pfx006007	0.022	0.044	0.079	14.21	48.273	FGFR2	Fibroblast growth factor receptor 2
Pfx006045	9.907	16.518	18.58	22.464	13.738	GTPBP2	GTP binding protein 2
Pfx006057	0.318	0.591	0.264	6.521	30.881	PRR18	Proline rich 18
Pfx006109	0.14	0.055	0.071	0.691	2.425		Immunoglobulin V-set domain
Pfx006110	231.823	129.251	168.119	382.726	341.383	khdrbs1	KH domain containing, RNA binding, signal transduction associated 1a
Pfx006124	235.25	89.012	75.097	98.897	313.81	EIF3A	RNA-binding component of the eukaryotic translation initiation factor 3 (eIF-3) complex, which is involved in protein synthesis of a specialized repertoire of mRNAs and, together with other initiation factors, stimulates binding of mRNA and methionyl-tRNAi to the 40S ribosome. The eIF-3 complex specifically targets and initiates translation of a subset of mRNAs involved in cell proliferation
Pfx006169	9.409	9.499	6.237	7.734	13.983	NA	NA
Pfx006172	4.923	23.018	62.345	95.95	36.715	SNAPC1	Small nuclear RNA activating complex, polypeptide 1b
Pfx006173	0	0.029	0.046	1.381	2.286	SYT16	Synaptotagmin XVI
Pfx006185	0.578	0.943	0.793	2.954	3.737	DCDC2B	Doublecortin domain containing 2B
Pfx006187	31.769	47.052	56.56	66.268	63.272	TMEM39B	Transmembrane protein 39B
Pfx006191	5.099	12.332	19.121	39.89	76.685	TACC3	Transforming acidic coiled-coil containing protein 3
Pfx006200	4.39	5.153	7.68	18.183	14.901	PCNXL4	Pecanex-like 4 (Drosophila)
Pfx006238	0.04	0.699	3.99	7.768	9.384		CD47 immunoglobulin-like domain
Pfx006239	0.708	5.051	10.876	14.488	29.948	kiaa1522	Si dkey-157l19.2
Pfx006242	28.466	16.164	19.498	38.129	109.185	MED6	Component of the Mediator complex, a coactivator involved in the regulated transcription of nearly all RNA polymerase II-dependent genes. Mediator functions as a bridge to convey information from gene-specific regulatory proteins to the basal RNA polymerase II transcription machinery. Mediator is recruited to promoters by direct interactions with regulatory proteins and serves as a scaffold for t…
Pfx006282	63.745	309.505	291.697	310.76	43.153	zc3h15	Zinc finger CCCH-type containing 15
Pfx006287	0.015	0.049	0.025	3.232	0.053	FEV	FEV (ETS oncogene family)
Pfx006343	18.603	40.35	38.016	40.16	9.398	POFUT2	O-fucosyltransferase 2
Pfx006376	3.824	8.277	8.003	10.146	11.832	ANKRD10	Ankyrin repeat
Pfx006380	25.231	23.414	17.17	19.012	1.383	CBS	Belongs to the cysteine synthase cystathionine beta- synthase family
Pfx006399	0.024	0.014	2.084	43.169	12.959	CXCR4	Belongs to the G-protein coupled receptor 1 family
Pfx006420	0.112	0.112	0.096	2.875	0.622	PDE1A	Calcium calmodulin-dependent 3',5'-cyclic nucleotide phosphodiesterase
Pfx006432	23.151	21.851	22.35	109.627	231.481	NDUFB3	NADH dehydrogenase (ubiquinone) 1 beta subcomplex
Pfx006460	0	0	0	1.239	1.282	NA	NA
Pfx006470	11.234	43.686	75.709	108.904	58.903	PKNOX1	Pbx knotted 1 homeobox
Pfx006476	0.404	2.994	23.988	31.223	59.815	PKP4	Plakophilin 4
Pfx006593	0.877	7.95	14.517	14.643	10.88
Pfx006622	0	0	0.018	10.086	0.468	SCTR	Secretin
Pfx006623	5.006	21.613	29.611	36.459	71.682	COBLL1	Cordon-bleu WH2 repeat protein-like 1
Pfx006672	1.048	2.147	5.502	15.916	26.452	ATF2	Activating transcription factor 2
Pfx006696	188.642	90.418	68.273	76.381	369.485	mylk	myosin light chain kinase
Pfx006703	12.638	50.295	57.529	75.527	29.961	TSN	Translin
Pfx006747	152.377	69.477	62.678	88.328	40.177	MYO1B	Belongs to the TRAFAC class myosin-kinesin ATPase superfamily. Myosin family
Pfx006777	41.156	79.413	201.891	295.535	86.556	TFDP1	Transcription factor Dp-1
Pfx006788	14.303	3.224	0.862	16.762	11.749	ATP1A1	ATPase, Na K transporting, alpha
Pfx006818	1.276	2.413	4.094	4.644	6.439	IRS2	Insulin receptor substrate
Pfx006862	1406.21	961.495	530.371	742.984	442.791	SAP18	histone deacetylase complex subunit
Pfx006900	1.762	6.568	12.364	14.935	21.514	TBC1D4	TBC1 domain family, member 4
Pfx006939	0.124	0.726	0.998	10.94	4.146	ANKRD50	Ankyrin repeat domain-containing protein 50-like
Pfx006965	2.364	25.147	76.565	96.672	124.817	CMSS1	Cms1 ribosomal small subunit homolog (yeast)
Pfx006987	2.015	3.107	4.558	24.791	4.111	TRIM13	Tripartite motif-containing 13
Pfx007039	20.699	51.697	61.579	72.734	88.716	RPE	Belongs to the ribulose-phosphate 3-epimerase family
Pfx007044	1.501	56.707	115.131	188.547	97.974	RRP1B	Ribosomal RNA processing 1 homolog (S. cerevisiae)
Pfx007075	0.255	1.524	2.488	3.772	4.672	PARP9	Poly (ADP-ribose) polymerase
Pfx007076	15.435	47.875	38.072	41.543	9.942	FAIM	Fas apoptotic inhibitory molecule
Pfx007078	138.958	112.691	83.66	118.09	122.962	NDUFA10	Accessory subunit of the mitochondrial membrane respiratory chain NADH dehydrogenase (Complex I), that is believed not to be involved in catalysis. Complex I functions in the transfer of electrons from NADH to the respiratory chain. The immediate electron acceptor for the enzyme is believed to be ubiquinone
Pfx007083	1.19	3.103	4.227	4.348	1.858	SH3BP4	SH3 domain-binding protein
Pfx007109	4.762	18.328	33.374	45.063	99.056	EFNB2	Belongs to the ephrin family
Pfx007128	5.531	3.606	2.962	3.077	14.76	PTPN4	phosphatase non-receptor type 4
Pfx007157	0.932	0.979	1.149	2.81	32.263		Thymosin beta-4 family
Pfx007210	89.757	61.597	41.53	139.612	1422.54	rps6	ribosomal protein S6
Pfx007221	0.214	2.766	7.158	10.852	30.769	CLDND1	Claudin domain containing 1
Pfx007227	0	0	0	1.428	3.052
Pfx007240	0	0	0	4.778	0.633		GTF2I-like repeat
Pfx007371	1.233	3.889	5.909	11.792	1.475	TYRP1	Tyrosinase-related protein
Pfx007377	0.003	0.006	0.007	0.076	0.074	NRXN2	Laminin G domain
Pfx007396	31.053	28.823	31.468	44.457	56.4	LPCAT4	acyltransferase
Pfx007402	0	0	0.027	2.697	0.229		E3 ubiquitin ISG15 ligase TRIM25-like
Pfx007417	0.626	0.687	0.303	1.214	0.194		Reverse transcriptase (RNA-dependent DNA polymerase)
Pfx007435	0.02	0.022	0	0.845	0.225	EFEMP1	fibulin-like extracellular matrix protein
Pfx007443	0.139	1.956	3.215	10.574	2.593		Zinc finger, C2H2 type
Pfx007448	9.892	61.647	79.641	178.578	812.299	MPC1	Mitochondrial pyruvate carrier
Pfx007477	0.246	0.361	0.365	0.85	1.941	COL19A1	Collagen, type XIX, alpha 1
Pfx007487	37.682	43.502	29.98	34.516	11.74	THBS2	Thrombospondin 2a
Pfx007492	150.289	173.225	162.355	199.389	60.646	PDS5A	PDS5, regulator of cohesion maintenance, homolog A (S. cerevisiae)
Pfx007494	388.913	316.536	220.548	374.196	1641.48	RPL9	ribosomal protein L9
Pfx007506	2.676	2.691	5.527	7.362	16.808	FGFBP1	fibroblast growth
Pfx007667	5.745	9.277	13.446	14.116	27.888	SCLT1	Sodium channel and clathrin linker 1
Pfx007770	775.986	596.287	433.203	575.692	337.431	U2AF2	U2 small nuclear RNA auxiliary factor
Pfx007780	0.799	5.899	6.834	18.982	34.633		DNA binding domain with preference for A/T rich regions
Pfx007789	0.777	2.506	6.752	7.359	21.414	ash1	Ash1 (absent, small, or homeotic)-like (Drosophila)
Pfx007820	27.842	17.606	12.932	27.59	187.736	CTPS1	Catalyzes the ATP-dependent amination of UTP to CTP with either L-glutamine or ammonia as the source of nitrogen
Pfx007840	0.157	0.072	0.075	32.679	81.594	TOP2B	Control of topological states of DNA by transient breakage and subsequent rejoining of DNA strands. Topoisomerase II makes double-strand breaks
Pfx007841	0.678	16.065	31.201	34.849	32.252	NGLY1	N-glycanase 1
Pfx007878	1.776	20.406	39.084	64.356	50.43	ABCF1	ATP-binding cassette, sub-family F
Pfx007885	13.746	11.581	21.436	96.083	526.511	EIF3I	component of the eukaryotic translation initiation factor 3 (eIF-3) complex, which is involved in protein synthesis of a specialized repertoire of mRNAs and, together with other initiation factors, stimulates binding of mRNA and methionyl-tRNAi to the 40S ribosome. The eIF-3 complex specifically targets and initiates translation of a subset of mRNAs involved in cell proliferation
Pfx007886	1718.35	1059	676.853	983.657	483.164	Rpd3	Belongs to the histone deacetylase family. HD Type 1 subfamily
Pfx007892	6.086	20.35	26.192	38.959	54.1	E2F3	Transcription factor
Pfx007910	0.367	0.764	0.525	5.605	17.202	C6orf47	Domain of unknown function (DUF4661)
Pfx007937	0.01	0.067	0.243	0.732	11.803	NPR1	Natriuretic peptide receptor
Pfx007940	0.046	0.114	0.187	13.138	1.4	dtnbp1	Dystrobrevin binding protein 1b
Pfx007967	45.523	242.088	615.32	999.286	219.825	CHTOP	Chromatin target of
Pfx007973	8.907	52.115	224.802	399.803	15.947		Zgc 171704
Pfx007983	0.534	3.733	6.627	217.767	50.658	POLR3GL	Polymerase (RNA) III (DNA directed) polypeptide G like a
Pfx008029	0.033	0.759	2.1	2.923	25.29		positive regulation of caveolin-mediated endocytosis
Pfx008045	216.323	219.482	203.703	287.314	552.395	SUMO4	SMT3 suppressor of mif two 3 homolog 2b
Pfx008046	0.028	0.109	0.202	28.944	20.005	HN1	Hematological and neurological expressed
Pfx008070	1.68	9.867	23.123	74.018	13.379	CBX2	Chromobox homolog 2
Pfx008094	233.295	124.634	50.035	59.567	113.281	TUFM	Tu translation elongation factor, mitochondrial
Pfx008095	0.435	1.09	2.8	13.798	65.933	HSPBP1	HSPA (heat shock 70kDa) binding protein, cytoplasmic cochaperone 1
Pfx008136	0.067	0.947	1.606	4.957	44.11	NA	NA
Pfx008139	0.902	6.134	9.855	23.775	73.875	DDX47	DEAD (Asp-Glu-Ala-Asp) box polypeptide 47
Pfx008173	5.144	54.009	102.818	119.166	51.231	NOL12	Nucleolar protein
Pfx008216	1341.82	789.968	469.901	621.253	270.674	EWSR1	Ewing sarcoma breakpoint region
Pfx008222	143.978	165.218	142.18	234.918	208.781	Rox8	Nucleolysin TIA-1 isoform
Pfx008238	1.344	3.456	10.806	15.78	28.317	HK2	Belongs to the hexokinase family
Pfx008255	46.911	91.592	96.319	116.081	68.264	SUDS3	Suppressor of defective silencing 3 homolog (SDS3, S. cerevisiae)
Pfx008262	2.965	23.71	59.551	371.065	389.451	XBP1	X-box binding protein 1
Pfx008279	0.242	0.298	0.574	4.011	4.849	HSCB	iron-sulfur cluster co-chaperone
Pfx008310	8.768	19.367	23.494	65.001	25.317	YPEL1	Yippee-like 1
Pfx008316	219.514	222.669	167.357	236.812	181.208	UBE2L3	protein modification by small protein conjugation
Pfx008325	0.035	0.02	0.015	1.801	1.267	C9orf171	Cilia and flagella associated protein 77
Pfx008372	2.073	6.379	5.715	9.32	0.387	abca2	ATP-binding cassette sub-family A
Pfx008374	7.98	10.838	19.428	20.35	32.258	LIMK2	LIM domain kinase
Pfx008384	0	0.014	0.023	26.37	0.339	DNAJB5	homolog subfamily B member
Pfx008395	18.609	51.74	62.415	71.228	51.811	ZFR	Zinc finger RNA binding protein
Pfx008404	7.201	18.866	18.976	32.643	15.113	SNX18	Sorting nexin
Pfx008438	0	0.021	0.494	33.165	16.258	DMRT2	doublesex and mab-3 related transcription factor
Pfx008444	2571.92	2534.77	1641.99	2758.45	3545.69	CTSL	Belongs to the peptidase C1 family
Pfx008475	45.53	103.29	121.843	124.414	28.564	RASA1	RAS p21 protein activator
Pfx008520	0.703	0.938	1.658	7.865	15.659	MRPS30	ribosomal protein S30
Pfx008525	18.627	29.13	36.58	47.853	90.983	scarb2	Scavenger receptor class B, member
Pfx008556	0.827	6.177	16.097	32.493	1.006		regulator of G-protein signaling
Pfx008588	0.325	1.151	1.315	1.845	3.154	ARSK	Arylsulfatase family, member K
Pfx008669	0	0.014	0.011	1.588	0.278	WSCD2	WSC domain containing 2
Pfx008670	0	0	0	1.981	3.433	NA	NA
Pfx008727	105.195	116.909	123.458	159.566	70.294	NCAPH	Regulatory subunit of the condensin complex, a complex required for conversion of interphase chromatin into mitotic-like condense chromosomes
Pfx008736	4.409	29.386	35.663	39.956	26.374	GTF2H2	General transcription factor IIH
Pfx008748	0.837	1.884	1.707	6.048	7.38		Major histocompatibility complex class I-related gene protein-like
Pfx008777	0.782	0.721	1.002	2.713	14.824	MMAB	Methylmalonic aciduria (cobalamin deficiency) cblB type
Pfx008782	11.008	11.446	14.599	16.964	10.436	ACACB	acetyl-CoA carboxylase
Pfx008784	0.018	0.039	0.055	0.69	0.452		E3 ubiquitin-protein ligase RNF213-like
Pfx008808	0.322	0.449	0.256	4.941	8.014	NA	NA
Pfx008814	0.032	0.056	0.042	1.733	0.026	NA	NA
Pfx008818	0.129	0.227	0.058	2.978	3.898	NA	NA
Pfx008824	2.912	17.622	33.059	39.188	16.254	LIFR	Leukemia inhibitory factor
Pfx008826	11.721	6.219	4.411	5.368	14.971	LMBRD2	LMBR1 domain containing
Pfx008841	2.296	4.446	4.753	13.273	29.224	PTRHD1	peptidyl-tRNA hydrolase
Pfx008851	9.809	20.837	40.85	51.379	17.533	FLVCR1	Feline leukemia virus subgroup C
Pfx008853	9.225	31.616	47.553	54.45	45.496	NSL1	NSL1, MIND kinetochore complex component, homolog (S. cerevisiae)
Pfx008854	1.269	3.22	3.951	5.615	4.751	ATF3	Transcription factor
Pfx008874	0.463	6.242	23.715	28.612	48.858	CAD	Carbamoyl-phosphate synthetase 2, aspartate transcarbamylase, and dihydroorotase
Pfx008884	29.332	38.677	52.628	64.888	83.419	CD164	heterophilic cell-cell adhesion via plasma membrane cell adhesion molecules
Pfx008889	0.021	0.199	0.352	35.362	4.973	FOXO3	Forkhead box
Pfx008922	0.285	1.566	3.385	4.859	21.738	WASF1	protein family member 1
Pfx008926	3.153	7.683	14.06	15.093	11.979	NCOA7	Nuclear receptor coactivator
Pfx008929	3.66	20.505	23.692	37.65	59.884		Plectin repeat
Pfx008959	0	0	0.111	3.764	0.42	NA	NA
Pfx008966	0	0	0	1.075	2.881	NA	NA
Pfx009009	7.59	10.723	10.215	10.929	13.865	ARV1	ARV1 homolog, fatty acid homeostasis modulator
Pfx009036	16.498	33.665	45.629	54.74	24.718	GPATCH2	G patch domain containing 2
Pfx009037	0.024	0.112	0.128	1.888	0.625	LPIN1	Phosphatidate phosphatase
Pfx009047	2.045	8.961	40.656	131.711	127.452	rab10	RAB10, member RAS oncogene family
Pfx009065	5.597	5.005	6.079	24.25	54.482	MRPL19	ribosomal protein L19
Pfx009156	2.902	2.27	2.213	12.909	5.615	TRAF3IP2	TRAF3 interacting protein 2
Pfx009160	15.971	47.866	66.699	110.145	121.881	RPF2	Ribosome production factor 2 homolog
Pfx009203	80.026	46.312	36.658	45.447	110.594	UTP15	U3 small nucleolar
Pfx009206	10.156	30.547	88.688	150.043	38.001	DNAJA2	homolog subfamily A member
Pfx009259	2.364	14.581	23.911	32.189	19.714		Peptidase family M41
Pfx009267	0.044	0.01	0.007	2.668	1.566		Heterogeneous nuclear ribonucleoproteins C1 C2-like
Pfx009283	0.364	9.14	25.461	38.67	26.146	WASHC1	WAS protein family homolog
Pfx009343	2.871	21.439	36.047	43.748	41.701	CLASRP	CLK4-associating serine arginine rich
Pfx009350	0.086	0.285	0.469	2.881	5.849	SIPA1L3	Signal-induced proliferation-associated
Pfx009372	0.485	1.987	5.564	6.358	7.101	RNPEPL1	Arginyl aminopeptidase (aminopeptidase B)-like 1
Pfx009381	7.624	25.057	42.212	57.432	75.099	EIF2A	Functions in the early steps of protein synthesis of a small number of specific mRNAs. Acts by directing the binding of methionyl-tRNAi to 40S ribosomal subunits. In contrast to the eIF- 2 complex, it binds methionyl-tRNAi to 40 S subunits in a codon- dependent manner, whereas the eIF-2 complex binds methionyl-tRNAi to 40 S subunits in a GTP-dependent manner. May act by impiging the expression of…
Pfx009410	106.891	52.426	33.725	38.305	55.603	PDCD10	hydrogen peroxide-mediated programmed cell death
Pfx009442	90.389	146.586	152.505	155.113	196.915	AKT2	V-akt murine thymoma viral oncogene homolog 2
Pfx009457	174.959	177.222	174.791	220.853	62.665	APLP2	Amyloid beta (A4) precursor-like protein 2
Pfx009473	116.691	131.057	119.435	150.467	86.448	IDH2	Belongs to the isocitrate and isopropylmalate dehydrogenases family
Pfx009474	0.009	0	0.026	0.28	0.622	RASGRF1	guanine nucleotide-releasing factor
Pfx009478	0.034	0.038	0.022	0.101	0.128	RELN	Reelin-like
Pfx009489	7.994	48.807	54.267	63.999	66.86	SRPR	Signal recognition particle receptor
Pfx009541	0.03	0.088	0.121	9.723	77.95	CFTR	Epithelial ion channel that plays an important role in the regulation of epithelial ion and water transport and fluid homeostasis. Mediates the transport of chloride ions across the cell membrane. Channel activity is coupled to ATP hydrolysis. The ion channel is also permeable to HCO(3-)
Pfx009553	54.141	206.962	217.374	224.839	49.391	KIF23	Belongs to the TRAFAC class myosin-kinesin ATPase superfamily. Kinesin family
Pfx009591	5.913	13.958	15.831	18.216	19.271	RSPRY1	RING finger and SPRY
Pfx009616	1.542	6.588	5.002	46.216	41.41	WEE1	WEE1 G2 checkpoint kinase
Pfx009646	2.619	14.534	15.195	27.714	2.005		TERF1-interacting nuclear factor 2 N-terminus
Pfx009675	0	0.01	0.008	1.047	0.644	KCNG4	Potassium voltage-gated channel, subfamily G, member
Pfx009684	5.902	26.446	41.628	45.115	93.187	URI1	Unconventional prefoldin RPB5 interactor
Pfx009702	0.367	8.34	16.698	30.96	83.987	KLHL36	Kelch-like
Pfx009728	2.564	17.922	32.134	68.887	70.18	PRPF18	PRP18 pre-mRNA processing factor 18 homolog (yeast)
Pfx009777	2.609	2.673	2.859	3.144	2.564		Transcription initiation factor TFIID subunit 4-like
Pfx009778	6.32	39.971	105.627	127.278	95.686	LSM14A	LSM14 homolog Aa (SCD6, S. cerevisiae)
Pfx009794	0.126	1.023	1.954	5.096	105.659	CYP1A1	Cytochromes P450 are a group of heme-thiolate monooxygenases
Pfx009808	1.619	8.302	16.359	25.89	2.478	DHX36	DEAH (Asp-Glu-Ala-His) box polypeptide 36
Pfx009810	0	0	0.019	1.13	0.945	MME	Membrane metalloendopeptidase
Pfx009882	74.688	103.884	80.808	180.264	281.731	bcl2l10	BCL2-like 10 (apoptosis facilitator)
Pfx009902	0.115	0.325	0.37	19.218	61.737	SEMA6D	Sema domain, transmembrane domain (TM), and cytoplasmic domain, (semaphorin) 6D, like
Pfx009904	893.003	481.295	280.54	356.893	172.548	MYEF2	Myelin expression factor 2
Pfx009923	7.431	17.853	59.545	105.253	68.575		mRNA splice site selection
Pfx009937	0	0	0.009	0.016	0.008	NLRP12	Fish-specific NACHT associated domain
Pfx009966	8.965	51.415	50.838	51.26	93.123	BRMS1L	Breast cancer metastasis-suppressor 1-like
Pfx009967	2.339	3.281	4.927	5.141	12.972	RALGAPA1	Ral GTPase activating protein, alpha subunit 1 (catalytic)
Pfx009971	5.647	13.297	21.551	72.529	120.565	PSMA6	subunit alpha
Pfx009974	44.992	31.096	27.989	48.374	45.084	FBXO33	F-box protein 33
Pfx009977	35.843	153.666	200.883	222.321	141.053	PNN	Pinin, desmosome associated protein
Pfx009979	0.344	0.574	0.611	0.741	0.78	CCDC175	Coiled-coil domain containing 175
Pfx010056	140.543	19.969	4.429	8.059	28.676	WDHD1	WD repeat and HMG-box
Pfx010064	1.768	4.965	13.264	14.021	15.438		Zinc finger MYM-type protein 4-like
Pfx010102	0.75	10.418	17.128	25.902	21.279	WARS	Belongs to the class-I aminoacyl-tRNA synthetase family
Pfx010139	9.866	9.073	9.121	17.75	27.721	DYNC1H1	1 heavy chain 1
Pfx010189	161.183	152.74	138.548	230.363	39.271	spint1	Serine peptidase inhibitor, Kunitz type 1
Pfx010205	0.038	0.182	0.734	21.828	47.806	GRHL1	Grainyhead-like protein 1 homolog
Pfx010231	0.213	1.625	3.669	14.623	31.16	pkdcc	Protein kinase domain containing, cytoplasmic
Pfx010255	0	0	0.48	29.78	6.428	NA	NA
Pfx010380	0	0.015	0.022	4.803	28.244	KIF26A	Belongs to the TRAFAC class myosin-kinesin ATPase superfamily. Kinesin family
Pfx010404	1.007	2.246	2.368	4.408	22.255	TYRO3	TYRO3 protein tyrosine kinase
Pfx010409	76.902	124.476	85.005	118.874	35.257		Lectin, galactoside-binding, soluble, 3 (galectin 3)-like
Pfx010411	0.005	0.045	0.111	9.059	27.606	DACT1	Dapper homolog 1
Pfx010421	1.085	10.35	15.348	15.672	11.315	AHI1	Abelson helper integration site 1
Pfx010437	4.084	12.277	12.92	40.674	25.298	SKIP	SAM and SH3
Pfx010466	1.828	12.433	15.557	22.401	1.211	RUNX2	Runt-related transcription factor
Pfx010468	71.659	201.991	176.866	235.08	52.505	CDC5L	RNA polymerase II transcription regulator recruiting activity
Pfx010476	0.133	0.631	0.799	1.977	13.198	TMX4	Thioredoxin-related transmembrane protein 4
Pfx010489	1.871	5.982	7.993	18.827	25.849	PTPN21	phosphatase non-receptor type 21
Pfx010491	1.051	4.983	11.194	14.109	18.847	ORC3	Origin recognition complex subunit
Pfx010494	0.052	0.241	0.361	3.18	10.261	SNX14	Sorting nexin 14
Pfx010497	0	0	0.166	17.088	43.631	BMP4	Bone morphogenetic protein 4
Pfx010503	39.042	43.844	36.412	41.187	23.431	AQR	Aquarius intron-binding spliceosomal factor
Pfx010508	0	0	0.009	0.941	16.351	SPRED1	Sprouty-related, EVH1 domain containing 1
Pfx010511	9.771	8.631	5.775	8.809	25.415	ATXN3	Ataxin 3
Pfx010524	10.743	26.221	21.063	22.547	10.247	NEK9	NIMA-related kinase 9
Pfx010549	77.768	200.904	168.537	175.316	89.358	NA	NA
Pfx010554	49.014	318.721	366.858	615.816	115.834	SDC1	Syndecan domain
Pfx010561	0	0.003	0	0.893	17.338	PXDN	Peroxidasin homolog
Pfx010626	0.052	0.108	4.019	187.161	52.722	GRHL3	Grainyhead-like 3
Pfx010642	0	0	0.074	80.086	0.819	PLA2G4F	Phospholipase A2
Pfx010681	1.667	8.594	43.835	95.312	43.717	CCDC6	coiled-coil domain containing
Pfx010717	7.219	13.944	11.868	49.039	125.269	ZNF593	Zinc finger protein
Pfx010718	26.037	46.121	47.472	68.553	126.911	SEPN1	Selenoprotein N, 1
Pfx010731	52.548	220.326	327.405	411.422	152.032	WDR43	WD repeat domain 43
Pfx010736	14.295	30.679	29.672	37.628	42.366	GALE	UDP-galactose-4-epimerase
Pfx010767	419.996	252.91	196.861	279.213	290.992	SRRM1	Serine arginine repetitive matrix
Pfx010775	457.964	107.904	56.695	69.849	195.957		Protein phosphatase 1, catalytic subunit, beta
Pfx010793	5.963	11.062	28.05	30.906	38.805	pten	Phosphatidylinositol 3,4,5-trisphosphate 3-phosphatase and dual-specificity protein phosphatase
Pfx010796	57.769	65.868	139.198	165.126	5.388	PANK1	Pantothenate kinase
Pfx010833	66.301	40.241	35.156	37.11	18.463	ACSS1	acyl-CoA synthetase short-chain family member 1
Pfx010835	1.141	5.23	6.702	7.813	1.461	KCNH1	Potassium voltage-gated channel, subfamily H
Pfx010843	0	0	0	0.906	0.498		ATP binding
Pfx010857	44.465	19.038	14.294	16.51	23.085	IPO11	Importin 11
Pfx010861	0.427	0.685	1.425	11.957	35.751	OXCT1	Key enzyme for ketone body catabolism. Transfers the CoA moiety from succinate to acetoacetate. Formation of the enzyme-CoA intermediate proceeds via an unstable anhydride species formed between the carboxylate groups of the enzyme and substrate
Pfx010869	3.599	1.271	1.415	1.92	0.559	GADD45G	Growth arrest and
Pfx010874	1.369	2.221	2.939	7.123	20.754	ANAPC5	complex subunit 5
Pfx010906	119.907	18.318	7.616	13.935	29.188	BAG4	BCL2-associated athanogene 4
Pfx010918	0.019	0.023	0.031	0.734	0.21		Alpha-2-macroglobulin-like
Pfx010929	5.41	13.907	32.073	32.876	57.257	ARPC5L	Functions as component of the Arp2 3 complex which is involved in regulation of actin polymerization and together with an activating nucleation-promoting factor (NPF) mediates the formation of branched actin networks
Pfx010935	2.958	11.775	39.578	93.478	48.301	POLR3D	Polymerase (RNA) III (DNA directed) polypeptide D
Pfx010949	10.746	9.029	12.933	366.686	1158.7	tubb4b	Tubulin is the major constituent of microtubules. It binds two moles of GTP, one at an exchangeable site on the beta chain and one at a non-exchangeable site on the alpha chain
Pfx010950	0.349	2.371	3.835	87.537	23.335	FGF17	Fibroblast growth factor
Pfx010964	379.668	159.5	142.487	169.143	94.731	OGDH	Oxoglutarate (alpha-ketoglutarate) dehydrogenase b (lipoamide)
Pfx010977	14.156	7.493	6.288	6.543	58.39	NCOR2	nuclear receptor corepressor 2
Pfx010979	12.456	20.828	15.853	17.841	25.27	EP400	E1A binding protein p400
Pfx011015	4.456	5.771	10.25	26.225	111.81		RAB7A, member RAS oncogene family
Pfx011061	2.116	3.515	3.233	21.536	27.968	RFK	Riboflavin kinase
Pfx011066	0.944	6.901	12.932	13.689	12.502	DDX51	Belongs to the DEAD box helicase family
Pfx011067	2.279	17.137	34.18	44.331	38.526	NAA35	N-alpha-acetyltransferase 35, NatC auxiliary subunit
Pfx011090	19.276	24.559	43.346	56.798	69.539	KDM5C	Lysine (K)-specific demethylase 5C
Pfx011152	1.223	1.545	1.817	2.987	3.729		Nicotinamide phosphoribosyltransferase b
Pfx011278	0.165	7.75	9.44	18.514	59.087		Clustered mitochondria protein homolog
Pfx011335	133.977	97.194	94.017	148.49	100.42	TMED7	Transmembrane emp24 protein transport domain containing 7
Pfx011338	12.811	21.346	39.014	55.468	102.179	PGGT1B	Protein geranylgeranyltransferase type I, beta subunit
Pfx011370	0	0	0	0.603	0.158	NA	NA
Pfx011444	4.621	14.48	10.187	14.57	19.344	TSPYL2	Belongs to the nucleosome assembly protein (NAP) family
Pfx011490	0	0	0.011	8.073	13.553	BCAR3	Breast cancer anti-estrogen resistance
Pfx011495	0.062	0.416	1.57	14.737	14.308		PR domain containing 2, with ZNF domain a
Pfx011496	216.613	202.604	183.944	212.888	68.219	RIMKLB	Ribosomal modification protein rimK-like family member A
Pfx011498	1558.52	799.287	569.519	752.089	89.803	SLC16A1	Solute carrier family 16 (monocarboxylic acid transporters), member 1
Pfx011502	2.721	52.177	99.589	125.515	126.992	CAPZA1	F-actin-capping proteins bind in a Ca(2 )-independent manner to the fast growing ends of actin filaments (barbed end) thereby blocking the exchange of subunits at these ends. Unlike other capping proteins (such as gelsolin and severin), these proteins do not sever actin filaments
Pfx011545	869.41	1016.36	639.967	1080.49	355.3		Belongs to the small GTPase superfamily. Rho family
Pfx011585	0.382	0.497	0.38	3.004	3.993	EPHX4	Epoxide hydrolase 4
Pfx011588	77.706	103.078	75.336	89.453	19.362	CBWD1	COBW domain containing
Pfx011637	0	0	0	1.947	3.976		Nuclear receptor subfamily 1, group H, member 5
Pfx011639	0.32	0.7	0.699	1.889	12.897	MAPK13	mitogen-activated protein kinase
Pfx011661	0.507	0.43	0.436	19.111	41.958	slc6a8	Solute carrier family 6 (neurotransmitter transporter, creatine), member 8
Pfx011702	2.602	4.913	4.318	10.689	16.915	ABTB1	Ankyrin repeat and BTB POZ
Pfx011727	44.666	27.839	22.74	23.503	16.376	ACSBG2	acyl-CoA synthetase bubblegum family member 2
Pfx011751	10.778	12.956	20.346	28.557	41.418	PTGES2	Prostaglandin E synthase
Pfx011758	0.73	1.752	3.15	3.99	13.93	SH3GL1	SH3-domain GRB2-like
Pfx011771	3.488	15.352	27.757	46.946	48.927	DMAP1	DNA methyltransferase 1 associated protein 1
Pfx011823	1.571	4.565	6.663	8.422	29.959	DENND2D	DENN MADD domain containing
Pfx011833	2.338	11.135	29.395	31.323	22.852	FPGT	Fucose-1-phosphate guanylyltransferase
Pfx011836	0.027	0.119	0.488	24.315	34.356	NA	NA
Pfx011838	0.041	0.159	0.47	44.936	2.805	SCD	Fatty acid desaturase
Pfx011860	69.052	45.333	32.786	47.724	169.766	ANXA11	Annexin A11-like
Pfx011865	2.131	6.689	8.715	10.076	17.526		zinc finger protein
Pfx011888	0.021	0.023	0.174	4.913	22.84	chst3	Belongs to the sulfotransferase 1 family
Pfx011890	146.78	86.98	51.872	67.601	113.673	GHITM	Growth hormone inducible transmembrane protein
Pfx011907	2.026	3.138	5.914	7.082	3.336		Nuclease-related domain
Pfx011938	0.233	0.65	1.108	8.676	464.517	MFSD8	major facilitator superfamily
Pfx011941	18.04	30.036	75.937	120.861	55.507	polr2a	DNA-dependent RNA polymerase catalyzes the transcription of DNA into RNA using the four ribonucleoside triphosphates as substrates
Pfx011946	0.708	1.432	1.325	7.932	29.035	PNP	The purine nucleoside phosphorylases catalyze the phosphorolytic breakdown of the N-glycosidic bond in the beta- (deoxy)ribonucleoside molecules, with the formation of the corresponding free purine bases and pentose-1-phosphate
Pfx011947	0.53	4.778	6.875	8.667	4.256	NA	NA
Pfx011969	59.461	37.718	24.143	27.661	38.172	EME1	Essential meiotic endonuclease 1 homolog 1 (S. pombe)
Pfx011991	0.254	0.082	0.323	7.075	29.707	MXRA7	Matrix-remodelling associated 7
Pfx011992	2576.97	1474.11	904.958	1227.6	727.655	SRSF2	Serine arginine-rich splicing factor
Pfx011996	0.015	0.071	0.105	4.555	30.355		Synaptopodin 2-like
Pfx012007	1.026	2.279	5.903	12.74	17.288	COX10	Cytochrome c oxidase assembly homolog 10 (yeast)
Pfx012113	487.719	397.146	293.627	461.139	404.765	SAR1A	Secretion associated Ras related GTPase 1A
Pfx012138	96.929	249.444	264.967	367.559	214.92	SLC16A3	monocarboxylate transporter
Pfx012237	0.028	0.038	0.048	1.749	32.924		Supervillin-like
Pfx012349	0.395	5.842	12.533	14.657	8.228	SRCAP	Snf2-related CREBBP activator protein
Pfx012365	0.615	3.625	7.434	27.872	114.038	ETV4	Ets variant gene 4
Pfx012366	147.985	124.946	101.951	152.298	61.698	DHX8	DEAH (Asp-Glu-Ala-His) box polypeptide 8
Pfx012388	0.199	4.01	11.93	16.152	9.068	NFE2L1	Nuclear factor erythroid
Pfx012404	7.145	20.82	31.069	54.081	46.944	BMS1	U3 snoRNA binding
Pfx012543	9.224	24.266	23.462	85.465	88.087	TOP2A	Control of topological states of DNA by transient breakage and subsequent rejoining of DNA strands. Topoisomerase II makes double-strand breaks
Pfx012547	0.977	12.342	26.304	44.609	36.684	TUT1	Terminal uridylyl transferase 1, U6 snRNA-specific
Pfx012551	74.973	101.652	107.836	117.15	91.019	SMARCD2	SWI SNF related, matrix associated, actin dependent regulator of chromatin, subfamily d, member 2
Pfx012558	0.119	0.179	0.297	1.096	1.341		Sushi, nidogen and EGF-like
Pfx012619	5.523	15.459	12.128	22.469	12.222	USP22	ubiquitin carboxyl-terminal hydrolase
Pfx012630	0.034	0.356	0.806	1.411	1.128	TANC2	Tetratricopeptide repeat, ankyrin repeat and coiled-coil containing 2
Pfx012632	22.565	63.679	124.044	147.816	137.791	LSM12	LSM12 homolog
Pfx012688	1544.88	1023.49	727.267	750.785	132.984	KIF22	Belongs to the TRAFAC class myosin-kinesin ATPase superfamily. Kinesin family
Pfx012709	79.037	138.096	127.188	150.127	61.608		acetyltransferase
Pfx012738	0.402	0.206	0.208	28.854	25.381	PCDH1	Protocadherin
Pfx012760	0.054	0.031	0.024	0.332	54.756	GRIA2	glutamate receptor
Pfx012775	1.116	8.689	28.352	44.255	70.935	EIF4E	eukaryotic translation initiation factor
Pfx012783	0.011	0.106	0.462	3.787	14.941		Protocadherin 18b
Pfx012809	2876.82	1833.16	1112.05	1649.65	857.811	HNRNPAB	Heterogeneous nuclear ribonucleoprotein A
Pfx012810	537.555	370.17	230.863	324.491	953.568	GNB2L1	Guanine nucleotide binding protein (G protein), beta polypeptide 2-like 1
Pfx012825	2.102	7.448	24.018	24.288	72.39	MGARP	Mitochondria Localisation Sequence
Pfx012864	0.032	0.027	0.036	34.302	110.438	slc43a1	Solute carrier family 43, member 1a
Pfx012925	0.833	2.555	4.769	6.636	21.309	PTCD3	Pentatricopeptide repeat
Pfx012962	1.21	8.018	18.496	27.805	52.553	ABCB7	ATP-binding cassette sub-family B
Pfx013091	785.403	679.701	460.21	991.766	2961.86		Belongs to the mitochondrial carrier (TC 2.A.29) family
Pfx013122	33.642	106.444	129.921	211.111	66.875	hs6st2	6-O-sulfation enzyme which catalyzes the transfer of sulfate from 3'-phosphoadenosine 5'-phosphosulfate (PAPS) to position 6 of the N-sulfoglucosamine residue (GlcNS) of heparan sulfate
Pfx013134	250.594	590.162	565.025	664.944	405.466	cfl1	Belongs to the actin-binding proteins ADF family
Pfx013175	19.327	7.732	5.492	5.511	14.356	CENPU	centromere protein
Pfx013189	24.213	37.883	30.478	42.488	29.067		Nucleophosmin 1b (nucleolar phosphoprotein B23, numatrin)
Pfx013191	0.014	0	1.66	299.358	1.599		Kazal-type serine peptidase inhibitor domain 2
Pfx013248	353.971	524.64	564.047	850.118	88.423	G3BP1	GTPase activating protein (SH3 domain) binding protein 1
Pfx013256	3.215	16.402	29.901	64.37	49.662	MATR3	Matrin 3-like 1.1
Pfx013282	0.255	0.223	0.195	1.153	2.219	ccdc88b	Coiled-coil domain containing 88B
Pfx013284	99.798	161.612	115.262	285.322	944.997	NA	NA
Pfx013334	0	0	0	2.024	0.541	shk-1	Belongs to the potassium channel family
Pfx013365	1.832	11.442	20.739	25.472	20.493		WNK lysine deficient protein kinase
Pfx013385	3.801	3.359	2.139	17.405	13.585	TDG	Thymine DNA
Pfx013416	3.302	6.415	16.521	36.218	93.316	COQ9	Coenzyme Q9 homolog (S. cerevisiae)
Pfx013421	0.655	2.69	4.194	9.058	68.455	NA	NA
Pfx013429	0.851	6.224	4.033	4.057	11.096	NA	NA
Pfx013473	4.09	13.706	14.103	15.374	18.109	KDM7A	demethylase
Pfx013480	0.529	4.871	16.081	28.162	11.071	LRRC29	Leucine rich repeat containing 29
Pfx013496	0.385	4.802	7.598	8.047	5.428	KITLG	Kit ligand
Pfx013500	0.011	0.201	0.352	29.528	74.756	DUSP6	Belongs to the protein-tyrosine phosphatase family. Non-receptor class dual specificity subfamily
Pfx013533	7.032	8.357	6.525	9.911	148.842	CA5B	carbonic anhydrase
Pfx013540	23.527	50.613	128.45	331.897	264.08	MAP1LC3B	Microtubule-associated protein 1 light chain 3 beta
Pfx013556	1.317	1.064	1.128	1.385	5.66	SNTB2	Syntrophin, beta 2 (dystrophin-associated protein A1, 59kDa, basic component 2)
Pfx013624	20.523	24.051	33.554	42.543	24.099	kuz	A disintegrin and metalloprotease domain 10b
Pfx013625	0.064	0.116	0.062	97.451	3253.21	LGALS2	Lectin, galactoside-binding, soluble, 2
Pfx013643	212.011	172.206	93.703	203.939	1289.41	RPS17	ribosomal small subunit assembly
Pfx013660	0.257	0.305	0.227	1.128	0.416	SLC7A10	Solute carrier family 7 (neutral amino acid transporter light chain, asc system), member
Pfx013694	0.279	2.945	5.866	10.416	7.19	ADCK2	aarF domain containing kinase 2
Pfx013695	28.622	71.992	56.988	67.377	13.783	BBS4	Bardet-Biedl syndrome 4
Pfx013756	116.622	199.086	169.315	176.658	40.838	CWF19L1	CWF19-like 1, cell cycle control
Pfx013761	21.789	155.705	473.141	691.148	358.786	BTG1	B-cell translocation gene 1
Pfx013772	7.545	14.407	29.641	35.52	20.335	ARID2	AT rich interactive domain 2 (ARID, RFX-like)
Pfx013778	5.002	29.654	102.31	102.632	90.936	MTPN	Myotrophin
Pfx013796	1.92	5.148	20.528	50.618	106.911	CDKN1C	Cyclin-dependent kinase inhibitor
Pfx013866	24.862	37.645	38.011	58.177	28.914	AGBL2	ATP GTP binding protein-like 2
Pfx013885	0.802	0.553	0.472	20.189	149.382	LAMB1	laminin subunit
Pfx013953	0.631	1.86	3.117	3.842	8.786	FANCF	Fanconi anemia, complementation group F
Pfx013972	0.174	0.575	1.309	4.265	11.551	RBL2	Retinoblastoma-like
Pfx013986	135.229	265.519	241.747	244.765	69.567	TMPO	Thymopoietin b
Pfx014017	2.931	4.149	6.447	11.536	4.889	PDCD2L	Programmed cell death
Pfx014039	0	0	0.023	1.023	2.327	TH	tyrosine
Pfx014056	0.012	0.002	0.043	72.247	237.257	ABCA1	ATP-binding cassette sub-family A
Pfx014141	8.467	8.452	11.275	28.779	44.155	HARS	histidyl-tRNA synthetase
Pfx014149	43.184	139.21	272.17	473.968	301.622	UBE2D2	Ubiquitin-conjugating enzyme E2
Pfx014163	0.044	0.032	0.012	2.44	0.746	gabra6	Gamma-aminobutyric acid (GABA) A receptor, alpha 6a
Pfx014164	1.176	2.932	7.85	22.659	58.547	NUDCD2	NudC domain containing 2
Pfx014198	0.018	0.155	0.301	2.553	16.197	LRRC16A	Capping protein regulator and myosin 1 linker 1
Pfx014213	0	0	0.02	1	0.011		Reverse transcriptase (RNA-dependent DNA polymerase)
Pfx014216	12.366	20.837	26.68	33.509	77.505	tmem65	Transmembrane protein 65
Pfx014220	0.12	0.524	1.238	8.597	0.037		Secretory phospholipase A2 receptor-like
Pfx014226	3.669	26.607	51.203	67.778	65.5	ppp2ca	Serine threonine-protein phosphatase 2A catalytic subunit
Pfx014241	262.518	199.623	204.742	229.719	160.809	CTNNA1	Catenin (cadherin-associated protein), alpha 1
Pfx014250	2.449	4.388	2.29	4.419	75.641		Eva-1 homolog Bb (C. elegans)
Pfx014252	15.1	8.942	4.283	5.751	30.369	MAP7D1	Microtubule-associated protein 7 domain containing 1b
Pfx014286	0.312	0.622	0.98	9.482	7.671	NA	NA
Pfx014287	8.434	5.466	5.042	14.685	29.338	NA	NA
Pfx014288	86.378	69.127	65.392	70.419	153.101	PPT2	Palmitoyl-protein thioesterase 2
Pfx014298	0.142	3.367	3.857	4.828	38.877		Belongs to the MHC class I family
Pfx014309	0	0.101	0	0.075	0.175	NA	NA
Pfx014317	47.119	14.894	12.694	12.721	30.484	ATF6B	Transcription factor
Pfx014366	1.595	5.691	11.309	16.256	14.103	TERT	Telomerase reverse transcriptase
Pfx014384	0.537	3.152	6.364	82.978	42.332	NA	NA
Pfx014443	0	0.016	0.037	1.556	0.153		Complement component C1q domain.
Pfx014444	0.017	0	0.681	140.986	3.579	SAG	retina and pineal gland (arrestin) b
Pfx014463	146.198	80.326	16.099	16.641	18.943	NUMA1	nuclear mitotic apparatus protein 1
Pfx014464	1.437	5.139	5.492	11.865	18.737		Si zfos-2269b6.1
Pfx014480	0	0	0	1.184	1.751	CLDN17	Plays a major role in tight junction-specific obliteration of the intercellular space, through calcium- independent cell-adhesion activity
Pfx014490	4.443	7.705	6.233	22.031	50.179	NA	NA
Pfx014580	0.008	0.294	1.518	34.179	62.501	HNF1B	HNF1 homeobox Ba
Pfx014584	1.143	2.32	1.994	4.432	0.316	NA	NA
Pfx014605	2.035	3.013	7.17	12.005	30.331	MRPL28	ribosomal protein L28
Pfx014717	22.283	99.464	125.681	147.558	31.5	PAK4	P21 protein (Cdc42 Rac)-activated kinase 4
Pfx014785	2.456	14.239	50.468	64.398	15.135	AKAP1	anchor protein
Pfx014786	5.758	8.01	11.014	12.46	11.437	NF1	neurofibromin
Pfx014815	0	0	0.038	41.83	91.235	SLC12A7	Solute carrier family 12 member
Pfx014931	9.445	34.374	58.861	66.779	39.317	BAG6	BCL2-associated athanogene 6
Pfx014980	103.833	110.329	100.903	133.364	46.202	TPR	Translocated promoter region b (to activated MET oncogene)
Pfx015011	0.073	0.116	0.162	2.429	38.33	kirrel2	Kin of IRRE like 3 like
Pfx015102	0	0	0.294	107.175	138.385	SERPINH1	Serpin peptidase inhibitor, clade H (heat shock protein 47), member 1b
Pfx015128	1.12	5.392	8.861	13.261	25.32	PKN2	kinase N2
Pfx015134	193.907	38.622	14.284	19.061	97.32	2022-09-02	Belongs to the TRAFAC class TrmE-Era-EngA-EngB-Septin- like GTPase superfamily. Septin GTPase family
Pfx015144	0.029	0.632	2.923	7.577	25.306	AMOTL2	Angiomotin like 2b
Pfx015146	4.802	4.725	9.278	12.98	11.868	SAP130	histone deacetylase complex subunit
Pfx015150	0.786	7.989	14.508	38.916	70.357		Transposase
Pfx015186	4.166	27.61	45.568	66.556	25.312	PCCB	carboxylase, beta
Pfx015233	36.187	21.222	19.061	28.662	28.942	PTBP1	polypyrimidine tract binding protein
Pfx015241	201.745	170.302	82.573	256.342	2020.46	RPS8	Belongs to the eukaryotic ribosomal protein eS8 family
Pfx015246	5.74	4.36	3.265	6.489	209.693	ASPH	Aspartyl beta-hydroxylase N-terminal region
Pfx015260	587.677	527.611	444.115	610.48	413.614	CTNNB1	Armadillo/beta-catenin-like repeat
Pfx015264	0.081	0.45	2.611	25.901	24.839	RNF44	Ring finger protein 44
Pfx015281	15.792	50.334	90.257	97.893	36.31	DDX41	ATP-dependent RNA helicase activity
Pfx015350	154.885	125.978	71.887	176.918	1160.74	rps15a	ribosomal protein S15a
Pfx015352	1.042	1.166	1.57	1.716	1.161	EPHA10	receptor
Pfx015400	0.22	7.01	16.148	16.747	7.799	REST	RE1-silencing transcription factor
Pfx015412	0	0	0	0.092	0	NA	NA
Pfx015413	59.276	149.625	170.393	223.383	141.614	SRP72	Signal recognition particle
Pfx015418	0	0	0.098	14.771	16.124	lrrn4cl	Leucine-rich repeat neuronal protein 4-like
Pfx015431	0.748	6.844	18.074	41.547	108.934	SPRY1	Sprouty homolog
Pfx015452	0.112	0.257	1.115	2.447	4.135	ZBTB49	Zinc finger and BTB
Pfx015459	542.8	89.717	44.687	126.657	90.881	MCM7	MCM7 minichromosome maintenance deficient 7 (S. cerevisiae)
Pfx015472	1574.6	955.304	554.454	643.398	358.76	SMARCE1	regulator of chromatin, subfamily e, member
Pfx015476	4.512	24.666	27.814	35.282	29.289	RBBP6	zinc ion binding
Pfx015478	2.905	4.858	9.478	24.966	82.729	NDUFAB1	Carrier of the growing fatty acid chain in fatty acid biosynthesis
Pfx015491	5.627	3.349	3.702	7.459	23.195	COG1	oligomeric golgi complex
Pfx015528	0.106	0.424	1.403	25.501	15.441	CCNF	Belongs to the cyclin family
Pfx015550	0.058	0.439	1.137	11.935	57.238	AXIN2	Axin 2 (conductin, axil)
Pfx015574	2.13	13.102	36.58	42.727	47.364	USP36	Ubiquitin specific peptidase 36
Pfx015632	0.254	4.766	10.315	21.982	9.827	GRB2	neurotrophin TRKA receptor binding
Pfx015643	1.627	1.23	1.151	1.95	14.461	SPAG9	Sperm associated antigen
Pfx015646	97.642	66.939	40.812	223.987	2282.61	RPS2	ribosomal protein S2
Pfx015699	0.141	0.855	2.025	6.257	13.192	NA	NA
Pfx015704	902.43	754.067	453.424	642.24	906.573	NDUFA4	NADH dehydrogenase ubiquinone 1 alpha subcomplex
Pfx015712	0	0	0	0.73	0.315	NA	NA
Pfx015720	2.757	14.851	45.885	60.432	16.937	ATXN2L	LsmAD
Pfx015725	0.117	0.862	1.693	10.461	292.075	NUPR1	nuclear protein
Pfx015786	2.731	11.282	29.113	31.361	21.837	LMTK2	Lemur tyrosine kinase 2
Pfx015802	29.902	137.385	122.471	144.209	51.077	UBTF	Upstream binding transcription factor, RNA polymerase I
Pfx015815	0.062	0.197	0.355	1.81	8.609	FAM171A2	Family with sequence similarity 171 member A2
Pfx015820	0.106	0.124	0.483	362.33	1108.55	phospho1	phosphatase
Pfx015839	0.006	0	0	3.179	4.021	SLC6A16	Belongs to the sodium neurotransmitter symporter (SNF) (TC 2.A.22) family
Pfx015858	384.063	281.902	245.088	309.539	83.78	DNAJC7	homolog subfamily C member 7
Pfx015908	1.881	8.047	17.917	19.273	17.963	FAM134C	Family with sequence similarity 134, member C
Pfx015910	0.361	1.631	3.668	15.758	14.464	PLEKHH3	Pleckstrin homology domain containing, family H (with MyTH4 domain) member 3
Pfx015948	291.36	190.109	154.089	186.617	134.554	CSNK1D	casein kinase
Pfx015950	2.615	4.152	5.735	12.519	123.827	PPL	Periplakin
Pfx015953	6.312	37.637	72.501	95.132	39.651	RRN3	RRN3 RNA polymerase I transcription factor homolog (S. cerevisiae)
Pfx015977	1067.32	781.238	401.174	617.196	2386.93	RPL23	cellular response to actinomycin D
Pfx015985	2.137	4.063	6.161	6.974	128.539	RARA	retinoic acid receptor
Pfx016025	349.472	170.158	121.026	150.189	32.077	MED25	Mediator of RNA polymerase II transcription, subunit
Pfx016032	520.469	288.283	181.538	232.858	279.115		Protein phosphatase 1, catalytic subunit, alpha isoform
Pfx016033	0.609	0.821	1.585	9.989	186.759		Plays a major role in tight junction-specific obliteration of the intercellular space, through calcium- independent cell-adhesion activity
Pfx016050	56.148	32.216	21.265	40.039	56.762	SMG1	kinase SMG-1
Pfx016056	1.396	6.911	14.641	77.761	100.046	SRRM2	Serine arginine repetitive matrix
Pfx016081	1.006	7.733	20.733	22.027	24.547	SCAF1	Splicing factor, arginine serine-rich
Pfx016100	0.078	0.415	0.575	8.567	1.898	ARSI	Arylsulfatase family, member I
Pfx016110	197.849	181.399	184.066	198.211	48.268	LARP1	La ribonucleoprotein domain family, member 1
Pfx016123	188.919	128.563	108.476	110.024	46.963	SH3PXD2B	SH3 and PX
Pfx016125	0.209	2.237	5.068	6.386	4.433	ZER1	Zer-1 homolog
Pfx016164	46.749	68.865	69.695	78.458	74.466	SDAD1	SDA1 domain containing 1
Pfx016173	7.738	26.706	30.82	67.514	459.022	ONECUT2	One cut domain, family member
Pfx016179	0.881	23.531	50.9	63.073	40.907	ADD1	Adducin 1 (alpha)
Pfx016182	0.43	12.417	43.011	47.559	28.827	HMGCR	hydroxymethylglutaryl-CoA reductase (NADPH) activity
Pfx016219	27.033	59.829	55.088	160.053	120.94	GSN	Gelsolin a
Pfx016234	14.226	18.216	22.585	34.903	238.461	CAST	calpastatin
Pfx016238	16.525	37.227	35.661	39.601	34.946	GLRX	Glutaredoxin-like domain (DUF836)
Pfx016261	4.557	6.865	9.25	15.629	35.418	ULK1	Unc-51-like kinase 1b (C. elegans)
Pfx016305	2.761	13.935	34.963	92.136	112.016	TXNL1	Thioredoxin-like
Pfx016306	1.327	4.303	11.33	17.071	56.006	NARS	asparaginyl-tRNA synthetase
Pfx016308	0	0.005	0.024	1.076	1.403	unc5d	Unc-5 homolog Da (C. elegans)
Pfx016344	3.399	5.008	15.713	87.546	97.1	NOTCH1	Notch homolog
Pfx016348	2.448	18.906	37.13	37.562	19.244	C18orf25	Chromosome 18 open reading frame 25
Pfx016371	167.368	134.237	70.27	201.618	2392.84	RPL35	ribosomal protein
Pfx016372	85.928	214.184	269.495	465.642	576.73	UQCR10	Ubiquinol-cytochrome c reductase, complex III subunit X
Pfx016376	10.648	28.352	37.077	63.817	34.3	F2RL1	Coagulation factor II (thrombin) receptor-like 1, tandem duplicate
Pfx016452	979.104	645.092	350.522	413.737	262.281	EIF4EBP1	Eukaryotic translation initiation factor 4E binding protein 1
Pfx016500	143.286	102.462	66.421	181.392	1839.1	RPL17	Belongs to the universal ribosomal protein uL22 family
Pfx016508	0	0	1.622	369.597	28.361	TBX6	T-box gene 16
Pfx016518	0.879	1.923	3.75	7.113	42.406	SPTAN1	Spectrin alpha
Pfx016522	3.37	7.585	6.176	28.444	16.694	ADORA2A	Receptor for adenosine. The activity of this receptor is mediated by G proteins which activate adenylyl cyclase
Pfx016541	25.358	219.865	312.891	317.963	45.839	CAMLG	Calcium signal-modulating cyclophilin ligand
Pfx016558	0.178	0.396	0.454	0.739	1.474		Glutamate receptor, ionotropic, AMPA 4b
Pfx016570	171.54	32.38	12.414	14.319	30.582	CHEK1	CHK1 checkpoint homolog (S. pombe)
Pfx016584	3.653	3.349	1.588	2.053	6.83	C11orf70	Chromosome 11 open reading frame 70
Pfx016623	0.398	2.004	5.064	5.819	11.711	NFRKB	nuclear factor related to
Pfx016647	0.321	0.467	2.659	6.403	27.795	SUMF2	factor 2
Pfx016691	3.913	8.508	10.457	14.217	5.571	SLC7A3	Solute carrier family 7 (cationic amino acid transporter, y system), member
Pfx016695	27.272	148.019	172.04	302.006	285.889	NHP2	H ACA ribonucleoprotein complex subunit
Pfx016716	9.804	66.479	87.171	214.812	483.856	HNRNPH1	heterogeneous nuclear ribonucleoprotein
Pfx016727	20.437	30.052	32.98	160.36	222.986	OTUB2	OTU domain, ubiquitin aldehyde binding 1a
Pfx016760	11.662	233.864	425.601	448.066	769.059	SLC3A2	Solute carrier family 3, member 2b
Pfx016763	27.102	14.689	8.332	8.992	13.361	BSCL2	Bernardinelli-Seip congenital lipodystrophy 2
Pfx016767	2.477	8.402	9.785	10.748	11.696	ESRRA	Estrogen-related receptor alpha
Pfx016812	2.521	44.692	84.318	109.24	53.932	ccdc82	coiled-coil domain-containing protein 82
Pfx016837	15.875	94.232	128.247	293.186	111.867	FAM64A	Family with sequence similarity 64, member A
Pfx016863	0.347	1.76	5.771	7.501	4.64		MAX binding protein b
Pfx016866	26.797	61.861	47.773	60.317	87.943	FAM114A2	Family with sequence similarity 114, member A2
Pfx016867	40.304	23.965	12.995	73.271	382.213	COX7B	Cytochrome c oxidase subunit
Pfx016910	10.805	32.635	41.83	45.096	11.603	UBTD2	Ubiquitin domain containing 2
Pfx016915	436.428	486.728	396.879	408.886	153.522	CCT6A	Chaperonin containing TCP1, subunit 6A (zeta 1)
Pfx016918	58.79	186.749	152.213	236.466	361.991	DKC1	Dyskeratosis congenita 1, dyskerin
Pfx016947	0.226	0.742	1.087	2.164	15.721	SHROOM1	Shroom family member 1
Pfx016983	133.2	125.797	113.006	134.84	145.161	CPSF6	Cleavage and polyadenylation
Pfx017026	7.271	19.612	19.433	32.308	64.409	KDM7A	demethylase
Pfx017032	0.017	0.035	0.1	2.389	0.261	NA	NA
Pfx017038	9.894	14.126	25.238	170.501	70.927	MDM2	Transformed 3T3 cell double minute 2 homolog (mouse)
Pfx017052	144.437	118.975	105.484	115.743	34.584	TMPO	Thymopoietin a
Pfx017092	0.101	0.423	0.614	1.292	25.25	SMO	Belongs to the G-protein coupled receptor Fz Smo family
Pfx017101	0.982	5.666	16.218	18.114	31.292	OPTN	Optineurin
Pfx017106	25.003	35.69	43.224	74.884	24.356	TTLL12	Tubulin tyrosine ligase-like family, member 12
Pfx017125	829.347	688.929	404.476	459.409	65.085	LSM8	LSM8 homolog, U6 small nuclear RNA associated
Pfx017140	0.325	0.255	0.386	40.026	2.734	ADM2	Adrenomedullin 2a
Pfx017152	0.391	1.292	1.182	2.477	4.773	TSPAN12	Tetraspanin 12
Pfx017175	5.673	91.779	196.869	256.288	505.098	NET1	Domain found in Dishevelled, Egl-10, and Pleckstrin (DEP)
Pfx017182	0	0.007	0.005	3.978	15.113	SEMA3A	Sema domain, immunoglobulin domain (Ig), short basic domain, secreted, (semaphorin) 3Aa
Pfx017219	14.247	14.883	17.819	36.861	53.163	TMBIM4	Transmembrane BAX inhibitor motif containing 4
Pfx017251	0	0	0	21.19	7.546	TFEC	Transcription factor EC
Pfx017260	71.677	25.38	7.768	24.41	72.958	IFRD1	Interferon-related developmental regulator 1
Pfx017268	0.417	9.331	19.267	28.795	18.91	UTP20	UTP20, small subunit (SSU) processome component, homolog (yeast)
Pfx017311	1.414	6.203	4.824	11.225	23.875		transposition, RNA-mediated
Pfx017322	0.314	5.891	23.204	27.896	18.195	ZBED4	zinc finger BED
Pfx017474	5.927	10.574	14.131	15.552	246.634	MSGN1	Mesogenin 1
Pfx017491	0.047	0.01	0.072	75.139	215.478	SLC13A4	Solute carrier family 13
Pfx017492	0.778	0.329	0.357	33.735	74.211	COA6	Cytochrome c oxidase assembly factor 6 homolog
Pfx017504	5.137	43.371	64.953	76.236	9.934	ZNF800	zinc finger protein
Pfx017548	91.058	68.351	54.513	78.949	57.987	NRF1	Nuclear respiratory factor 1
Pfx017630	2.951	15.936	40.531	49.468	58.175	ZHX3	Zinc fingers and homeoboxes
Pfx017632	70.868	21.229	17.748	172.743	83.874	top1	Topoisomerase (DNA) I
Pfx017635	0.181	1.142	2.657	15.48	90.884	TP53INP2	Tumor protein p53-inducible nuclear protein
Pfx017641	767.292	598.451	427.396	1150.22	503.796	NA	NA
Pfx017695	0.068	0.169	0.105	5.375	261.921	SLC39A5	Solute carrier family 39 (zinc transporter), member 5
Pfx017702	397.911	268.106	170.132	236.897	1183.03	CD63	CD63 antigen
Pfx017756	0.406	1.98	9.755	25.744	35.491	HUWE1	HECT, UBA and WWE domain containing 1
Pfx017768	0.08	0.226	0.134	2.518	8.255	ARHGEF25	rho guanine nucleotide exchange factor
Pfx017771	15.155	159.896	210.979	260.96	50.525	ACVR1B	Activin A receptor, type IB
Pfx017796	17.403	24.824	37.318	529.701	15.061	RND1	Belongs to the small GTPase superfamily. Rho family
Pfx017802	0.169	0.348	0.621	2.438	3.625	C1orf127	Chromosome 1 open reading frame 127
Pfx017814	10.064	23.914	28.314	102.853	89.51	SLC25A33	Solute carrier family 25 member
Pfx017863	0	0.047	0.695	271.7	144.764	PLEKHN1	family N member 1
Pfx017885	0.275	0.816	1.307	2.147	9.342	VPS13D	Vacuolar protein
Pfx017935	409.721	287.439	174.131	402.752	2155.78	rpl10	Ribosomal protein L10
Pfx017973	0.091	0.413	0.362	1.458	1.232	IDH3G	Isocitrate dehydrogenase NAD subunit
Pfx017986	16.457	45.052	51.668	71.12	29.557	TFIP11	Involved in pre-mRNA splicing, specifically in spliceosome disassembly during late-stage splicing events
Pfx018003	0.012	0.054	0.146	4.662	27.079		Belongs to the class I-like SAM-binding methyltransferase superfamily. C5-methyltransferase family
Pfx018011	11.978	9.395	7.527	8.585	0.86		Major facilitator superfamily domain-containing protein
Pfx018015	4.112	10.762	11.722	15.024	0.977	SNPH	Syntaphilin b
Pfx018069	278.222	222.882	176.269	193.237	133.406	EIF4B	eukaryotic translation initiation factor
Pfx018083	235.918	178.485	82.446	209.822	1123.61	RPS21	Belongs to the eukaryotic ribosomal protein eS21 family
Pfx018089	3.597	12.553	23.589	25.537	9.229	SLC2A4RG	SLC2A4 regulator
Pfx018135	158.943	394.414	394.133	670.957	164.375	sall4	Sal-like 4 (Drosophila)
Pfx018175	0.011	0	0.003	2.162	0.59	ITIH6	Inter-alpha-trypsin inhibitor heavy chain
Pfx018188	2.876	5.587	5.745	6.305	9.991	ZBTB48	zinc finger and BTB
Pfx018199	0.393	2.819	21.308	56.682	16.98	CCNT1	Belongs to the cyclin family
Pfx018201	0.02	0.21	0.362	76.985	214.576	TUBA1B	Tubulin is the major constituent of microtubules. It binds two moles of GTP, one at an exchangeable site on the beta chain and one at a non-exchangeable site on the alpha chain
Pfx018204	0.173	0.158	0.226	13.866	98.64	TUBA1B	Tubulin is the major constituent of microtubules. It binds two moles of GTP, one at an exchangeable site on the beta chain and one at a non-exchangeable site on the alpha chain
Pfx018225	129.367	407.787	535.136	566.379	197.285	CBX5	Chromobox homolog 5 (HP1 alpha homolog, Drosophila)
Pfx018226	1050.71	665.815	386.861	684.143	510.748	HNRNPA0	Heterogeneous nuclear ribonucleoprotein
Pfx018229	37.057	38.89	30.699	35.33	115.932	CSAD	Cysteine sulfinic acid decarboxylase
Pfx018283	4.463	48.312	95.563	145.018	85.667	SYAP1	Synapse associated protein 1
Pfx018293	0.527	0.616	0.694	87.123	138.081	NA	NA
Pfx018294	0.473	0.705	1.135	123.957	180.905	CPEB2	Cytoplasmic polyadenylation element binding protein 2
Pfx018295	0	0	0	16.322	44.422	NDNF	Neuron-derived neurotrophic factor
Pfx018313	2.438	11.306	31.757	52.692	29.438	STK35	Belongs to the protein kinase superfamily
Pfx018334	0	0	0.034	2.584	77.453	PLAUR	Ly-6 antigen / uPA receptor -like domain
Pfx018358	44.39	38.404	27.399	29.447	17.081		Ring finger protein
Pfx018373	0.059	0.134	0.431	19.575	102.007		Cytochrome P450, family 2, subfamily AA, polypeptide
Pfx018394	11.288	20.238	47.923	131.754	310.295	TCP1	assists the folding of proteins upon ATP hydrolysis
Pfx018402	11.758	8.866	6.979	23.741	0.26		Dickkopf-related protein 2-like
Pfx018424	0.636	1.412	1.682	12.201	26.153	EPHB4	cell migration involved in sprouting angiogenesis
Pfx018443	4.628	3.565	7.023	13.797	39.737	VPS51	Vacuolar protein sorting 51 homolog (S. cerevisiae)
Pfx018465	6.309	8.335	8.974	15.941	19.782	C2CD2	C2 calcium-dependent domain containing 2
Pfx018481	5.617	13.045	24.541	46.562	20.979		Zinc finger domain in CG10631, C. elegans LIN-15B and human P52rIPK.
Pfx018500	444.335	535.266	537.23	721.484	213.344	CLDN7	Plays a major role in tight junction-specific obliteration of the intercellular space
Pfx018504	928.482	1157.08	835.655	1424.39	1115.78	npm1	Nucleophosmin 1a (nucleolar phosphoprotein B23, numatrin)
Pfx018547	344.947	216.049	119.58	769.584	4748.63	NA	NA
Pfx018554	6.374	8.389	17.887	106.118	13.821	ACAT1	acetyl-Coenzyme A acetyltransferase 1 (acetoacetyl Coenzyme A thiolase)
Pfx018578	0.102	0.146	0.195	0.44	0.399	SEZ6	6 homolog
Pfx018580	4.161	32.809	45.542	56.829	23.388	PHF12	PHD finger protein
Pfx018584	0	0.11	0.827	2.169	2.637	PLEKHB1	Pleckstrin homology domain containing, family B (evectins) member 1
Pfx018589	10.917	22.143	28.685	37.318	26.839	RSF1	Remodeling and spacing factor
Pfx018607	11.776	25.009	29.521	31.487	12.932	RFX3	Regulatory factor X, 3 (influences HLA class II expression)
Pfx018636	2.722	9.53	12.735	15.459	13.61	MIER3	Mesoderm induction early response 1, family member 3
Pfx018644	12.263	16.322	61.531	256.459	1867.2	PPIA	PPIases accelerate the folding of proteins. It catalyzes the cis-trans isomerization of proline imidic peptide bonds in oligopeptides
Pfx018660	0.008	0.036	0.072	4.524	18.753		Huntingtin interacting protein 1 related
Pfx018669	273.641	132.618	114.656	241.511	59.094	DEPDC1B	DEP domain containing 1B
Pfx018733	0.317	4.368	7.419	10.562	76.308	COA4	Cytochrome c oxidase assembly factor 4 homolog
Pfx018765	8.363	42.64	66.513	177.633	8.582	HUNK	Hormonally up-regulated
Pfx018784	7.207	32.24	81.784	83.215	35.322	SCAF4	SR-related CTD-associated factor 4a
Pfx018801	0	0	0	1.154	1.824	NA	NA
Pfx018846	374.266	283.518	254.722	745.21	2599.73		heat shock
Pfx018848	1.941	37.197	61.261	81.849	65.414	PWP1	PWP1 homolog (S. cerevisiae)
Pfx018858	4.904	39.304	37.6	121.326	69.82	crebzf	CREB ATF bZIP transcription
Pfx018899	1953.41	953.338	611.161	764.989	140.022	LMNB1	Belongs to the intermediate filament family
Pfx018913	0	0	0.011	0.089	0.252	robo	Immunoglobulin V-set domain
Pfx018916	226.617	97.576	88.601	183.409	314.947	PPP2CB	Protein phosphatase 2 (formerly 2A), catalytic subunit
Pfx018928	20.321	53.355	63.701	72.048	30.901	IL6ST	Interleukin 6 signal transducer
Pfx018955	1568.81	1132.43	624.567	814.645	914.632	HNRNPDL	Heterogeneous nuclear ribonucleoprotein D-like
Pfx018980	5.667	16.544	23.03	23.329	0.507	LRP5L	lipoprotein receptor-related protein
Pfx018995	67.297	232.202	271.796	316.899	112.618	DGCR2	DiGeorge syndrome critical region gene 2
Pfx019000	0.06	1.349	0.608	4.637	9.144	NA	NA
Pfx019060	0.973	6.107	14.447	21.644	10.52	NFKBIL1	Nuclear factor of kappa light polypeptide gene enhancer in B-cells inhibitor-like 1
Pfx019064	46.494	125.161	205.229	242.538	56.937	PPTC7	PTC7 protein phosphatase homolog b (S. cerevisiae)
Pfx019073	125.881	138.373	111.701	115.984	22.92	SLC20A1	Sodium-phosphate symporter which plays a fundamental housekeeping role in phosphate transport
Pfx019112	279.039	271.04	265.064	338.3	156.064	PPP2R2A	regulatory subunit B alpha
Pfx019118	0.808	4.816	10.074	15.004	14.948	TMEM230	Transmembrane protein 230
Pfx019169	183.755	49.414	55.177	82.239	184.225	HSDL2	Hydroxysteroid dehydrogenase like 2
Pfx019170	216.537	168.097	140.486	181.193	62.36	tjp2	Tight junction protein
Pfx019172	2.257	4.015	4.521	8.96	36.439	SMC5	Structural maintenance of chromosomes
Pfx019173	5.86	63.74	111.021	126.281	32.302	ERBB2IP	Erbb2 interacting protein
Pfx019182	2.169	3.488	8.609	13.568	19.678	COPS4	COP9 constitutive photomorphogenic homolog subunit 4 (Arabidopsis)
Pfx019187	19.195	16.513	20.047	134.493	543.106	COX5B	Cytochrome c oxidase subunit
Pfx019301	0.317	0.897	1.904	32.273	15.889	RASL11B	RAS-like, family 11, member B
Pfx019322	4.81	18.23	44.614	109.228	189.987	PAICS	Phosphoribosylaminoimidazole carboxylase, phosphoribosylaminoimidazole succinocarboxamide synthetase
Pfx019331	0	0.061	0.342	9.678	2.461	NA	NA
Pfx019391	0.004	0.016	0.01	0.603	2.664	DSG2	Component of intercellular desmosome junctions. Involved in the interaction of plaque proteins and intermediate filaments mediating cell-cell adhesion
Pfx019393	0.746	1.027	1.051	27.592	36.68	DSC2	Component of intercellular desmosome junctions. Involved in the interaction of plaque proteins and intermediate filaments mediating cell-cell adhesion
Pfx019432	2.002	2.168	1.926	2.958	8.018		Si ch211-212g7.6
Pfx019454	0.143	0.247	0.303	14.744	3.697		Spectrin repeat containing, nuclear envelope 2a
Pfx019495	1.569	6.637	15.506	25.186	37.613	ACTR10	cytoskeleton organization
Pfx019502	157.445	107.36	77.199	191.223	240.111	PRPF39	PRP39 pre-mRNA processing factor 39 homolog (yeast)
Pfx019531	56.406	28.966	48.595	95.722	104.089	emc7	ER membrane protein complex subunit
Pfx019542	10.82	19.497	23.664	74.511	66.09	ADAM17	A disintegrin and metallopeptidase domain 17b
Pfx019586	3.827	11.451	38.31	49.056	14.434	SLC30A1	solute carrier family 30 (zinc transporter), member
Pfx019622	7.637	54.674	77.641	94.797	56.854	CRNKL1	Crooked neck pre-mRNA splicing factor-like 1 (Drosophila)
Pfx019636	31.37	27.125	17.092	47.393	28.894		invasion, and
Pfx019644	1.629	4.459	5.094	32.234	15.973	PAPOLA	poly(A) polymerase
Pfx019681	1.438	1.61	2.034	5.083	7.733	HSDL1	Hydroxysteroid dehydrogenase like 1
Pfx019687	0.28	1.783	2.467	4.018	8.267	CEP85L	Centrosomal protein
Pfx019724	12.784	37.41	50.318	54.34	15.123	NRBP1	Nuclear receptor binding protein 1
Pfx019738	0.014	0.028	0.215	175.552	264.701	AKAP12	A kinase (PRKA) anchor protein (gravin) 12b
Pfx019743	18.318	5.992	1.98	22.791	16.113	KIAA0247	Sushi domain containing 6
Pfx019776	0	0	0	0.6	0.891		ATP binding
Pfx019790	9.056	29.825	36.18	66.546	29.78	CDCA4	Cell division cycle associated 4
Pfx019863	3.002	11.79	20.306	39.369	37.371	YLPM1	YLP motif containing 1
Pfx019872	38.338	33.361	27.758	29.378	1.416	RBM46	RNA binding motif protein 46
Pfx019906	2.168	3.655	4.546	6.665	28.039	CHTF18	CTF18, chromosome transmission fidelity factor 18 homolog (S. cerevisiae)
Pfx019955	0.002	0	0.008	0.144	0.011		Belongs to the TRAFAC class myosin-kinesin ATPase superfamily. Myosin family
Pfx019962	1.26	0.785	0.444	14.803	54.057	MMD2	Monocyte to macrophage differentiation factor 2
Pfx019975	36.617	16.84	10.744	32.656	7.968	TSTA3	Tissue specific transplantation antigen P35B
Pfx019995	0.062	0.04	0.031	1.378	0.695	ERBB4	V-erb-a erythroblastic leukemia viral oncogene homolog 4a (avian)
Pfx020004	16.38	34.952	37.516	77.481	106.15	PCNP	PEST proteolytic signal containing nuclear protein
Pfx020026	0	0	0	1.307	0.173	NA	NA
Pfx020054	0	0	0	0.07	0.073
Pfx020060	0.79	0.848	1.065	6.621	38.933	N6AMT1	N-6 adenine-specific DNA methyltransferase 1
Pfx020081	1.584	1.505	1.988	7.143	19.226	CENPE	Belongs to the TRAFAC class myosin-kinesin ATPase superfamily. Kinesin family
Pfx020133	0.201	2.259	2.661	15.174	56.152		Protocadherin 8
Pfx020142	194.667	60.673	30.631	47.392	69.059	MSL3	Male-specific lethal 3 homolog
Pfx020145	3.176	4.38	4.961	9.452	11.641	LONRF2	LON peptidase N-terminal domain and RING finger
Pfx020178	0.031	0.293	0.646	7.392	7.936	KIAA1211L	Domain of unknown function (DUF4592)
Pfx020184	21.749	104.07	114.006	140.761	53.449	PDCD11	Programmed cell death 11
Pfx020261	0.095	0.398	1.409	3.49	9.925		Pim proto-oncogene, serine threonine kinase,-related
Pfx020264	1.7	1.351	3.114	4.971	7.512	RAPH1	and pleckstrin homology
Pfx020268	11.678	104.55	168.706	204.13	57.317	ZC3H13	Zinc finger CCCH-type containing 13
Pfx020276	805.158	530.236	289.01	446.241	271.949	TRA2B	Transformer-2 protein homolog
Pfx020296	0.008	0.142	0.079	44.772	41.87	NT5C2	5'-nucleotidase, cytosolic
Pfx020338	7.19	64.629	91.313	152.582	165.95	GTF2F2	TFIIF is a general transcription initiation factor that binds to RNA polymerase II and helps to recruit it to the initiation complex in collaboration with TFIIB. It promotes transcription elongation. This subunit shows ATP-dependent DNA- helicase activity
Pfx020339	788.805	555.777	420.953	1362.04	5768.1	TPT1	tumor protein
Pfx020369	1.055	2.944	5.531	30.244	44.689	SPRED2	Sprouty-related, EVH1
Pfx020386	5.116	4.888	13.448	15.711	19.254	USP34	Belongs to the peptidase C19 family
Pfx020401	21.004	16.29	13.325	14.343	19.852	RFX1	Regulatory factor X, 1a (influences HLA class II expression)
Pfx020414	0.792	15.985	41.034	67.01	51.173	ESF1	ESF1, nucleolar pre-rRNA processing protein, homolog (S. cerevisiae)
Pfx020420	10.492	9.461	10.156	18.744	13.177	TNPO2	Transportin 2 (importin 3, karyopherin beta 2b)
Pfx020435	1076.64	721.853	407.571	456.821	254.385	NA	NA
Pfx020440	47.549	49.237	56.915	69.645	66.336	R3HCC1L	R3H domain and coiled-coil containing 1-like
Pfx020444	162.914	100.434	72.3	74.413	18.339	VPS54	Vacuolar protein sorting 54 homolog (S. cerevisiae)
Pfx020445	0.014	1.094	3.861	382.995	68.05		oxidative phosphorylation uncoupler activity
Pfx020452	13.926	144.892	188.444	204.97	154.622		RNA-binding protein Luc7-like
Pfx020454	16.213	40.898	46.711	47.786	21.374	CC2D1A	Coiled-coil and C2
Pfx020469	0.46	2.379	4.149	7.38	2.532		sterile alpha motif domain containing
Pfx020476	0.029	0.048	0.142	0.726	0.806	TUBB4A	Tubulin is the major constituent of microtubules. It binds two moles of GTP, one at an exchangeable site on the beta chain and one at a non-exchangeable site on the alpha chain
Pfx020479	9.874	22.76	33.206	53.231	25.28	SLC25A10	Belongs to the mitochondrial carrier (TC 2.A.29) family
Pfx020514	0.011	0.02	0.056	1.622	13.722		Belongs to the G-protein coupled receptor 2 family
Pfx020550	0	0.014	0.011	5.921	35.018	CYP3A4	cytochrome P450
Pfx020615	30.592	38.31	64.57	87.146	67.318		zinc finger
Pfx020622	32.613	40.584	61.214	106.088	90.127	UTP18	UTP18 small subunit (SSU) processome component homolog (yeast)
Pfx020645	23.433	14.444	13.388	16.637	56.011	STARD3	StAR-related lipid transfer (START) domain containing 3
Pfx020653	4.42	5.297	6.111	6.234	15.204	RFX5	Regulatory factor X, 5
Pfx020658	0.712	0.896	1.548	1.642	6.587	ADCK5	aarF domain containing kinase 5
Pfx020659	2.05	9.092	17.359	25.331	53.079	CPSF1	mRNA cleavage
Pfx020668	16.073	17.838	29.127	52.969	136.992	PSMG2	Chaperone protein which promotes assembly of the 20S proteasome as part of a heterodimer with psmg1
Pfx020737	26.922	18.972	11.505	14.676	4.717	tubb4a	Tubulin is the major constituent of microtubules. It binds two moles of GTP, one at an exchangeable site on the beta chain and one at a non-exchangeable site on the alpha chain
Pfx020744	23.72	42.368	69.119	73.479	32.729	MRPL12	Ribosomal protein L12
Pfx020763	0.326	1.687	3.015	19.182	12.221	NA	NA
Pfx020769	1.23	3.973	8.436	12.775	13.067	ATP13A1	ATPase type 13A
Pfx020776	9.465	42.961	71.388	87.842	61.058	XAB2	XPA binding protein 2
Pfx020780	0.013	0	0	1.31	0.251	C19orf66	Chromosome 19 open reading frame 66
Pfx020791	2.483	34.911	72.781	101.013	85.763	PPAN	Peter pan homolog (Drosophila)
Pfx020802	0	0.027	0.032	3.351	12.329	S1PR2	Belongs to the G-protein coupled receptor 1 family
Pfx020804	15.072	19.769	17.454	24.767	28.717		Fish-specific NACHT associated domain
Pfx020829	0.82	1.177	2.402	7.999	4.188	BTD	Biotinidase
Pfx020832	16.241	123.641	161.491	262.454	133.249	ZNRF2	Zinc and ring finger
Pfx020850	0.008	0.025	0.004	1.414	21.937	ZNF516	Zinc finger protein 516
Pfx020901	0.013	0.482	1.886	49.249	11.129	HEY1	Hairy enhancer-of-split related with YRPW motif
Pfx020927	0	0.166	0.226	105.176	39.162	NA	NA
Pfx020971	300.936	297.087	223.472	286.928	154.561	ILF2	Interleukin enhancer binding factor 2
Pfx020980	0.069	1.73	3.287	4.264	41.032	KIAA1522	protein KIAA1522 homolog isoform X1
Pfx020995	7.04	50.425	47.335	71.117	54.945		Si ch211-13c6.2
Pfx021034	2.562	8.244	9.291	14.676	8.995
Pfx021036	11.741	41.489	81.013	81.962	11.64	KIAA0319L	Si ch211-193k19.1
Pfx021037	261.878	149.794	88.055	115.649	58.28	PPT1	Palmitoyl-protein thioesterase 1 (ceroid-lipofuscinosis, neuronal 1, infantile)
Pfx021040	1231.05	961.212	903.005	3290.24	12806.4	EF1a-F2	regulation of response to stimulus
Pfx021086	32.329	46.746	72.679	157.237	169.016	PSMB2	Proteasome (prosome, macropain) subunit, beta type, 2
Pfx021088	173.62	39.489	19.968	23.118	24.284	CLSPN	anaphase-promoting complex binding
Pfx021098	0.482	1.877	2.041	11.681	12.271	EPN2	Epsin N-terminal homology (ENTH) domain
Pfx021112	248.297	211.859	154.006	157.327	103.08	bud31	BUD31 homolog
Pfx021132	10.327	21.199	35.328	73.434	158.091	EIF3B	Component of the eukaryotic translation initiation factor 3 (eIF-3) complex, which is involved in protein synthesis and, together with other initiation factors, stimulates binding of mRNA and methionyl-tRNAi to the 40S ribosome
Pfx021156	32.055	40.28	41.101	48.91	24.789	ZC3H7A	zinc finger
Pfx021301	0.013	0.008	0.025	0.485	1.413	TF	Transferrins are iron binding transport proteins which bind Fe(3 ) ion in association with the binding of an anion, usually bicarbonate
Pfx021310	24.125	18.44	31.224	121.718	54.784		Catalyzes the first and rate-limiting reaction of the four that constitute the long-chain fatty acids elongation cycle. This endoplasmic reticulum-bound enzymatic process, allows the addition of 2 carbons to the chain of long- and very long-chain fatty acids VLCFAs per cycle. Condensing enzyme that exhibits activity toward saturated C18 to C26 acyl-CoA substrates, with the highest activity toward…
Pfx021314	3712.47	2543.15	2131.17	2958.47	5054.72	GLUL	glutamine
Pfx021327	0.82	0.8	8.293	399.618	3.744	GADD45A	growth arrest and
Pfx021334	5.029	13.109	19.617	25.732	21.654	fam69a	Family with sequence similarity 69, member A
Pfx021335	101.86	72.138	39.241	66.291	651.992	RPL5	ribosomal protein
Pfx021337	2.093	22.001	44.199	75.513	30.609	RPAP2	RNA polymerase II
Pfx021352	39.007	61.934	60.082	89.884	43.2	IMPAD1	Inositol monophosphatase
Pfx021387	15.275	19.154	39.43	45.506	54.433	MIB1	Mindbomb E3 ubiquitin protein ligase 1
Pfx021391	0.258	0.634	1.102	213.354	413.789	GATA6	GATA-binding protein 6
Pfx021461	382.118	439.419	379.765	545.659	264.399	CALR	Calreticulin like
Pfx021472	24.287	24.053	16.713	65.135	541.999	CERS4	Ceramide synthase
Pfx021480	6.419	15.909	28.491	38.902	33.816		Strawberry notch homolog
Pfx021486	7.236	27.235	27.489	49.403	83.86	SLC25A42	Solute carrier family 25 member 42
Pfx021565	0.004	0.002	0.009	1.143	6.894	PDE4DIP	Phosphodiesterase 4D interacting protein
Pfx021650	0.1	1.052	1.824	3.552	3.308	LRRC6	Leucine rich repeat containing 6
Pfx021710	4.148	19.315	48.113	51.974	26.275	PER2	Period circadian
Pfx021712	0	0	0.046	3.836	1.01	HES6	Transcription cofactor HES-6-like
Pfx021737	1.084	3.5	6.81	14.657	20.545	PAXIP1	PAX interacting (with transcription-activation domain) protein 1
Pfx021763	4.927	14.781	24.397	27.907	22.97	ZSWIM5	zinc finger
Pfx021799	0	0	0.033	4.36	42.863	BMPER	endothelial regulator
Pfx021804	0.546	0.981	1.209	1.89	2.425		Annexin A2-like
Pfx021827	15.138	60.822	68.708	86.414	88.959	WBSCR22	BUD23, rRNA methyltransferase and ribosome maturation factor
Pfx021838	0.03	0	0	0.558	0.638	NA	NA
Pfx021850	296.118	216.753	169.93	170.094	77.857	SMC4	Structural maintenance of chromosomes
Pfx021887	1.791	5.226	10.589	27.541	23.691	PPP5C	Protein phosphatase 5, catalytic subunit
Pfx021890	0	0	0.006	0.971	104.094		cytochrome P450
Pfx021894	0	0	0.017	4.425	20.984	apoa1	apolipoprotein
Pfx021895	0.329	0.119	4.347	1253.48	11161.6	apoa1	apolipoprotein
Pfx021953	0.032	0.06	0.384	45.738	107.352		Dapper
Pfx021964	2.444	1.523	1.189	1.678	0.23		Actinodin1
Pfx022065	272.597	226.133	181.674	221.437	53.202	NAA50	N(alpha)-acetyltransferase 50, NatE catalytic subunit
Pfx022072	0.019	0.014	0.02	5.92	88.139	ATP8A2	Belongs to the cation transport ATPase (P-type) (TC 3.A.3) family. Type IV subfamily
Pfx022074	1.74	1.631	2.979	7.514	172.145	WASF3	protein family, member 3
Pfx022077	270.618	204.96	128.363	228.539	1745.51	RPL21	ribosomal protein L21
Pfx022091	0.442	1.619	2.176	2.774	1.77	KIAA1407	Coiled-coil domain containing 191
Pfx022095	0.19	2.569	6.189	7.505	6.913	KPNA1	Karyopherin alpha 1 (importin alpha 5)
Pfx022116	0.006	0	0	6.199	26.611	PLCD1	Phospholipase C, delta
Pfx022138	0.761	1.032	1.553	21.188	15.806	HEPHL1	Belongs to the multicopper oxidase family
Pfx022175	42.204	156.413	207.515	389.843	297.879	PABPN1	poly(A) binding protein, nuclear 1
Pfx022187	0.091	0.489	0.513	9.301	6.844		suppressor of cytokine signaling
Pfx022196	31.115	46.514	63.443	113.683	158.119	CCT5	Chaperonin containing TCP1, subunit 5 (epsilon)
Pfx022232	1.156	6.535	8.285	41.25	38.167	YAE1D1	Family with sequence similarity 105, member B, a
Pfx022296	3.865	12.291	20.768	59.763	69.592	ESRP1	Epithelial splicing regulatory protein
Pfx022320	252.85	199.646	130.36	174.453	90.139		Si ch211-197h24.6
Pfx022325	8.771	74.528	99.957	233.394	47.549	GLIPR2	GLI pathogenesis-related 2, like
Pfx022335	44.04	95.236	150.076	165.669	53.959	RBM42	RNA binding motif protein 4.2
Pfx022353	2.375	3.33	3.263	15.832	26.752	RNF144B	Ring finger protein 144B
Pfx022355	0.032	2.431	12.512	14.809	27.052	ccdc127	coiled-coil
Pfx022369	50.177	150.595	160.587	203.69	58.057	NMT2	Adds a myristoyl group to the N-terminal glycine residue of certain cellular
Pfx022395	655.215	399.54	217.655	240.848	157.994	NA	NA
Pfx022455	0.251	1.54	6.957	13.247	19.962	MIOS	Missing oocyte, meiosis regulator, homolog (Drosophila)
Pfx022461	1.916	2.324	3.549	23.301	17.126	MEX3A	Mex-3 RNA binding family member A
Pfx022467	2.145	6.284	9.925	11.109	5.788		Rapunzel 5
Pfx022488	0.012	0	0.066	12.958	17.898	SV2A	Synaptic vesicle glycoprotein
Pfx022492	850.383	1328.76	880.003	1199.95	952.656	RBM8A	Core component of the splicing-dependent multiprotein exon junction complex (EJC) deposited at splice junctions on mRNAs
Pfx022518	6.933	3.577	3.304	4.381	4.184		Sphingomyelin phosphodiesterase
Pfx022559	427.105	194.189	149.292	162.434	137.499	SMARCC1	SWI SNF related, matrix associated, actin dependent regulator of chromatin, subfamily c, member
Pfx022569	3.954	9.943	31.11	45.991	67.437	TMEM222	Transmembrane protein 222-like
Pfx022577	523.723	452.32	315.495	382.418	587.404	PABPC1	Poly A binding protein, cytoplasmic 1
Pfx022593	30.803	18.038	9.918	12.566	26.381
Pfx022636	2.638	4.292	6.159	8.064	11.054	MTIF3	Mitochondrial translational initiation factor 3
Pfx022652	330.152	196.499	126.723	242.596	383.473	SLC25A5	Belongs to the mitochondrial carrier (TC 2.A.29) family
Pfx022692	17.855	43.32	145.859	275.389	155.825	FUBP3	Far upstream element (FUSE) binding protein 3
Pfx022705	787.516	526.983	312.191	314.695	103.612	RNF185	cAMP binding
Pfx022714	0.2	1.342	3.095	6.878	6.69	MPHOSPH8	M-phase phosphoprotein 8
Pfx022730	5.713	39.45	109.295	166.765	65.906	YTHDC1	YTH domain containing 1
Pfx022761	8.039	13.624	15.613	17.136	31.479	SREK1	Splicing regulatory glutamine lysine-rich protein
Pfx022767	1.116	3.706	13.749	21.98	27.376	ANAPC2	complex subunit 2
Pfx022769	0.487	4.46	5.875	9.165	7.933	TPRN	Phostensin PP1-binding and SH3-binding region
Pfx022775	0.009	0	0.009	22.818	5.139	BSPRY	B-box and SPRY domain containing
Pfx022833	0.803	7.791	13.103	13.417	6.548	PIGW	acetyltransferase, which acetylates the inositol ring of phosphatidylinositol during biosynthesis of GPI- anchor
Pfx022854	8.966	47.021	83.058	93.674	10.44	DHX33	DEAH (Asp-Glu-Ala-His) box polypeptide 33
Pfx022855	125.52	91.741	83.251	301.298	2756.98	RPLP0	60S acidic ribosomal protein P0
Pfx022879	0	0.01	0.008	12.109	41.794	SPNS2	spinster homolog 2
Pfx022882	0	0.086	0.45	120.407	91.047		finTRIM family, member 82
Pfx022905	6.599	48.83	67.834	111.481	67.242		Upstream transcription factor 1
Pfx022920	10.262	71.382	59.667	91.538	58.333	SURF6	Surfeit locus protein 6
Pfx022977	1.686	4.92	7.494	34.072	28.303	HEXB	Hexosaminidase B (beta polypeptide)
Pfx023002	20.399	35.772	34.656	56.39	115.776	HNRNPUL1	Heterogeneous nuclear ribonucleoprotein U-like
Pfx023012	0.471	1.392	1.243	3.443	14.367	NCF1	Neutrophil cytosolic factor 1
Pfx023038	0.276	1.351	1.385	20.214	33.847	SLC37A2	Solute carrier family 37 (glycerol-3-phosphate transporter), member 2
Pfx023058	0.754	2.378	6.336	7.844	20.186	CCDC64B	Coiled-coil domain containing 64B
Pfx023091	1.935	1.433	1.636	9.559	0.958	GNB2	Guanine nucleotide binding protein (G protein), beta polypeptide 2
Pfx023109	0	0	0	0.36	0.415
Pfx023110	0.023	0.065	0.13	1.534	1.214		GTPase IMAP family member
Pfx023138	4.045	16.637	28.282	71.196	16.404	CDC42EP2	Cdc42 effector
Pfx023162	0	0.089	0	4.043	23.319	TPPP2	Tubulin polymerization-promoting protein family member
Pfx023164	5.602	46.034	76.711	90.35	136.012	NFKBIB	Nuclear factor of kappa light polypeptide gene enhancer in B-cells inhibitor, beta
Pfx023167	9.415	17.415	65.347	142.615	575.924	H3F3A	protein heterodimerization activity
Pfx023172	3122.73	2080.74	1575.24	1699.57	297.595	srsf7	Serine arginine-rich splicing factor
Pfx023192	0.226	2.125	5.427	14.13	18.656		Nuclear apoptosis inducing factor 1
Pfx023193	252.787	293.893	249.021	342.638	370.046	CAPNS2	Calpain small subunit
Pfx023199	720.829	547.733	254.74	393.873	1922.07	RPL36A	Ribosomal protein L36A
Pfx023201	6.108	33.816	47.731	62.781	29.867	AIFM1	Apoptosis-inducing factor, mitochondrion-associated 1
Pfx023232	199.523	66.226	25.487	49.509	149.907	YIPF6	Yip1 domain family member 6
Pfx023236	0.518	1.352	1.897	47.33	7.779	EDA2R	TNFR/NGFR cysteine-rich region
Pfx023262	9.213	9.939	11.394	17.596	51.824	STAG2	Stromal antigen

## Sheet: xy_zygotic_1264_genes
Gene_ID	xy_2cell	xy_64cell	xy_high_blastocyst	xy_low_blastocyst	xy_bud	gene_symbol	annotation
Pfx000009	0	0.014	0	1.293	0.104		Si ch211-208g1.1
Pfx000026	1.495	2.436	5.298	15.22	49.189	DSP	Desmoplakin
Pfx000037	2.467	4.144	3.755	26.948	8.196	NA	NA
Pfx000058	0.148	0.305	0.236	1.209	0.253	SAMHD1	Deoxynucleoside triphosphate triphosphohydrolase SAMHD1-like
Pfx000070	36.851	30.649	23.56	33.017	64.18	C1orf35	Chromosome 1 open reading frame 35
Pfx000082	0	0	0	0.03	0.223		Butyrophilin subfamily 1 member A1-like
Pfx000125	0.721	1.158	1.064	3.202	0.481		protein heterodimerization activity
Pfx000126	1.65	2.696	2.839	7.381	0.626		Histone H2A-like
Pfx000128	0	0	0	0.044	0.033		Reverse transcriptase (RNA-dependent DNA polymerase)
Pfx000131	0	0.023	0.021	5.86	0.098	NA	NA
Pfx000139	10.94	18.235	32.82	46.435	38.968	DNAJB6	homolog subfamily B member
Pfx000164	3.109	9.409	18.979	26.026	17.388	UBE3C	Ubiquitin protein ligase E3C
Pfx000166	7.675	43.257	52.6	58.01	42.223	NOM1	Nucleolar protein with MIF4G domain 1
Pfx000213	2.703	9.733	34.629	45.296	44.177	TADA1	Transcriptional adaptor 1
Pfx000249	0.228	0.585	0.638	6.011	24.06	DSG2	Component of intercellular desmosome junctions. Involved in the interaction of plaque proteins and intermediate filaments mediating cell-cell adhesion
Pfx000254	24.171	67.366	78.969	92.617	56.825	SS18	Synovial sarcoma translocation, chromosome 18 (H. sapiens)
Pfx000269	880.515	735.546	546.122	681.058	256.724	SRSF11	Serine arginine-rich splicing factor
Pfx000275	0.783	8.718	27.966	39.433	21.986	ARHGEF11	Domain found in Dishevelled, Egl-10, and Pleckstrin (DEP)
Pfx000305	239.393	305.166	289.851	386.831	147.894	SF3B2	mRNA splicing, via spliceosome
Pfx000315	0.041	0.087	0.204	6.897	10.422		cytoskeleton organization
Pfx000319	41.776	63.226	98.99	99.809	64.416	CLCN3	Chloride channel 3
Pfx000327	0	0	0.042	10.363	25.613	NA	NA
Pfx000358	0.399	0.474	0.58	300.132	278.482	SLC7A8	Solute carrier family 7 (amino acid transporter light chain, L system), member 8
Pfx000371	22.912	129.593	187.089	485.04	107.654	ACIN1	Apoptotic chromatin condensation inducer
Pfx000372	0.035	0.063	0.167	35.52	37.288	EFS	Embryonal Fyn-associated substrate
Pfx000376	1.298	1.56	1.246	2.857	1.375	CTPS2	'de novo' CTP biosynthetic process
Pfx000386	28.911	10.803	6.918	9.98	3.658	NA	NA
Pfx000387	0.044	0.287	0.447	0.994	10.743	ITGB1BP2	Integrin beta 1 binding protein (melusin) 2
Pfx000399	57.356	121.031	129.213	155.602	92.244	SF1	splicing factor 1
Pfx000431	0.669	2.075	4.729	7.276	41.479	EFNB3	Belongs to the ephrin family
Pfx000471	1.377	3.738	4.82	6.126	4.083	SEMA4F	Sema domain, immunoglobulin domain (Ig), transmembrane domain (TM) and short cytoplasmic domain, (semaphorin) 4F
Pfx000475	50.639	239.175	293.953	550.003	360.814	PAIP2B	poly(A) binding protein interacting protein 2B
Pfx000484	62.472	46.545	44.054	71.269	41.421	NA	NA
Pfx000486	0.222	0.202	0.26	0.551	341.798	PC	Catalyzes a 2-step reaction, involving the ATP-dependent carboxylation of the covalently attached biotin in the first step and the transfer of the carboxyl group to pyruvate in the second
Pfx000487	0	0	0	0.228	1.438	NWD2	NACHT and WD repeat domain containing 2
Pfx000512	0.889	2.709	6.112	18.122	25.517	TTC5	tetratricopeptide repeat
Pfx000516	0.599	1.756	5.221	12.873	36.236	OXA1L	Oxidase (cytochrome c) assembly 1-like
Pfx000528	95.338	55.593	36.556	51.416	115.933	FIS1	Fission 1 (mitochondrial outer membrane) homolog (S. cerevisiae)
Pfx000572	0.217	0.873	2.235	9.116	19.986		Schwannomin-interacting protein 1
Pfx000596	2.327	18.07	34.69	35.929	13.931	TNK1	Belongs to the protein kinase superfamily. Tyr protein kinase family
Pfx000665	0.431	1.91	3.795	5.492	1.209	NTN4	Netrin 4
Pfx000683	0.065	0.392	0.45	8.573	15.353	RGS12	termination of G-protein coupled receptor signaling pathway
Pfx000764	0.257	1.355	2.604	2.86	12.887	CTNND2	Catenin (cadherin-associated protein), delta
Pfx000803	77.334	250.849	253.317	301.291	91.762	PUF60	poly-U binding splicing factor
Pfx000807	358.561	164.03	178.937	302.578	85.621	ABCF2	ATP-binding cassette, sub-family F
Pfx000828	10.747	126.496	222.226	394.08	296.016	NA	NA
Pfx000847	0	0.015	0.02	0.036	0.685	brinp2	Bone morphogenic protein retinoic acid inducible neural-specific 2
Pfx000897	0.129	1.409	3.177	3.692	29.713	DHX9	ATP-dependent RNA helicase
Pfx000919	0.12	1.347	3.172	6.398	50.616	SLC25A36	Solute carrier family 25 member
Pfx001069	72.577	305.902	442.769	644.982	204.337	EBNA1BP2	EBNA1 binding protein 2
Pfx001145	0.96	1.972	2.322	4.722	24.946	SH3BP4	SH3 domain-binding protein
Pfx001180	0.581	0.893	1.784	6.109	2.889	NA	NA
Pfx001224	2.074	10.984	16.963	18.248	20.719	SLX4	structure-specific endonuclease subunit
Pfx001283	0.124	0.06	0.029	0.197	0.337	FIGF	Belongs to the PDGF VEGF growth factor family
Pfx001318	0.177	2.322	7.526	8.583	31.63	ATG13	ATG13 autophagy related 13 homolog (S. cerevisiae)
Pfx001334	8.174	8.511	9.802	32.808	86.88	NDUFS3	NADH dehydrogenase (ubiquinone) Fe-S protein 3, (NADH-coenzyme Q reductase)
Pfx001341	6.312	6.564	10.298	29.977	18.822	RHPN2	Rhophilin, Rho GTPase binding protein 2
Pfx001348	35.135	25.266	19.748	36.157	23.371	RNF166	Ring finger protein
Pfx001350	92.907	419.764	498.815	849.653	130.354	CDT1	DNA replication factor
Pfx001371	8.364	35.245	59.603	92.048	59.09	MPHOSPH10	Component of the 60-80S U3 small nucleolar ribonucleoprotein (U3 snoRNP). Required for the early cleavages during pre-18S ribosomal RNA processing
Pfx001380	15.328	70.605	90.106	141.922	121.278	SLTM	SAFB-like transcription modulator
Pfx001389	0.579	9.846	46.636	52.001	12.556	MTFMT	methionyl-tRNA formyltransferase
Pfx001393	26.949	5.322	1.193	3.281	10.417	tubgcp4	Gamma-tubulin complex is necessary for microtubule nucleation at the centrosome
Pfx001434	2.33	16.62	38.152	46.267	13.452	SIN3A	SIN3 homolog A, transcription regulator (yeast) b
Pfx001463	14.556	12.231	11.881	16.12	21.213	TLE3	transducin-like enhancer of split
Pfx001484	13.007	15.751	16.108	33.132	38.824	ARL14EP	ADP-ribosylation factor-like 14 effector protein
Pfx001525	0.839	1.835	6.016	17.612	27.78	chd9	Chromodomain helicase DNA binding protein 9
Pfx001556	25.405	59.649	71.813	105.089	98.629	Adam	component of the eukaryotic translation initiation factor 3 (eIF-3) complex, which is involved in protein synthesis of a specialized repertoire of mRNAs and, together with other initiation factors, stimulates binding of mRNA and methionyl-tRNAi to the 40S ribosome. The eIF-3 complex specifically targets and initiates translation of a subset of mRNAs involved in cell proliferation
Pfx001581	74.992	223.839	304.715	441.998	192.564	DNAJA2	homolog subfamily A member
Pfx001616	16.434	6.577	3.863	4.784	16.482	CMTM4	CKLF-like MARVEL transmembrane
Pfx001617	88.621	84.735	76.122	84.128	41.935	DYNC1LI2	1, light intermediate chain
Pfx001620	1495.29	828.082	544.438	565.02	42.79	CCNE1	Belongs to the cyclin family
Pfx001626	0	0.058	0.189	2.92	9.992	VSTM2B	V-set and transmembrane
Pfx001643	0.426	0.433	0.616	5.88	120.467		Translocon-associated protein (TRAP), alpha subunit
Pfx001670	8.885	3.44	2.044	18.111	1.755	CALCOCO1	and coiled-coil
Pfx001682	0.025	0.026	0.032	5.52	47.052	LIMA1	LIM domain and
Pfx001686	113.551	85.499	60.004	63.019	29.949	CSNK2A1	casein kinase
Pfx001700	4.992	17.183	38.666	83.347	117.525	MRTO4	Component of the ribosome assembly machinery. Nuclear paralog of the ribosomal protein P0, it binds pre-60S subunits at an early stage of assembly in the nucleolus, and is replaced by P0 in cytoplasmic pre-60S subunits and mature 80S ribosomes
Pfx001734	9.014	7.799	7.969	8.343	6.963	PER3	Period homolog 3 (Drosophila)
Pfx001744	0	0.115	0.112	1.931	6.799	WNT4	Ligand for members of the frizzled family of seven transmembrane receptors
Pfx001748	6.401	13.023	15.502	51.298	94.677	LEPRE1	Leucine proline-enriched proteoglycan (leprecan) 1
Pfx001766	536.747	294.421	172.347	237.557	354.428	SNRPE	Small nuclear ribonucleoprotein polypeptide E
Pfx001776	2.318	15.161	20.426	20.514	1.987	phactr3	Phosphatase and actin regulator
Pfx001780	0.394	2.816	23.718	34.606	27.219	MYBL2	RNA polymerase II transcription regulator recruiting activity
Pfx001805	0.083	0.184	0.32	2.702	39.033	DHRS3	Dehydrogenase reductase SDR family member
Pfx001833	2.878	25.049	37.472	43.13	15.183	PDE12	Phosphodiesterase 12
Pfx001844	3.08	5.537	9.284	20.477	15.16	IP6K1	inositol hexakisphosphate kinase 1
Pfx001865	325.252	180.237	144.361	390.538	1998.41	RPL32	Ribosomal protein L32
Pfx001909	11.904	38.859	35.853	45.882	28.673		Cat eye syndrome critical region protein
Pfx001941	10.543	35.876	38.692	44.678	24.355	SUOX	Sulfite oxidase
Pfx001963	0.309	2.354	4.079	4.969	6.274	BRPF3	Enhancer of polycomb-like
Pfx002032	0.382	1.422	1.417	5.657	9.683	FAM72A	Family with sequence similarity 72 member
Pfx002085	14.94	30.446	43.856	54.757	225.629	DBNDD2	Dysbindin (dystrobrevin binding protein 1) domain containing 2
Pfx002103	1.757	22.894	54.879	112.285	153.556	GNL3	Guanine nucleotide binding protein-like 3 (nucleolar)
Pfx002128	1.658	7.897	15.745	27.57	22.927	SLC25A26	Solute carrier family 25, member 26
Pfx002131	0.471	0.577	0.557	12.335	850.339		Monocarboxylate transporter 2-like
Pfx002138	74.45	43.089	46.351	67.712	61.503	PFKFB4	6-phosphofructo-2-kinase fructose-2,6-biphosphatase 4
Pfx002198	15.086	30.134	30.494	33.885	34.898		Hyaluronoglucosaminidase 2
Pfx002270	2.105	13.116	21.08	22.799	27.487	LSG1	Large subunit GTPase 1 homolog
Pfx002307	0	0.017	0.016	2.712	0.075	TUBA1B	Tubulin is the major constituent of microtubules. It binds two moles of GTP, one at an exchangeable site on the beta chain and one at a non-exchangeable site on the alpha chain
Pfx002325	0.029	0.197	0.666	2.736	2.773		transposition, RNA-mediated
Pfx002396	36.765	46.565	54.13	105.836	87.553	DDX49	Belongs to the DEAD box helicase family
Pfx002413	0.042	0.124	0.196	8.661	197.556		Keratin, type I cytoskeletal
Pfx002421	0.532	2.552	4.474	8.615	8.603	SOCS7	Suppressor of cytokine signaling 7
Pfx002423	1.735	2.476	5.257	14.908	22.268	MRPL45	ribosomal protein L45
Pfx002517	0.213	0.619	1.126	12.739	36.705	STX6	Belongs to the syntaxin family
Pfx002518	5.803	20.313	39.235	325.562	211.607	IER5	Immediate early response
Pfx002529	8.711	5.781	6.327	14.914	6.361	NRD1	Nardilysin (N-arginine dibasic convertase)
Pfx002536	1062.96	766.205	547.563	721.411	512.965	HNRNPM	Heterogeneous nuclear ribonucleoprotein M
Pfx002560	1222.87	873.726	604.182	699.831	856.122	BSG	isoform X1
Pfx002589	33.18	36.01	26.463	28.558	26.499	AES	Amino-terminal enhancer of
Pfx002594	56.702	96.848	103.116	117.227	91.679	PTK7	protein tyrosine kinase
Pfx002669	4.583	28.618	43.331	58.177	63.388	FTSJ3	methyltransferase involved in the processing of the 34S pre-rRNA to 18S rRNA and in 40S ribosomal subunit formation
Pfx002688	1.293	7.606	17.385	44.699	38.497	MRPL54	ribosomal protein L54
Pfx002705	0.917	4.669	7.437	8.443	16.865	CDC14A	CDC14 cell division cycle 14 homolog A
Pfx002706	60.708	81.819	70.839	167.493	96.817	RTCA	RNA 3'-terminal phosphate cyclase
Pfx002712	4.031	12.431	22.874	24.446	6.896	MAP1S	Microtubule-associated protein 1S
Pfx002716	0.016	0.026	0.05	4.398	12.026	TMPRSS9	Transmembrane protease serine
Pfx002826	1.439	4.74	12.759	21.36	110.729	NID1	Nidogen 1a
Pfx002835	163.41	89.413	78.509	198.919	1667.81	RPL37A	rRNA binding
Pfx002849	168.308	220.272	194.652	234.382	30.306	NOTUM	Notum pectinacetylesterase
Pfx002892	1.212	7.361	9.53	24.095	31.038	BOLA3	Belongs to the BolA IbaG family
Pfx002898	0.275	4.293	7.84	8.249	9.171	DENND5A	DENN MADD domain containing 5A
Pfx002919	3.264	28.283	55.266	85.855	9.125	FADD	Fas (tnfrsf6)-associated via death domain
Pfx002938	1.471	5.231	12.657	14.071	23.337	CSNK2A2	casein kinase
Pfx002949	0.029	0.376	0.476	5.405	54.748	HNRNPLL	Heterogeneous nuclear ribonucleoprotein L-like
Pfx002952	0.44	0.679	3.141	7.869	10.033	GEMIN6	Gem (nuclear organelle) associated protein 6
Pfx002954	2.535	7.753	20.554	26.503	21.081	RFC4	Replication factor C
Pfx002958	34.246	74.262	95.547	146.738	82.626	SRSF11	Serine arginine-rich splicing factor
Pfx002962	10.315	24.634	42.145	44.92	37.135	TDRD3	Tudor domain containing 3
Pfx002966	0.024	0.03	0.131	0.814	31.291	sptbn1	Spectrin beta
Pfx002977	59.503	184.361	263.479	295.266	141.149	EIF4G2	Eukaryotic translation initiation factor 4, gamma
Pfx002990	1.22	6.101	14.719	30.323	31.802	COG4	oligomeric golgi complex
Pfx002992	23.744	16.194	22.664	25.83	33.591	GFOD2	Glucose-fructose oxidoreductase domain containing 2
Pfx002993	6.788	83.466	184.032	187.775	74.402		Inner centromere protein A-like
Pfx003005	3.79	4.124	3.727	13.183	48.898	EXOSC6	component
Pfx003006	2.913	8.115	15.321	17.905	11.56	TMPPE	Transmembrane protein with metallophosphoesterase domain
Pfx003013	485.445	266.502	194.229	398.648	1473.8	rps13	Belongs to the universal ribosomal protein uS15 family
Pfx003014	26.115	27.072	31.101	44.005	192.504	nucb2	Nucleobindin
Pfx003015	92.658	212.372	334.391	375.299	114.809	CAPRIN1	Cell cycle associated protein
Pfx003017	0.388	0.374	0.368	1.503	0.168	NA	NA
Pfx003020	2.794	5.084	5.804	7.355	176.025	TSPAN18	Tetraspanin 18b
Pfx003027	0.578	2.177	3.722	14.041	19.479	NA	NA
Pfx003028	0.863	5.051	8.342	12.016	19.553	ZNF821	Zinc finger protein 821
Pfx003044	79.627	46.663	38.027	123.752	886.611	RPL13	ribosomal protein L13
Pfx003046	106.016	104.467	119.723	198.929	351.365	KARS	lysyl-tRNA synthetase
Pfx003051	0.223	0.313	1.439	388.478	0.622	WEE1	WEE1 G2 checkpoint kinase
Pfx003057	228.812	205.914	184.915	198.416	97.824	SLC7A6	Solute carrier family 7 (cationic amino acid transporter, y system), member 6
Pfx003108	0.064	0.626	1.232	2.676	3.373		Zgc 174863
Pfx003118	343.199	266.925	231.27	267.741	233.183	znf207	Zinc finger protein 207
Pfx003123	0.046	0.204	0.197	0.909	0.94	RHOT1	Mitochondrial GTPase involved in mitochondrial trafficking
Pfx003126	49.94	57.224	61.619	85.227	96.154	UTP6	UTP6, small subunit (SSU) processome component, homolog (yeast)
Pfx003139	54.204	35.476	29.245	36.452	14.71	TRIM25	E3 ubiquitin ISG15 ligase
Pfx003140	10.286	23.195	48.969	49.062	36.748	CARD14	Caspase recruitment domain family, member 14
Pfx003144	12.557	37.915	60.065	88.814	170.043	P4HB	Procollagen-proline, 2-oxoglutarate 4-dioxygenase (proline 4-hydroxylase), beta polypeptide
Pfx003150	0.899	1.227	3.45	53.038	8.988	NPTX1	neuronal
Pfx003173	0.746	2.268	2.512	4.948	64.832	MCM6	MCM6 minichromosome maintenance deficient 6, mitotin (S. cerevisiae)
Pfx003190	278.322	228.158	205.911	290.318	187.405		protein C7orf57 homolog
Pfx003217	662.989	463.673	349.675	736.154	449.127	CYCS	Electron carrier protein. The oxidized form of the cytochrome c heme group can accept an electron from the heme group of the cytochrome c1 subunit of cytochrome reductase. Cytochrome c then transfers this electron to the cytochrome oxidase complex, the final protein carrier in the mitochondrial electron-transport chain
Pfx003247	47.762	35.854	41.093	76.373	155.92	WDR12	Component of the PeBoW complex, which is required for maturation of 28S and 5.8S ribosomal RNAs and formation of the 60S ribosome
Pfx003267	0.694	2.673	4.631	10.914	9.075	mbd5	domain protein 5
Pfx003273	0.009	0.003	0.024	1.397	2.136	ZEB2	Zinc finger E-box binding homeobox 2b
Pfx003286	0.009	0.042	0.047	5.367	31.433	FAM83F	Protein of unknown function (DUF1669)
Pfx003290	4.521	18.035	37.119	86.126	279.013	eif3d	mRNA cap-binding component of the eukaryotic translation initiation factor 3 (eIF-3) complex, which is involved in protein synthesis of a specialized repertoire of mRNAs and, together with other initiation factors, stimulates binding of mRNA and methionyl-tRNAi to the 40S ribosome. The eIF-3 complex specifically targets and initiates translation of a subset of mRNAs involved in cell proliferation…
Pfx003304	400.801	219.199	128.249	322.982	495.936	ATF4	Activating transcription factor 4b1 (tax-responsive enhancer element B67)
Pfx003308	26.916	23.838	27.023	42.331	33.482	RBFOX2	RNA binding protein, fox-1 homolog (C. elegans) 2
Pfx003324	0.896	2.265	2.512	33.714	7.485	CDKN2D	Cyclin-dependent kinase inhibitor 2D (p19, inhibits CDK4)
Pfx003328	6.885	52.913	89.015	96.102	67.168	NA	NA
Pfx003329	3.783	9.593	13.089	19.902	53.013	KIAA0430	Meiosis regulator and mRNA stability factor 1
Pfx003330	0	0.02	0	1.293	1.332	C16orf45	Chromosome 16 open reading frame 45
Pfx003352	28.697	33.753	37.04	44.896	61.712	NA	NA
Pfx003357	15.759	57.99	78.913	118.151	126.205	PSMD12	Proteasome (prosome, macropain) 26S subunit, non-ATPase, 12
Pfx003378	0.332	0.49	1.156	7.923	14.633	POLG2	Polymerase (DNA directed), gamma 2, accessory subunit
Pfx003424	26.14	35.71	44.986	60.147	16.635	DPH3	Diphthamide biosynthesis 3
Pfx003429	1.434	7.329	9.503	15.309	76.736	LRRFIP1	Leucine rich repeat (in FLII) interacting protein
Pfx003433	0.066	0.021	0.04	0.505	6.035	IQCA1	IQ motif containing with AAA domain 1
Pfx003439	229.667	205.285	200.704	274.401	271.813	PSMB3	Proteasome (prosome, macropain) subunit, beta type, 3
Pfx003492	0.688	1.598	1.934	7.02	14.712	RBL1	Retinoblastoma-like
Pfx003557	8.332	30.198	36.694	44.833	37.19	RBM6	RNA binding motif protein 6
Pfx003574	429.222	486.416	430	494.006	280.279	NA	NA
Pfx003579	6.046	109.962	225.083	252.901	130.528	C6orf106	Chromosome 6 open reading frame 106
Pfx003600	17.872	48.251	55.29	78.888	67.152	NCOA5	Nuclear receptor coactivator
Pfx003617	1.142	14.308	32.924	62.615	30.926	CBFA2T2	Core-binding factor, runt domain, alpha subunit 2
Pfx003642	0.407	0.2	0.262	15.75	44.742	EPHA2	receptor
Pfx003644	0.025	0	0	2.992	0.272
Pfx003646	0.236	1.716	2.401	3.039	0.374	PTPRG	Carbonic anhydrase XVI b
Pfx003664	0.033	0.082	0.094	7.426	34.487	SLC2A1	Solute carrier family 2 (facilitated glucose transporter), member
Pfx003686	0.928	2.114	2.1	4.464	47.408	ERBB3	V-erb-b2 erythroblastic leukemia viral oncogene homolog 3a
Pfx003719	2.165	8.135	11.671	17.344	23.029	RASSF1	Ras association (RalGDS AF-6) domain family member 1
Pfx003730	5.844	38.752	78.434	124.096	125.11	UQCRC1	Ubiquinol-cytochrome c reductase core protein I
Pfx003741	6.805	16.497	21.856	23.496	13.756	PARP3	Poly (ADP-ribose) polymerase
Pfx003876	151.714	171.988	161.416	201.729	127.019	ACTL6A	cytoskeleton organization
Pfx003894	3.047	14.396	34.703	57.92	32.502	PARS2	prolyl-tRNA synthetase (mitochondrial)
Pfx003929	0	0.013	0.043	3.441	0.133	CCDC17	Coiled-coil domain-containing protein 17
Pfx003955	210.77	759.063	779.305	1051	1478.55	SERBP1	SERPINE1 mRNA binding protein 1a
Pfx004011	13.54	165.811	307.777	411.758	103.27	PPIG	Peptidyl-prolyl isomerase G (cyclophilin G)
Pfx004036	1.271	10.737	18.159	22.404	58.986	HES1	Hairy-related 6
Pfx004044	0.258	2.889	5.866	9.799	10.723		TRAF3 interacting protein
Pfx004045	0.975	1.496	1.778	3.256	12.998	NEGR1	neuronal growth regulator 1
Pfx004048	1.974	25.054	56.778	156.086	298.941	ZRANB2	Zinc finger Ran-binding domain-containing protein 2
Pfx004060	20.644	23.696	44.17	112.66	128.72	NIPA2	Non imprinted in Prader-Willi Angelman syndrome 2 (human)
Pfx004063	1.403	1.833	3.369	5.362	20.389	HERC2	Hect domain and RLD 2
Pfx004077	3.765	6.525	11.057	15.999	26.578	UBE3A	ligase E3A
Pfx004086	7.801	70.573	128.397	201.251	365.846	EIF4B	eukaryotic translation initiation factor
Pfx004088	1.32	0.694	0.658	37.739	0.044	GPR84	G protein-coupled receptor 84
Pfx004105	9.108	24.53	33.998	49.473	38.453	LARP4	La ribonucleoprotein domain family member
Pfx004124	1.297	1.581	3.56	11.722	84.039	TSFM	Associates with the EF-Tu.GDP complex and induces the exchange of GDP to GTP. It remains bound to the aminoacyl-tRNA.EF- Tu.GTP complex up to the GTP hydrolysis stage on the ribosome
Pfx004142	0.008	0.047	0.111	2.692	1.64		E3 ubiquitin-protein ligase
Pfx004149	0.02	0.018	0.018	6.662	3.25	SLC24A4	Sodium potassium calcium exchanger
Pfx004150	0.638	0.673	0.464	11.112	5.915	NA	NA
Pfx004151	0.008	0.017	0.03	2.256	16.921	EPS8L1	EPS8-like 1
Pfx004152	0.336	0.269	0.299	3.004	28.044	SLC6A16	Solute carrier family 6, member 16
Pfx004163	2.179	2.4	2.356	3.042	8.564	ankfn1	Ankyrin repeat and fibronectin type-III domain-containing protein 1-like
Pfx004175	1.095	0.686	0.665	9.593	154.942	ATP6V0C	Proton-conducting pore forming subunit of the membrane integral V0 complex of vacuolar ATPase. V-ATPase is responsible for acidifying a variety of intracellular compartments in eukaryotic cells
Pfx004186	125.409	101.009	81.404	138.874	60.251	LUC7L	LUC7-like
Pfx004198	0.093	0.342	0.322	1.198	20.799	METRN	Meteorin, glial cell differentiation regulator
Pfx004297	5	40.66	66.807	82.924	41.93	WWP1	WW domain containing E3 ubiquitin protein ligase 1
Pfx004304	14.838	11.233	12.737	19.661	18.322	FARS2	phenylalanyl-tRNA synthetase 2, mitochondrial
Pfx004331	0.424	0.89	1.924	5.43	23.972	TGFBR1	Transforming growth factor, beta receptor 1
Pfx004341	0.221	0.721	1.93	3.887	13.857	TELO2	TEL2, telomere maintenance 2, homolog (S. cerevisiae)
Pfx004362	0.084	0.097	0.123	11.136	185.078	LAMA1	laminin subunit
Pfx004370	8.538	15.015	25.948	64.309	109.841	VAPA	(vesicle-associated membrane protein)-associated protein
Pfx004375	1.031	2.315	3.356	5.243	2.742	NA	NA
Pfx004378	92.824	66.352	42.286	55.564	22.45	PI4KB	Phosphatidylinositol 4-kinase
Pfx004415	0.486	2.159	12.242	13.185	92.277	ALDH5A1	Aldehyde dehydrogenase 5 family, member A1 (succinate-semialdehyde dehydrogenase)
Pfx004477	1.559	23.501	58.865	92.178	91.106	GNL2	GTPase that associates with pre-60S ribosomal subunits in the nucleolus and is required for their nuclear export and maturation
Pfx004478	25.143	56.79	67.486	85.022	97.948	SNIP1	Smad nuclear interacting protein
Pfx004506	2.632	23.59	70.618	117.929	193.748	MAP7D1	Microtubule-associated protein 7 domain containing 1a
Pfx004543	0.536	1.797	3.105	3.969	9.487	ASCC3	Activating signal cointegrator 1 complex subunit
Pfx004546	70.184	51.296	50.605	64.35	48.426	yme1l1	ATP-dependent zinc metalloprotease
Pfx004571	1.561	8.314	12.701	13.873	53.413	CPNE3	Copine III
Pfx004594	120.678	452.947	454.435	477.668	367.891	CTNNB1	Catenin (cadherin-associated protein), beta 1
Pfx004618	17.881	36.126	33.666	70.469	46.227	PIP5K1A	Translation initiation factor IF-2, N-terminal region
Pfx004622	0.149	0.141	0.113	20.601	253.118	NA	NA
Pfx004625	0.032	0.031	0.06	5.012	13.486	CCDC106	Coiled-coil domain containing 106a
Pfx004635	2.428	35.247	94.661	131.519	97.211	NOP2	Belongs to the class I-like SAM-binding methyltransferase superfamily. RsmB NOP family
Pfx004644	353.818	193.717	136.949	253.004	1467.12	RPL18	ribosomal protein L18
Pfx004654	2.178	34.019	75.223	108.319	16.123	SCNM1	Sodium channel modifier 1
Pfx004701	1.75	1.457	1.133	8.563	13.882	CRTC2	transcription coactivator
Pfx004744	353.938	182.129	109.277	127.604	42.32	MRPL13	ribosomal protein L13
Pfx004747	0.075	0.094	0.344	19.432	32.335	HAS2	Hyaluronan synthase 2
Pfx004752	5.797	38.874	81.046	136.298	51.578	MRPS2	ribosomal protein S2
Pfx004785	2.661	12.816	16.471	17.316	29.825	PLEKHA8	Pleckstrin homology domain containing, family A (phosphoinositide binding specific) member 8
Pfx004832	80.747	114.798	163.476	331.928	635.691		This protein is one of the nuclear-coded polypeptide chains of cytochrome c oxidase, the terminal oxidase in mitochondrial electron transport
Pfx004847	2491.18	686.241	83.193	249.44	137.722	CDCA3	Si ch211-69g19.2
Pfx004869	13.281	18.811	21.689	25.253	9.951	ZNF526	Zinc finger protein
Pfx004888	135.189	74.967	44.237	65.601	220.561	FLOT1	Flotillin 1b
Pfx004927	16.602	21.335	22.61	74.193	38.278	EFNA1	Belongs to the ephrin family
Pfx004931	60.122	60.707	61.81	83.719	168.172	KRTCAP2	Keratinocyte-associated protein
Pfx004942	1849.54	1048.54	723.2	1217.88	2593.3		ribosomal protein
Pfx004955	4.532	6.179	5.881	665.634	8178.59	APOC1	Apolipoprotein C-I
Pfx004961	560.64	312.072	244.313	482.429	2485.86	RPS19	Ribosomal protein S19
Pfx005011	0.265	4.607	8.366	8.581	6.792	ZHX2	and homeoboxes
Pfx005026	0	0	0.055	5.368	7.986		L1 transposable element RBD-like domain
Pfx005034	1.625	4.132	4.645	5.35	23.168	CHD4	Chromodomain helicase DNA binding protein
Pfx005060	0	0.054	0.105	2.948	2.819	TMEM65	Transmembrane protein 65
Pfx005065	0	0.421	0.348	8.257	8.276	NA	NA
Pfx005096	0.427	1.18	3.459	13.571	38.83	TARS2	threonyl-tRNA synthetase-like 2
Pfx005101	23.683	15.219	9.422	19.808	50.995	CERS2	Ceramide synthase
Pfx005116	5.098	10.747	16.22	22.96	50.17	MAPRE2	Microtubule-associated protein, RP EB family, member
Pfx005126	0.834	4.058	9.874	31.663	20.072	RB1CC1	RB1-inducible coiled-coil
Pfx005127	1.165	9.772	20.099	23.518	10.489	AGAP3	arf-GAP with GTPase, ANK repeat and PH domain-containing protein
Pfx005133	8.223	15.092	20.882	26.201	28.199	atg9b	Involved in autophagy and cytoplasm to vacuole transport (Cvt) vesicle formation. Plays a key role in the organization of the preautophagosomal structure phagophore assembly site (PAS), the nucleating site for formation of the sequestering vesicle
Pfx005141	5.98	6.019	7.242	31.304	112.857	NDUFA3	NADH dehydrogenase ubiquinone 1 alpha subcomplex
Pfx005147	1.892	34.049	64.7	78.421	55.919	CNOT3	nuclear-transcribed mRNA catabolic process, deadenylation-dependent decay
Pfx005154	2.412	4.25	8.072	15.031	34.104	ATN1	Atrophin 1
Pfx005174	64.098	28.133	17.048	22.345	53.819	PDPK1	3-phosphoinositide dependent protein kinase-1b
Pfx005221	1.025	1.551	1.523	2.448	0.876	dnah5	heavy chain 5
Pfx005230	24.087	108.95	138.765	154.792	32.154	PRPF3	PRP3 pre-mRNA processing factor 3 homolog (yeast)
Pfx005233	0.591	1.114	0.716	2.273	4.874	NA	NA
Pfx005234	1.841	4.952	6.123	9.903	11.811	CIART	Circadian associated repressor of transcription
Pfx005236	25.711	26.628	26.83	31.568	30.505	TAF2	TAF2 RNA polymerase II, TATA box binding protein (TBP)-associated factor
Pfx005238	1506.51	1637.97	1270.71	1677.51	10.034	NANOG	homeobox
Pfx005259	1528.45	874.587	560.787	671.65	541.345	ANP32B	Acidic (leucine-rich) nuclear phosphoprotein 32 family, member B
Pfx005263	25.858	63.808	91.679	111.766	124.465	USO1	USO1 homolog, vesicle docking protein (yeast)
Pfx005278	2.645	0.769	0.764	59.11	21.098	CDKN2B	Cyclin-dependent kinase
Pfx005279	221.081	127.759	83.24	91.997	13.377	MTAP	Catalyzes the reversible phosphorylation of S-methyl-5'- thioadenosine (MTA) to adenine and 5-methylthioribose-1-phosphate. Involved in the breakdown of MTA, a major by-product of polyamine biosynthesis. Responsible for the first step in the methionine salvage pathway after MTA has been generated from S- adenosylmethionine. Has broad substrate specificity with 6- aminopurine nucleosides as prefer…
Pfx005303	22.82	19.364	16.271	21.556	128.145	CASP6	Caspase 6, apoptosis-related cysteine peptidase
Pfx005318	9.255	2.376	3.508	9.1	6.059	DCTD	MafB19-like deaminase
Pfx005355	58.627	49.876	40.234	322.093	1.776	NA	NA
Pfx005356	2.041	1.232	2.125	50.246	5.296	NA	NA
Pfx005357	2.341	1.801	2.444	31.756	4.004	NA	NA
Pfx005363	0.041	0.753	1.057	12.618	7.713	NA	NA
Pfx005371	0.406	3.79	18.117	25.401	12.292	FAM193A	Family with sequence similarity 193, member A
Pfx005376	8.004	65.656	84.377	85.031	15.475	PRMT9	Belongs to the class I-like SAM-binding methyltransferase superfamily. Protein arginine N- methyltransferase family
Pfx005395	35.804	25.591	50.125	98.178	59.444	smarca5	regulator of chromatin, subfamily a, member
Pfx005404	2.928	12.377	16.313	20.956	121.533	TBC1D9	TBC1 domain family, member 9
Pfx005409	0.072	0.059	0.049	41.635	10.945	FAM13A	Family with sequence similarity 13 member A
Pfx005412	3.392	12.151	11.796	36.505	18.135	PPM1K	Protein phosphatase 1K (PP2C domain containing)
Pfx005416	100.97	25.874	21.046	51.187	40.891	NA	NA
Pfx005421	12.796	2.81	2.253	2.381	4.285	GSTCD	Glutathione S-transferase C-terminal
Pfx005446	3.994	20.657	18.906	23.929	9.605	RAB33B	RAB33B, member RAS oncogene family a
Pfx005464	49.056	204.277	270.289	364.014	207.713	PAIP2B	poly(A) binding protein interacting protein 2B
Pfx005497	0.232	0.873	1.25	1.76	2.9	SLC43A3	Solute carrier family 43 member
Pfx005528	1.189	0.783	0.897	2.763	43.295	HK1	Belongs to the hexokinase family
Pfx005589	5.197	11.353	13.015	22.045	40.246	ATP5S	ATP synthase, H transporting, mitochondrial F0 complex, subunit s
Pfx005628	160.933	223.199	194.257	203.693	137.814	adk	Adenosine kinase a
Pfx005690	21.61	24.518	30.275	63.695	145.126	LDB1	LIM domain-binding protein
Pfx005713	4.715	12.467	20.967	32.626	33.752	DNAJB12	homolog subfamily B member
Pfx005720	182.892	104.745	83.944	169.213	877.18	rps24	Ribosomal protein S24
Pfx005731	0.333	0.955	0.906	1.516	1.406	WDFY4	WDFY family member 4
Pfx005806	530.619	347.917	241.914	257.731	261.169	VDAC2	Voltage-dependent anion channel 2
Pfx005821	0.571	1.377	1.731	3.314	12.557		Transmembrane protein 150A-like
Pfx005826	0.042	0.063	0.073	4.075	32.846	LZTS2	Negative regulator of katanin-mediated microtubule severing and release from the centrosome. Required for central spindle formation and the completion of cytokinesis. Negative regulator of the Wnt signaling pathway. Represses beta-catenin- mediated transcriptional activation by promoting the nuclear exclusion of beta-catenin
Pfx005832	0.562	10.239	27.014	33.671	32.066	POMK	protein-O-mannose kinase
Pfx005853	8.142	29.927	35.935	39.229	23.565	EIF2AK3	Eukaryotic translation initiation factor 2-alpha kinase 3
Pfx005859	0.03	0.092	0.061	3.549	8.52	FGFR3	Fibroblast growth factor receptor
Pfx005871	0.152	1.541	4.687	7.471	6.973	ATP10D	Belongs to the cation transport ATPase (P-type) (TC 3.A.3) family. Type IV subfamily
Pfx005876	0.608	8.638	45.611	73.921	32	PPRC1	Peroxisome proliferator-activated receptor gamma, coactivator-related
Pfx005934	0.024	0.012	0.022	15.56	11.215	QKI	QKI, KH domain containing, RNA binding b
Pfx005935	0	0.055	0	6.417	6.735	NA	NA
Pfx005941	0.022	0.045	0.209	3.214	0.19	DLK2	Delta-like 2 homolog (Drosophila)
Pfx005952	260.588	479.544	400.978	503.645	163.166	PPM1G	Protein phosphatase 1G (formerly 2C), magnesium-dependent, gamma isoform
Pfx005957	1.044	1.469	2.936	35.461	182.868	SPRED2	Sprouty-related, EVH1
Pfx006001	4.253	42.453	74.158	104.047	29.181	FBXO5	F-box protein 5
Pfx006002	6.104	5.728	7.585	16.877	9.234	MTRF1L	release factor 1-like
Pfx006007	0.051	0.099	0.138	16.887	44.329	FGFR2	Fibroblast growth factor receptor 2
Pfx006030	33.439	37.746	30.003	39.589	70.753
Pfx006037	4.587	15.045	24.9	84.447	235.232	PNO1	Partner of NOB1 homolog (S. cerevisiae)
Pfx006057	0.606	0.168	0.353	5.881	36.691	PRR18	Proline rich 18
Pfx006068	2.373	1.089	0.873	1	3.08	PSAP	Prosaposin
Pfx006166	40.129	144.976	175.315	193.161	99.499	BSDC1	BSD domain containing 1
Pfx006176	5.458	10.324	8.868	23.232	20.24	WDR89	WD repeat domain 89
Pfx006185	0.57	0.633	0.755	2.924	5.212	DCDC2B	Doublecortin domain containing 2B
Pfx006187	33.861	40.667	53.838	75.176	53.339	TMEM39B	Transmembrane protein 39B
Pfx006188	1.867	3.753	9.411	9.698	2.748		CD47 immunoglobulin-like domain
Pfx006191	9.643	11.069	23.787	46.565	87.374	TACC3	Transforming acidic coiled-coil containing protein 3
Pfx006200	4.196	4.412	6.292	19.358	19.618	PCNXL4	Pecanex-like 4 (Drosophila)
Pfx006232	7.589	19.394	28.452	30.411	29.55	TRIP11	Thyroid hormone receptor interactor 11
Pfx006238	0.116	1.01	2.521	10.11	6.341		CD47 immunoglobulin-like domain
Pfx006239	1.265	5.846	10.404	14.45	17.817	kiaa1522	Si dkey-157l19.2
Pfx006242	30.143	16.176	15.643	35.589	101.152	MED6	Component of the Mediator complex, a coactivator involved in the regulated transcription of nearly all RNA polymerase II-dependent genes. Mediator functions as a bridge to convey information from gene-specific regulatory proteins to the basal RNA polymerase II transcription machinery. Mediator is recruited to promoters by direct interactions with regulatory proteins and serves as a scaffold for t…
Pfx006255	0.177	0.347	0.568	0.969	1.544		CD47 immunoglobulin-like domain
Pfx006259	1458.58	1017.63	713.778	900.559	1078.39	srsf5	Serine arginine-rich splicing factor
Pfx006299	20.46	25.382	27.083	33.589	46.551	GMPPA	GDP-mannose pyrophosphorylase
Pfx006356	29.839	97.943	124.135	125.11	51.175	WDR75	WD repeat domain 75
Pfx006376	4.144	7.635	7.801	9.605	10.911	ANKRD10	Ankyrin repeat
Pfx006380	25.349	22.77	19.229	19.541	1.195	CBS	Belongs to the cysteine synthase cystathionine beta- synthase family
Pfx006400	5.119	7.341	15.705	31.338	125.068	DARS	Aspartyl-tRNA synthetase
Pfx006411	2.736	5.373	13.405	24.487	34.897	NA	NA
Pfx006420	0.027	0.045	0.069	2.918	0.725	PDE1A	Calcium calmodulin-dependent 3',5'-cyclic nucleotide phosphodiesterase
Pfx006471	62.346	39.349	36.442	77.37	99.527	NDUFV3	NADH dehydrogenase (ubiquinone) flavoprotein 3
Pfx006473	4.117	36.229	59.272	70.664	18.626	WDR4	Required for the formation of N(7)-methylguanine at position 46 (m7G46) in tRNA. In the complex, it is required to stabilize and induce conformational changes of the catalytic subunit
Pfx006476	0.669	3.547	18.344	33.907	53.012	PKP4	Plakophilin 4
Pfx006575	4.202	6.093	7.492	15.029	1.623	TMEM198	Transmembrane protein 198-B-like
Pfx006593	1.3	6.704	13.178	16.107	13.114
Pfx006622	0.019	0.037	0.009	10.65	0.716	SCTR	Secretin
Pfx006623	5.231	23.502	31.361	32.844	61.734	COBLL1	Cordon-bleu WH2 repeat protein-like 1
Pfx006703	11.911	46.255	54.827	72.124	43.703	TSN	Translin
Pfx006730	36.897	31.202	33.983	62.588	68.284	DNAJC15	homolog subfamily C member
Pfx006788	13.163	3.519	0.541	12.53	8.955	ATP1A1	ATPase, Na K transporting, alpha
Pfx006818	2.735	3.11	4.44	5.192	4.941	IRS2	Insulin receptor substrate
Pfx006920	14.405	94.838	136.984	198.223	179.065	sf3b1	Splicing factor 3B subunit 1
Pfx007032	7.658	14.435	15.774	25.111	104.324	MED4	mediator of RNA polymerase II transcription subunit
Pfx007072	0.334	0.393	0.49	0.508	0.209	DNAH7	heavy chain 7
Pfx007084	0.579	4.059	12.668	57.024	34.525	NA	NA
Pfx007100	41.456	30.266	34.853	43.993	23.702	enc	R3H domain containing 1
Pfx007103	0.024	0.08	0.212	4.11	7.959	ACVR2A	Serine threonine-protein kinase receptor
Pfx007125	0.398	4.283	8.644	9.862	9.601	TMEM177	Transmembrane protein 177
Pfx007239	0.006	0.023	0.021	7.134	1.98
Pfx007240	0.028	0	0	3.435	0.869		GTF2I-like repeat
Pfx007276	0.152	0.628	1.306	20.576	19.88	SMOX	Spermine oxidase
Pfx007301	1.507	0.502	0.6	16	18.137	LCORL	nuclear receptor corepressor-like
Pfx007311	20.75	19.428	18.981	24.606	18.806	GATB	Allows the formation of correctly charged Gln-tRNA(Gln) through the transamidation of misacylated Glu-tRNA(Gln) in the mitochondria. The reaction takes place in the presence of glutamine and ATP through an activated gamma-phospho-Glu- tRNA(Gln)
Pfx007313	3.422	5.223	9.835	10.733	20.476	FBXW7	F-box and WD repeat domain containing 7, E3 ubiquitin protein ligase
Pfx007371	1.392	3.615	4.891	13.632	1.64	TYRP1	Tyrosinase-related protein
Pfx007373	19.496	13.685	10.722	29.148	190.355		Protein phosphatase 2A homologues, catalytic domain.
Pfx007377	0	0.003	0.005	0.055	0.043	NRXN2	Laminin G domain
Pfx007382	0.053	0.095	0.238	0.333	0.197		ATP-binding cassette sub-family A member 1-like
Pfx007400	427.528	157.518	71.745	86.032	106.256	SUPT16H	Suppressor of Ty 16 homolog (S. cerevisiae)
Pfx007443	0.2	1.664	2.992	7.294	0.795		Zinc finger, C2H2 type
Pfx007448	9.95	54.792	75.779	178.942	789.842	MPC1	Mitochondrial pyruvate carrier
Pfx007466	0	0	0.064	2.806	15.999
Pfx007467	0	0	0	5.57	19.709		BEN
Pfx007477	0.178	0.244	0.379	1.115	1.677	COL19A1	Collagen, type XIX, alpha 1
Pfx007487	35.181	37.227	31.18	37.695	13.994	THBS2	Thrombospondin 2a
Pfx007494	393.663	248.154	206.868	443.344	1458.89	RPL9	ribosomal protein L9
Pfx007522	1.174	11.338	27.227	28.85	39.573	SMC2	Structural maintenance of chromosomes
Pfx007543	104.176	165.447	168.794	204.429	48.843	METTL14	Methyltransferase like 14
Pfx007589	0.035	0.127	0.135	13.867	30.228	KLF3	factor 3
Pfx007613	0.178	1.31	2.656	5.614	40.648	FAT1	FAT tumor suppressor homolog 1a
Pfx007626	0.627	0.702	1.273	1.525	2.503	TUSC3	Tumor suppressor candidate
Pfx007770	742.403	613.858	465.986	534.118	357.229	U2AF2	U2 small nuclear RNA auxiliary factor
Pfx007780	0.943	5.441	5.696	15.944	33.669		DNA binding domain with preference for A/T rich regions
Pfx007785	19.096	18.827	27.221	43.422	100.895	NDUFV1	Core subunit of the mitochondrial membrane respiratory chain NADH dehydrogenase (Complex I) that is believed to belong to the minimal assembly required for catalysis. Complex I functions in the transfer of electrons from NADH to the respiratory chain
Pfx007804	0.146	0.329	0.185	9.344	46.484		US22 like
Pfx007820	28.666	17.361	12.392	23.334	180.574	CTPS1	Catalyzes the ATP-dependent amination of UTP to CTP with either L-glutamine or ammonia as the source of nitrogen
Pfx007840	0.177	0.145	0.161	27.205	82.776	TOP2B	Control of topological states of DNA by transient breakage and subsequent rejoining of DNA strands. Topoisomerase II makes double-strand breaks
Pfx007852	44.939	73.192	74.322	98.127	31.015	FAM92A1	Family with sequence similarity 92 member
Pfx007858	371.089	379.732	299.927	406.323	233.295	SFPQ	Splicing factor proline glutamine rich (polypyrimidine tract binding protein associated)
Pfx007861	0.066	0.507	1.124	1.197	0.075	BAI2	Brain-specific angiogenesis inhibitor
Pfx007877	7.148	24.347	39.251	41.377	18.876	BAG6	Large proline-rich protein
Pfx007878	1.96	20.405	35.183	53.487	58.266	ABCF1	ATP-binding cassette, sub-family F
Pfx007879	7.822	23.536	20.548	39.099	15.479	PPP1R10	phosphatase 1 regulatory subunit
Pfx007882	16.766	217.529	487.595	704.552	120.189	KHDRBS1	KH domain containing, RNA binding, signal transduction associated
Pfx007885	13.801	10.125	17.854	98.074	549.22	EIF3I	component of the eukaryotic translation initiation factor 3 (eIF-3) complex, which is involved in protein synthesis of a specialized repertoire of mRNAs and, together with other initiation factors, stimulates binding of mRNA and methionyl-tRNAi to the 40S ribosome. The eIF-3 complex specifically targets and initiates translation of a subset of mRNAs involved in cell proliferation
Pfx007891	16.821	36.691	47.528	60.662	45.658	SRFBP1	Serum response factor binding protein 1
Pfx007892	9.302	22.617	27.363	35.148	55.875	E2F3	Transcription factor
Pfx007911	2.087	10.292	19.292	21.922	11.8	vars2	valyl-tRNA synthetase 2, mitochondrial
Pfx007919	70.867	87.046	78.949	101.728	48.267	NELFE	Negative elongation factor
Pfx007925	1055.42	846.398	623.26	696.606	315.582	csnk2b	Plays a complex role in regulating the basal catalytic activity of the alpha subunit
Pfx007973	8.21	47.813	169.944	505.868	8.179		Zgc 171704
Pfx007983	1.312	4.554	6.812	204.561	66.825	POLR3GL	Polymerase (RNA) III (DNA directed) polypeptide G like a
Pfx007995	0	0	0	0.178	0.136		CD209 antigen-like protein
Pfx008018	82.503	65.859	60.041	82.001	58.222	RANGAP1	RAN GTPase activating protein 1a
Pfx008024	3279.96	1769.99	1117.48	1430.22	1010.05	DDX39A	DEAD (Asp-Glu-Ala-Asp) box polypeptide
Pfx008031	4.205	14.797	37.502	43.332	20.48	UBN2	Ubinuclein
Pfx008041	0.042	0.107	0.35	5.053	12.932	FBF1	factor 1
Pfx008045	223.841	223.071	202.928	300.805	639.803	SUMO4	SMT3 suppressor of mif two 3 homolog 2b
Pfx008046	0.081	0.15	0.35	24.173	20.951	HN1	Hematological and neurological expressed
Pfx008047	3.911	8.683	10.925	35.114	14.298	NA	NA
Pfx008055	0.025	0.131	0.104	5.572	95.306		interleukin-8 biosynthetic process
Pfx008061	0.031	0.043	0.089	1.929	30.586		zinc ion binding
Pfx008070	2.076	8.443	18.087	68.734	15.314	CBX2	Chromobox homolog 2
Pfx008079	16.673	51.286	83.004	103.47	55.986	FOXK2	Forkhead box
Pfx008126	23.071	34.259	61.866	81.75	29.639	MIEF1	mitochondrial
Pfx008136	0.088	0.706	1.097	4.753	51.444	NA	NA
Pfx008140	193.687	209.139	207.218	243.016	164.445	WBP11	WW domain binding protein 11
Pfx008169	1.337	1.459	1.258	5.557	24.65	KIAA1467	Family with sequence similarity 234 member B
Pfx008173	18.404	58.242	99.216	141.108	59.332	NOL12	Nucleolar protein
Pfx008191	54.582	33.63	21.856	39.325	31.559	POLR2F	Polymerase (RNA) II (DNA directed) polypeptide F
Pfx008215	0.181	0.273	0.316	1.508	28.076	GAS2L1	Growth arrest-specific 2 like 1
Pfx008216	1261.11	722.773	466.384	631.888	276.107	EWSR1	Ewing sarcoma breakpoint region
Pfx008222	132.701	160.886	148.913	216.579	262.893	Rox8	Nucleolysin TIA-1 isoform
Pfx008238	2.991	4.747	10.133	20.186	25.346	HK2	Belongs to the hexokinase family
Pfx008262	3.726	23.972	53.59	384.594	300.336	XBP1	X-box binding protein 1
Pfx008269	0.011	0	0	0.071	0.272		5-hydroxytryptamine receptor 7-like
Pfx008307	58.001	88.097	100.658	162.756	221.483	PES1	Component of the PeBoW complex, which is required for maturation of 28S and 5.8S ribosomal RNAs and formation of the 60S ribosome
Pfx008372	2.103	5.22	5.126	9.661	0.409	abca2	ATP-binding cassette sub-family A
Pfx008384	0.012	0.066	0.032	18.506	0.494	DNAJB5	homolog subfamily B member
Pfx008385	19.275	87.907	150.394	252.335	234.833	vcp	Belongs to the AAA ATPase family
Pfx008404	6.804	18.364	19.69	32.326	16.136	SNX18	Sorting nexin
Pfx008407	0.767	2.477	8.953	10.145	7.707	WDFY3	WD repeat and FYVE
Pfx008432	0.004	0.011	0.007	2.839	5.401	slc4a4	Sodium bicarbonate cotransporter
Pfx008476	5.881	26.578	43.762	48.227	10.444	CCNH	Belongs to the cyclin family
Pfx008483	13.207	24.256	23.495	32.367	22.554	ARRDC3	Arrestin domain containing
Pfx008534	0.199	0.793	1.375	1.589	11.586	RGMB	RGM domain family, member
Pfx008543	10.821	10.733	8.475	17.627	90.219	SERINC5	Serine incorporator 5
Pfx008556	0.867	6.443	14.916	30.32	1.552		regulator of G-protein signaling
Pfx008573	30.82	27.043	26.128	26.287	10.856	LRRC8A	Leucine rich repeat containing 8 family member A
Pfx008574	0.985	1.525	2.181	9.476	21.377		Zgc 101858
Pfx008575	0.295	1.488	5.294	15.527	10.178	ZBTB26	Zinc finger and BTB
Pfx008623	2.417	40.435	88.9	163.619	99.29	RSRC2	Arginine serine-rich coiled-coil
Pfx008665	3.642	21.256	52.31	95.073	51.982	SART3	Squamous cell carcinoma antigen
Pfx008669	0	0.012	0.022	2.055	0.239	WSCD2	WSC domain containing 2
Pfx008685	1.175	0.846	0.658	1.359	1.985	GDA	Guanine deaminase
Pfx008720	1.512	5.004	6.821	7.217	6.822	ABCB9	ATP-binding cassette sub-family B
Pfx008727	106.583	119.211	125.489	146.874	70.924	NCAPH	Regulatory subunit of the condensin complex, a complex required for conversion of interphase chromatin into mitotic-like condense chromosomes
Pfx008731	7.802	28.925	41.634	49.707	20.438	TMEM150A	Transmembrane protein 150A
Pfx008736	5.762	29.84	37.977	38.474	29.182	GTF2H2	General transcription factor IIH
Pfx008771	18.173	7.044	3.248	3.971	10.861		Major histocompatibility complex class I-related gene protein-like
Pfx008777	0.488	0.741	1.15	3.164	14.331	MMAB	Methylmalonic aciduria (cobalamin deficiency) cblB type
Pfx008784	0.014	0.053	0.052	0.545	0.512		E3 ubiquitin-protein ligase RNF213-like
Pfx008789	43.434	93.097	58.152	63.241	60.374	ddr2	Discoidin domain receptor family, member 2, like
Pfx008794	11.754	36.051	66.132	112.793	100.942	RANBP1	RAN binding protein 1
Pfx008806	6.488	4.693	4.155	5.56	5.448	IDUA	Iduronidase, alpha-L
Pfx008808	0.101	0.133	0.338	5.518	8.29	NA	NA
Pfx008812	0.871	14.707	32.411	60.834	99.768	MYBBP1A	MYB binding protein (P160) 1a
Pfx008814	0	0.027	0.013	1.926	0.14	NA	NA
Pfx008818	0.246	0.117	0.114	3.242	5.095	NA	NA
Pfx008822	0.823	1.366	1.772	4.984	0.781	NA	NA
Pfx008826	11.819	7.176	4.714	4.874	12.504	LMBRD2	LMBR1 domain containing
Pfx008832	0.395	6.314	18.742	35.207	33.478	SMAD4	mothers against decapentaplegic homolog
Pfx008840	0.304	1.115	2.389	6.022	11.046	NCOA1	Nuclear receptor coactivator
Pfx008845	1.976	8.569	17.729	28.978	43.46	VTA1	Vps20-associated 1 homolog (S. cerevisiae)
Pfx008851	9.064	21.447	39.064	53.671	18.115	FLVCR1	Feline leukemia virus subgroup C
Pfx008853	8.854	27.675	42.88	58.268	49.79	NSL1	NSL1, MIND kinetochore complex component, homolog (S. cerevisiae)
Pfx008874	0.403	6.396	23.018	26.522	48.116	CAD	Carbamoyl-phosphate synthetase 2, aspartate transcarbamylase, and dihydroorotase
Pfx008889	0.045	0.191	0.264	35.866	4.251	FOXO3	Forkhead box
Pfx008891	184.483	166.829	148.286	199.319	118.797	snx3	Sorting nexin 3
Pfx008901	3.354	5.756	10.141	15.226	225.732	MYCN	V-myc myelocytomatosis viral related oncogene, neuroblastoma derived (avian)
Pfx008921	288.643	184.723	124.521	124.916	38.859	CDC40	Cell division cycle 40 homolog (S. cerevisiae)
Pfx008959	0.022	0	0	4.738	0.721	NA	NA
Pfx008966	0	0	0	2.491	3.104	NA	NA
Pfx008968	0.014	0.147	0.273	0.343	0.572	WDR65	WD repeat domain 65
Pfx009036	15.061	33.158	39.99	59.382	26.107	GPATCH2	G patch domain containing 2
Pfx009059	25.971	61.863	77.397	83.27	59.076	PREP	Prolyl endopeptidase
Pfx009070	0.181	0.085	0	5.423	4.613	NA	NA
Pfx009159	1.817	1.42	1.349	3.991	218.466	SLC16A10	Solute carrier family 16, member 10 (aromatic amino acid transporter)
Pfx009160	17.747	36.723	55.039	121.911	144.725	RPF2	Ribosome production factor 2 homolog
Pfx009166	806.657	535.693	377.796	397.025	196.203	AKIRIN2	Akirin 2
Pfx009206	10.786	30.649	75.95	156.424	58.296	DNAJA2	homolog subfamily A member
Pfx009243	145.285	75.445	48.185	48.727	22.893	CENPN	centromere protein
Pfx009259	2.481	13.397	21.431	31.657	17.212		Peptidase family M41
Pfx009263	4.415	49.523	78.733	106.798	45.54	TCF25	Transcription factor 25
Pfx009264	15.084	9.349	4.328	11.558	95.604	CYBA	Critical component of the membrane-bound oxidase of phagocytes that generates superoxide. Associates with NOX3 to form a functional NADPH oxidase constitutively generating superoxide
Pfx009265	1.161	0.968	1.24	4.838	21.433	MVD	Performs the first committed step in the biosynthesis of isoprenes
Pfx009267	0.101	0.025	0.084	3.284	1.284		Heterogeneous nuclear ribonucleoproteins C1 C2-like
Pfx009273	9.405	31.203	47.606	90.617	75.124	NIP7	60S ribosome subunit biogenesis protein NIP7 homolog
Pfx009274	0.866	1.246	1.964	13.351	55.744	COG8	oligomeric golgi complex
Pfx009275	1.023	10.231	25.283	60.02	107.771	NOB1	NIN1 RPN12 binding protein 1 homolog (S. cerevisiae)
Pfx009282	0	0.004	0.011	2.695	0.379	IQSEC1	IQ motif and Sec7 domain 3b
Pfx009283	0.356	8.903	23.271	35.802	24.664	WASHC1	WAS protein family homolog
Pfx009329	1.039	10.932	30.399	47.017	42.688	YIF1B	Yip1 interacting factor homolog B (S. cerevisiae)
Pfx009343	3.161	20.844	35.969	44.955	47.949	CLASRP	CLK4-associating serine arginine rich
Pfx009347	2.655	15.503	35.699	58.888	32.118	C19orf47	Chromosome 19 open reading frame 47
Pfx009360	0.011	0.005	0.057	3.398	28.603	GYLTL1B	Glycosyltransferase-like
Pfx009363	0	0.011	0.1	2.624	6.265	wt1	Wilms' tumor
Pfx009365	319.365	227.731	182.457	263.878	331.251	EIF3M	component of the eukaryotic translation initiation factor 3 (eIF-3) complex, which is involved in protein synthesis of a specialized repertoire of mRNAs and, together with other initiation factors, stimulates binding of mRNA and methionyl-tRNAi to the 40S ribosome. The eIF-3 complex specifically targets and initiates translation of a subset of mRNAs involved in cell proliferation
Pfx009367	0.027	0.814	4.062	5.196	10.865	QSER1	Glutamine and
Pfx009368	0.025	0.072	0.115	15.927	53.343	DEPDC7	DEP domain containing 7
Pfx009369	197.264	201.647	147.067	161.452	76.499	CSTF3	Cleavage stimulation factor
Pfx009372	0.815	2.314	5.484	7.726	8.991	RNPEPL1	Arginyl aminopeptidase (aminopeptidase B)-like 1
Pfx009380	106.012	349.826	399.513	568.896	811.5	SERP1	Stress-associated endoplasmic reticulum protein
Pfx009381	7.796	22.749	38.635	61.479	83.434	EIF2A	Functions in the early steps of protein synthesis of a small number of specific mRNAs. Acts by directing the binding of methionyl-tRNAi to 40S ribosomal subunits. In contrast to the eIF- 2 complex, it binds methionyl-tRNAi to 40 S subunits in a codon- dependent manner, whereas the eIF-2 complex binds methionyl-tRNAi to 40 S subunits in a GTP-dependent manner. May act by impiging the expression of…
Pfx009391	520.983	275.708	210.325	472.306	1968.33	RPS3	Belongs to the universal ribosomal protein uS3 family
Pfx009435	8.205	23.862	54.766	62.115	76.105	TRIP12	Thyroid hormone receptor interactor 12
Pfx009474	0.004	0.011	0.004	0.385	0.581	RASGRF1	guanine nucleotide-releasing factor
Pfx009489	8.389	42.353	53.243	58.823	67.756	SRPR	Signal recognition particle receptor
Pfx009506	38.579	234.29	255.991	300.43	50.856	CFDP1	RGD motif, leucine rich repeats, tropomodulin domain and proline-rich containing
Pfx009508	0	0.007	0.012	3.125	0.583	RLTPR	RGD motif, leucine rich repeats, tropomodulin domain and proline-rich containing
Pfx009511	0.166	0.442	0.869	5.629	42.914	PARD6A	Partitioning defective 6 homolog
Pfx009513	4.583	8.054	10.69	22.963	51.986	TSNAXIP1	Translin-associated factor
Pfx009516	11.084	9.544	17.208	21.883	11.987	PSKH1	kinase H1
Pfx009529	0.052	0.062	0.186	6.339	30.726	CHKA	Choline kinase
Pfx009541	0.078	0.134	0.183	8.954	65.496	CFTR	Epithelial ion channel that plays an important role in the regulation of epithelial ion and water transport and fluid homeostasis. Mediates the transport of chloride ions across the cell membrane. Channel activity is coupled to ATP hydrolysis. The ion channel is also permeable to HCO(3-)
Pfx009542	22.423	52.901	65.971	85.397	58.086	ASZ1	Ankyrin repeat, SAM and basic leucine zipper
Pfx009556	10.483	78.967	177.726	269.866	57.283	MORF4L1	Mortality factor 4 like 1
Pfx009572	5.698	17.194	22.692	23.898	21.877	PTPLAD1	Catalyzes the third of the four reactions of the long- chain fatty acids elongation cycle. This endoplasmic reticulum- bound enzymatic process, allows the addition of two carbons to the chain of long- and very long-chain fatty acids VLCFAs per cycle. This enzyme catalyzes the dehydration of the 3-hydroxyacyl-CoA intermediate into trans-2,3-enoyl-CoA, within each cycle of fatty acid elongation. Th…
Pfx009574	0	0	0	0.943	1.903		Reverse transcriptase (RNA-dependent DNA polymerase)
Pfx009576	9.005	30.085	45.312	52.284	7.607	ARL2BP	ADP-ribosylation factor-like
Pfx009585	49.951	36.293	26.932	27.432	23.145	SIAH1	neuron apoptotic process
Pfx009587	72.774	31.971	9.787	17.55	36.963	CBLN1	Cerebellin 1 precursor
Pfx009591	6.28	12.972	14.96	18.301	19.583	RSPRY1	RING finger and SPRY
Pfx009592	85.277	73.257	92.467	149.894	99.1	FAM192A	Family with sequence similarity 192 member A
Pfx009615	2.808	28.97	52.079	64.192	27.816	ZNF143	zinc finger protein
Pfx009616	1.695	5.748	5.033	39.022	45.289	WEE1	WEE1 G2 checkpoint kinase
Pfx009636	40.684	276.663	427.221	622.54	465.88		protein modification by small protein conjugation
Pfx009645	0.008	0.026	0.008	1.757	0	TAT	Tyrosine aminotransferase
Pfx009646	2.128	14.8	15.644	31.014	2.266		TERF1-interacting nuclear factor 2 N-terminus
Pfx009655	0.123	0.221	0.281	1.137	9.666	KIAA1549	Si ch211-1e14.1
Pfx009656	31.521	25.015	37.948	70.58	54.707	FAM107B	Family with sequence similarity 107, member B
Pfx009673	23.28	35.96	66.016	97.828	105.182	CIRH1A	Cirrhosis, autosomal recessive 1A (cirhin)
Pfx009675	0	0.007	0.021	1.575	0.995	KCNG4	Potassium voltage-gated channel, subfamily G, member
Pfx009684	6.537	27.213	37.842	45.381	77.498	URI1	Unconventional prefoldin RPB5 interactor
Pfx009692	1.978	5.816	7.543	15.389	2.765	CRY1	Cryptochrome circadian clock
Pfx009700	0.027	0.025	0.02	1.498	33.43	RFX4	Regulatory factor X, 4
Pfx009701	5.424	4.587	5.667	8.903	13.624	POLR3B	DNA-dependent RNA polymerase catalyzes the transcription of DNA into RNA using the four ribonucleoside triphosphates as substrates
Pfx009702	0.419	7.455	13.709	29.541	76.373	KLHL36	Kelch-like
Pfx009703	23.368	49.805	42.724	151.498	3549.73	COTL1	Coactosin-like F-actin binding protein 1
Pfx009716	0	0.004	0.025	1.093	1.29	CACNA2D1	Calcium channel, voltage-dependent, alpha 2 delta subunit
Pfx009728	8.236	17.651	36.19	70.153	62.555	PRPF18	PRP18 pre-mRNA processing factor 18 homolog (yeast)
Pfx009742	8.974	29.848	46.2	61.42	23.054	BAZ1B	Bromodomain adjacent to zinc finger domain 1B
Pfx009749	1129.7	645.291	414.32	481.946	106.504	SNRPA	Small nuclear ribonucleoprotein
Pfx009777	2.911	2.881	2.964	3.663	3.66		Transcription initiation factor TFIID subunit 4-like
Pfx009778	8.375	48.743	96.464	112.89	110.37	LSM14A	LSM14 homolog Aa (SCD6, S. cerevisiae)
Pfx009794	0.284	1.076	2.035	4.466	51.316	CYP1A1	Cytochromes P450 are a group of heme-thiolate monooxygenases
Pfx009808	1.598	8.415	15.027	27.367	5.772	DHX36	DEAH (Asp-Glu-Ala-His) box polypeptide 36
Pfx009810	0.013	0	0.006	1.237	0.723	MME	Membrane metalloendopeptidase
Pfx009833	225.65	229.397	261.559	467.086	381.561	SSR3	Signal sequence receptor, gamma
Pfx009836	185.615	158.412	121.287	157.018	89.017	CCNL1	Belongs to the cyclin family
Pfx009875	3.459	3.399	6.64	12.627	213.997	FAM214A	Family with sequence similarity 214, member A
Pfx009877	38.246	100.052	186.566	348.629	222.496	arpp19	cAMP-regulated phosphoprotein
Pfx009882	77.967	92.712	69.854	161.42	208.01	bcl2l10	BCL2-like 10 (apoptosis facilitator)
Pfx009883	98.716	99.078	74.387	89.177	22.589	MAPK6	mitogen-activated protein kinase
Pfx009884	17.365	35.408	38.654	61.37	132.758	LEO1	Leo1, Paf1 RNA polymerase II complex component, homolog (S. cerevisiae)
Pfx009902	0.197	0.347	0.501	19.247	54.363	SEMA6D	Sema domain, transmembrane domain (TM), and cytoplasmic domain, (semaphorin) 6D, like
Pfx009903	0.04	0.046	0.187	3.364	0.236	SLC24A5	Belongs to the Ca(2 ) cation antiporter (CaCA) (TC 2.A.19) family
Pfx009907	4815.48	2533.15	1545.22	1811.51	150.889	DUT	dUTP pyrophosphatase
Pfx009917	0.478	0.623	0.732	1.477	13.497	BNC1	Basonuclin 1
Pfx009923	8.82	19.707	47.746	113.335	69.844		mRNA splice site selection
Pfx009930	5.169	8.585	8.65	14.678	41.234	USP8	Ubiquitin specific peptidase 8
Pfx009952	41.407	12.952	12.221	15.474	19.211	TFB2M	Belongs to the class I-like SAM-binding methyltransferase superfamily. rRNA adenine N(6)-methyltransferase family
Pfx009956	9.542	6.697	9.713	19.31	24.224	AHCTF1	AT hook containing transcription factor 1
Pfx009971	5.652	11.026	19.49	71.41	149.959	PSMA6	subunit alpha
Pfx009977	33.981	131.456	184.91	236.023	141.161	PNN	Pinin, desmosome associated protein
Pfx009990	7.164	107.399	156.525	189.644	54.903	SCAF8	SR-related CTD-associated factor 8
Pfx010044	146.18	751.603	749.637	897.895	251.192		Myristoylated alanine rich protein kinase C substrate b
Pfx010069	11.717	18.163	26.378	32.93	82.396	how	QKI, KH domain containing, RNA binding a
Pfx010073	59.407	178.754	184.076	215.853	124.459	KDM1A	Lysine (K)-specific demethylase 1A
Pfx010102	1.07	9.892	17.212	25.078	25.088	WARS	Belongs to the class-I aminoacyl-tRNA synthetase family
Pfx010139	10.166	10.568	11.391	14.395	31.253	DYNC1H1	1 heavy chain 1
Pfx010189	154.371	181.945	159.431	192.433	36.925	spint1	Serine peptidase inhibitor, Kunitz type 1
Pfx010206	1.217	1.74	2.473	41.635	12.595	KLF11	Kruppel-like factor 11b
Pfx010255	0.097	0	0.133	27.094	8.984	NA	NA
Pfx010261	0.121	0.744	0.896	26.274	58.843	SOX11	SRY (sex determining region Y)-box
Pfx010362	2.239	13.847	23.458	27.758	19.121	KIZ	Centrosomal protein
Pfx010385	0.731	5.03	8.809	10.553	12.131	TONSL	Tonsoku-like, DNA repair protein
Pfx010397	70.194	202.314	203.659	245.122	165.957	SRP54	Binds to the signal sequence of presecretory protein when they emerge from the ribosomes and transfers them to TRAM (translocating chain-associating membrane protein)
Pfx010401	0	0	0	0.924	0.344	SSTR1	Belongs to the G-protein coupled receptor 1 family
Pfx010404	1.136	1.687	2.408	3.41	17.875	TYRO3	TYRO3 protein tyrosine kinase
Pfx010421	1.324	8.48	14.283	16.003	9.969	AHI1	Abelson helper integration site 1
Pfx010437	4.805	12.005	12.679	35.289	21.908	SKIP	SAM and SH3
Pfx010476	0.174	0.639	0.837	1.473	10.927	TMX4	Thioredoxin-related transmembrane protein 4
Pfx010489	2.418	6.469	7.839	17.147	29.765	PTPN21	phosphatase non-receptor type 21
Pfx010491	1.043	5.672	11.09	12.564	20.638	ORC3	Origin recognition complex subunit
Pfx010494	0.022	0.202	0.327	3.568	7.6	SNX14	Sorting nexin 14
Pfx010497	0.051	0.061	0.077	13.313	35.745	BMP4	Bone morphogenetic protein 4
Pfx010508	0.01	0.02	0	0.766	17.034	SPRED1	Sprouty-related, EVH1 domain containing 1
Pfx010544	11.391	32.66	48.07	52.038	19.786	ANGEL1	Angel homolog 1
Pfx010549	70.924	153.522	160.13	212.39	123.871	NA	NA
Pfx010554	49.783	334.948	386.941	547.171	113.116	SDC1	Syndecan domain
Pfx010561	0.011	0.005	0.029	0.85	18.579	PXDN	Peroxidasin homolog
Pfx010565	8.917	70.12	118.373	140.968	62.535	PSEN1	subunit of the gamma-secretase complex, an endoprotease complex that catalyzes the intramembrane cleavage of integral membrane proteins such as Notch receptors
Pfx010566	0.296	0.344	0.348	0.632	2.747	PAPLN	Papilin a, proteoglycan-like sulfated glycoprotein
Pfx010617	11.278	96.639	167.987	234.441	56.317	YTHDF2	YTH domain family
Pfx010624	5.155	19.721	35.882	40.357	23.16	CNKSR1	Connector enhancer of kinase suppressor of ras
Pfx010626	0.256	0.262	0.883	164.075	57.128	GRHL3	Grainyhead-like 3
Pfx010642	0.054	0.084	0.081	64.416	2.315	PLA2G4F	Phospholipase A2
Pfx010643	0	0.022	0.064	26.347	1.064	KCNK18	Potassium channel subfamily K member
Pfx010681	1.844	9.221	33.676	96.108	49.856	CCDC6	coiled-coil domain containing
Pfx010691	3.716	14.664	17.656	23.54	47.927	ZMPSTE24	Zinc metallopeptidase, STE24 homolog
Pfx010692	28.76	13.626	16.538	18.168	45.622	KIF11	Belongs to the TRAFAC class myosin-kinesin ATPase superfamily. Kinesin family
Pfx010713	4.445	30.718	40.059	44.482	29.451	ECD	Ecdysoneless homolog (Drosophila)
Pfx010731	49.455	230.207	321.353	396.901	194.511	WDR43	WD repeat domain 43
Pfx010736	15.32	28.892	29.501	38.096	44.48	GALE	UDP-galactose-4-epimerase
Pfx010751	6.443	3.01	4.325	27.146	77.618	PPIE	PPIases accelerate the folding of proteins. It catalyzes the cis-trans isomerization of proline imidic peptide bonds in oligopeptides
Pfx010779	6.912	5.064	7.013	15.28	33.431	WAPAL	Wings apart-like
Pfx010796	58.166	59.599	111.092	169.328	5.476	PANK1	Pantothenate kinase
Pfx010833	65.524	42.172	36.844	39.849	25.04	ACSS1	acyl-CoA synthetase short-chain family member 1
Pfx010835	1.619	4.328	6.845	9.774	1.211	KCNH1	Potassium voltage-gated channel, subfamily H
Pfx010857	42.649	19.011	14.731	20.618	24.828	IPO11	Importin 11
Pfx010861	0.56	0.62	0.929	12.406	40.501	OXCT1	Key enzyme for ketone body catabolism. Transfers the CoA moiety from succinate to acetoacetate. Formation of the enzyme-CoA intermediate proceeds via an unstable anhydride species formed between the carboxylate groups of the enzyme and substrate
Pfx010906	118.3	14.194	6.487	13.37	25.015	BAG4	BCL2-associated athanogene 4
Pfx010918	0.021	0.02	0.032	0.996	0.213		Alpha-2-macroglobulin-like
Pfx010921	3.516	1.651	2.356	4.076	5.706	GLT1D1	glycosyltransferase 1
Pfx010935	3.423	11.56	30.558	103.666	62.099	POLR3D	Polymerase (RNA) III (DNA directed) polypeptide D
Pfx010940	16.88	42.047	55.797	73.932	24.433	UBE2D4	Belongs to the ubiquitin-conjugating enzyme family
Pfx010950	0.315	1.942	3.653	118.679	20.842	FGF17	Fibroblast growth factor
Pfx010977	15.173	8.773	8.135	9.213	55.137	NCOR2	nuclear receptor corepressor 2
Pfx010979	10.754	24.198	18.432	19.077	29.081	EP400	E1A binding protein p400
Pfx011011	2.266	10.662	14.267	35.581	54.114	KANSL3	KAT8 regulatory NSL complex subunit
Pfx011015	5.048	5.636	9.812	24.761	130.771		RAB7A, member RAS oncogene family
Pfx011019	501.963	362.967	276.645	283.41	112.592		Acyl-CoA synthetase long-chain family member 2
Pfx011033	11.98	34.916	59.047	97.129	73.401	FGFR1	Fibroblast growth factor receptor
Pfx011042	0.047	0.539	0.622	17.642	20.679	CEP78	Centrosomal protein
Pfx011052	0.098	0.089	0.303	8.645	0.329	NEURL3	Neuralized E3 ubiquitin protein ligase 3
Pfx011061	2.373	3.127	3.703	17.912	33.597	RFK	Riboflavin kinase
Pfx011066	1.03	5.794	10.665	14.861	16.546	DDX51	Belongs to the DEAD box helicase family
Pfx011090	18.861	22.867	36.01	56.487	70.882	KDM5C	Lysine (K)-specific demethylase 5C
Pfx011103	30.099	152.538	245.7	415.428	303.331	EIF2S2	translation initiation factor activity
Pfx011138	0.472	8.718	19.59	24.809	4.983	ARHGEF16	Domain found in Dishevelled, Egl-10, and Pleckstrin (DEP)
Pfx011140	34.03	64.831	63.166	66.142	28.546	EXOSC10	Exosome component 10
Pfx011152	0.986	1.829	1.319	3.909	3.79		Nicotinamide phosphoribosyltransferase b
Pfx011162	0.017	0.152	0.247	1.394	2.653	IL17RE	receptor
Pfx011243	0.279	1.382	2.401	7.968	20.283	VSIG8	V-set and immunoglobulin domain containing 8b
Pfx011251	0.083	0.911	1.47	1.619	12.718	IKBKB	Inhibitor of kappa light polypeptide gene enhancer in B-cells, kinase beta
Pfx011278	0.243	5.873	9.09	16.911	62.084		Clustered mitochondria protein homolog
Pfx011380	0.056	0.099	0.105	6.217	25.297		Belongs to the class I-like SAM-binding methyltransferase superfamily. C5-methyltransferase family
Pfx011400	0.021	0.137	0.162	1.483	23.801	KIAA1324	Si ch211-163l21.8
Pfx011444	5.071	11.805	9.815	14.517	18.101	TSPYL2	Belongs to the nucleosome assembly protein (NAP) family
Pfx011494	1.681	1.964	2.653	4.263	5.27	KAZN	Kazrin, periplakin interacting protein
Pfx011495	0.063	0.497	1.153	12.55	10.297		PR domain containing 2, with ZNF domain a
Pfx011513	3.473	33.882	49.82	69.853	66.255	KDM5B	Lysine (K)-specific demethylase 5Bb
Pfx011535	47.896	89.84	146.368	146.613	92.697	SPATS2	Spermatogenesis associated, serine-rich 2
Pfx011553	0.002	0.008	0.01	2.225	0.967	CELSR3	Cadherin EGF LAG seven-pass G-type receptor
Pfx011561	15.569	41.186	81.785	181.206	90.154	AMT	The glycine cleavage system catalyzes the degradation of glycine
Pfx011585	0.27	0.222	0.314	4.396	2.759	EPHX4	Epoxide hydrolase 4
Pfx011620	148.788	94.056	69.936	70.698	8.751	endog	Endonuclease G
Pfx011635	1.929	44.01	106.063	106.396	29.019	TRIM33	Tripartite motif-containing 33
Pfx011656	0.767	1.602	2.541	3.264	7.043	PLXNA3	Plexin A3
Pfx011661	0.569	0.576	0.623	17.614	60.723	slc6a8	Solute carrier family 6 (neurotransmitter transporter, creatine), member 8
Pfx011706	2.851	7.683	8.837	10.848	14.078	REXO1	RNA exonuclease 1 homolog
Pfx011715	4.206	17.324	41.894	95.843	134.966	DOHH	Catalyzes the hydroxylation of the N(6)-(4-aminobutyl)- L-lysine intermediate to form hypusine, an essential post- translational modification only found in mature eIF-5A factor
Pfx011727	45.047	31.058	22.779	23.008	14.578	ACSBG2	acyl-CoA synthetase bubblegum family member 2
Pfx011728	2.894	7.872	20.681	31.113	20.366	RFX2	Regulatory factor X, 2 (influences HLA class II expression)
Pfx011752	87.372	25.234	15.247	26.921	43.338	ABHD17A	Abhydrolase domain containing
Pfx011758	0.896	1.912	2.8	4.671	14.979	SH3GL1	SH3-domain GRB2-like
Pfx011760	2.981	2.489	2.188	2.507	15.499	STAP2	Signal transducing adaptor family member
Pfx011771	4.111	13.867	25.012	50.521	62.061	DMAP1	DNA methyltransferase 1 associated protein 1
Pfx011789	0	0	0	2.56	2.5		Voltage-dependent R-type calcium channel subunit
Pfx011831	0	0	0.026	2.001	0.269	ERICH3	Domain of unknown function (DUF4590)
Pfx011833	2.408	10.813	25.891	32.629	23.183	FPGT	Fucose-1-phosphate guanylyltransferase
Pfx011838	0.158	0.107	0.221	43.193	4.391	SCD	Fatty acid desaturase
Pfx011847	0.11	0.02	0.142	19.323	1.879	NODAL	Nodal-related 2
Pfx011860	73.018	40.568	32.26	48.396	183.61	ANXA11	Annexin A11-like
Pfx011864	0.337	0.721	0.919	7.445	46.476	TRIM16	Tripartite motif-containing
Pfx011874	48.321	45.439	49.971	58.364	43.791	SAMD8	Sphingomyelin synthase-related protein
Pfx011888	0.019	0.129	0.107	4.147	22.5	chst3	Belongs to the sulfotransferase 1 family
Pfx011890	141.428	84.366	55.067	61.408	123.626	GHITM	Growth hormone inducible transmembrane protein
Pfx011907	2.144	3.391	5.245	7.942	3.273		Nuclease-related domain
Pfx011938	0.489	1.052	1.412	8.484	452.388	MFSD8	major facilitator superfamily
Pfx011947	0.574	4.442	6.687	9.2	4.542	NA	NA
Pfx011975	0	0	0	2.122	0.225	ART4	ADP-ribosyltransferase
Pfx011977	0	0	0.011	3.815	9.734	ART4	NAD:arginine ADP-ribosyltransferase
Pfx011991	0.199	0.135	0.274	4.431	24.235	MXRA7	Matrix-remodelling associated 7
Pfx012007	1.127	2.364	4.974	12.563	18.554	COX10	Cytochrome c oxidase assembly homolog 10 (yeast)
Pfx012017	16.782	41.365	59.172	77.519	58.767	FH	Fumarate hydratase
Pfx012113	488.69	350.261	292.801	464.741	488.814	SAR1A	Secretion associated Ras related GTPase 1A
Pfx012135	1.144	6.915	42.27	56.49	33.617	WAC	WW domain containing adaptor with coiled-coil
Pfx012138	96.594	251.177	278.171	342.376	187.095	SLC16A3	monocarboxylate transporter
Pfx012186	5.11	24.114	67.169	149.011	155.447	UQCRC2	Ubiquinol-cytochrome c reductase core protein
Pfx012187	0.272	1.021	1.331	2.804	11.801		Chromosome 16 open reading frame 52
Pfx012224	0.306	3.127	5.567	6.381	3.619		Si ch1073-357b18.4
Pfx012227	20.947	12.533	11.47	12.907	42.927	COX19	Cytochrome C oxidase assembly
Pfx012252	0	0	0	2.098	5.785	NA	NA
Pfx012280	0.078	0.009	0.054	1.123	0.478	NPTX2	neuronal
Pfx012377	277.48	261.866	199.201	216.212	116.472	PSMD11	Proteasome (prosome, macropain) 216S subunit, non-ATPase, 11b
Pfx012394	1.583	12.787	18.404	38.267	25.914	ZNF646	zinc finger protein
Pfx012421	0	0	0.104	3.117	0		Si ch211-28p3.4
Pfx012456	451.499	46.279	12.837	17.612	61.616	BIRC5	Baculoviral IAP repeat-containing
Pfx012495	2.279	1.338	1.741	5.874	12.679	NA	NA
Pfx012543	9.183	17.743	21.583	68.668	89.729	TOP2A	Control of topological states of DNA by transient breakage and subsequent rejoining of DNA strands. Topoisomerase II makes double-strand breaks
Pfx012547	1.027	11.817	25.244	43.535	39.192	TUT1	Terminal uridylyl transferase 1, U6 snRNA-specific
Pfx012558	0.163	0.186	0.232	1.325	1.502		Sushi, nidogen and EGF-like
Pfx012626	155.312	215.414	248.247	403.531	118.222	PAGR1	Glutamate-rich protein 1
Pfx012628	0.158	0.107	0.059	0.354	18.729	WNK4	WNK lysine deficient protein kinase 4
Pfx012632	24.758	63.085	111.503	164.843	145.266	LSM12	LSM12 homolog
Pfx012676	1.158	2.81	4.839	9.755	21.48	PRR12	Proline rich
Pfx012678	8.257	16.37	32.675	60.875	40.878	KANSL1	KAT8 regulatory NSL complex subunit
Pfx012682	0.047	0.163	0.118	5.801	0.551	SCN4A	mediates the voltage-dependent sodium ion permeability of excitable membranes
Pfx012709	79.863	147.322	135.621	149.226	56.775		acetyltransferase
Pfx012715	0.464	0.783	0.924	5.605	1182.3	A1CF	Apobec1 complementation
Pfx012735	183.001	153.991	120.598	131.245	91.162	REEP3	Receptor accessory protein
Pfx012747	0.006	0.011	0.012	0.273	0.276	TENM3	GHH signature containing HNH/Endo VII superfamily nuclease toxin
Pfx012763	0	0.01	0.021	0.294	1.015	PDGFC	growth factor c
Pfx012764	8.957	9.403	16.794	67.732	132.781	mrpl18	ribosomal protein L18
Pfx012805	10.86	21.049	21.436	22.949	6.521	RUFY1	RUN and FYVE domain containing 1
Pfx012806	8.069	16.015	16.139	21.416	7.555	RUFY1	RUN and FYVE domain containing 1
Pfx012807	24.497	40.63	37.318	68.202	103.215	HNRNPH1	heterogeneous nuclear ribonucleoprotein
Pfx012809	2711.05	1699.07	1137.39	1528.45	920.429	HNRNPAB	Heterogeneous nuclear ribonucleoprotein A
Pfx012825	2.893	7.508	20.547	22.301	62.025	MGARP	Mitochondria Localisation Sequence
Pfx012853	19.849	14.522	21.074	42.638	74.411	TMEM33	Transmembrane protein 33
Pfx012864	0.117	0.148	0.149	26.647	115.539	slc43a1	Solute carrier family 43, member 1a
Pfx012882	35.349	51.034	62.642	76.828	66.775	MAEA	Macrophage erythroblast attacher
Pfx012895	0.02	0.133	0.449	1.113	0.005	SLITRK2	SLIT and NTRK-like
Pfx012919	2.915	9.295	18.417	24.796	72.419	CANX	Calnexin
Pfx012924	5.642	15.962	24.65	29.813	20.685	POLR1A	DNA-dependent RNA polymerase catalyzes the transcription of DNA into RNA using the four ribonucleoside triphosphates as substrates
Pfx013084	25.836	50.174	56.858	345.727	14.581		(START) domain containing 10
Pfx013123	0.563	2.733	2.802	2.845	6.038	MBNL3	Muscleblind-like 3 (Drosophila)
Pfx013144	1.79	5.786	14.342	113.537	13.593	hes7	Hairy-related 11
Pfx013227	14.02	11.219	16.967	41.332	218.678	eef1g	Eukaryotic translation elongation factor 1 gamma
Pfx013248	367.375	507.593	571.849	823.502	172.309	G3BP1	GTPase activating protein (SH3 domain) binding protein 1
Pfx013256	2.82	16.654	30.219	56.06	49.767	MATR3	Matrin 3-like 1.1
Pfx013261	5.727	59.853	73.444	98.14	9.399	ARHGEF37	Rho guanine nucleotide exchange factor
Pfx013283	0.006	0.006	0.006	0.805	0.053
Pfx013284	93.218	143.29	114.23	405.913	1313.56	NA	NA
Pfx013329	33.152	9.625	7.779	24.223	28.288	GTSE1	G-2 and S-phase expressed 1
Pfx013331	10.518	84.751	143.622	151.276	61.982		Si ch73-193c12.2
Pfx013333	0.113	0.613	1.359	1.614	63.866	CELSR1	Cadherin EGF LAG seven-pass G-type receptor
Pfx013421	0.312	1.228	2.667	10.05	62.394	NA	NA
Pfx013423	1.391	13.619	25.703	28.216	7.273	DNAJC24	homolog, subfamily C, member 24
Pfx013451	0.028	0.038	0.012	6.324	0.497	SLC25A18	Solute carrier family 25 (mitochondrial carrier), member 18
Pfx013473	5.489	15.605	16.142	17.908	19.442	KDM7A	demethylase
Pfx013496	0.436	3.931	8.639	10.809	4.331	KITLG	Kit ligand
Pfx013500	0.106	0.145	0.531	24.193	73.422	DUSP6	Belongs to the protein-tyrosine phosphatase family. Non-receptor class dual specificity subfamily
Pfx013532	102.184	160.728	154.851	171.194	75.514	UBA2	modifier activating enzyme 2
Pfx013540	30.608	58.542	117.066	305.229	270.183	MAP1LC3B	Microtubule-associated protein 1 light chain 3 beta
Pfx013581	3.28	11.719	32.873	33.525	15.404	ZFC3H1	zinc finger
Pfx013612	0.438	1.174	2.384	3.221	6.753	SPG11	Spastic paraplegia 11
Pfx013639	0.117	0.127	0.123	40.493	58.637	szl	Secreted frizzled-related protein 5-like
Pfx013643	219.171	126.143	99.229	228.796	1337.77	RPS17	ribosomal small subunit assembly
Pfx013676	32.091	13.407	14.747	15.299	23.716	RFWD3	Ring finger and WD repeat domain 3
Pfx013682	37.129	35.744	30.455	31.39	20.221	PRR5L	Proline rich 5 like
Pfx013695	29.78	65.476	61.838	68.98	12.851	BBS4	Bardet-Biedl syndrome 4
Pfx013726	0.187	0.355	0.378	0.477	0.924	CYP19A1	Cytochrome P450, family 19, subfamily A, polypeptide 1b
Pfx013761	21.771	171.335	416.584	681.81	249.622	BTG1	B-cell translocation gene 1
Pfx013765	0.281	2.181	4.616	6.184	2.495	PKP2	Plakophilin 2
Pfx013772	8.353	16.055	27.114	35.32	28.506	ARID2	AT rich interactive domain 2 (ARID, RFX-like)
Pfx013780	0.486	1.777	5.326	19.336	52.37	UPF2	regulator of nonsense transcripts
Pfx013788	0.353	0.614	1.403	66.831	41.761	FBXO7	F-box protein 7
Pfx013796	1.945	5.701	15.816	51.91	100.302	CDKN1C	Cyclin-dependent kinase inhibitor
Pfx013858	40.904	25.427	18.56	45.169	88.018		Poly (ADP-ribose) polymerase
Pfx013866	25.287	45.984	40.721	51.159	36.898	AGBL2	ATP GTP binding protein-like 2
Pfx013885	0.837	0.666	0.607	19.862	136.918	LAMB1	laminin subunit
Pfx013898	8.568	9.954	11.78	14.526	10.503	CEP152	Centrosomal protein
Pfx013953	0.572	1.478	2.543	4.614	10.327	FANCF	Fanconi anemia, complementation group F
Pfx013972	0.152	0.546	1.188	4.094	9.839	RBL2	Retinoblastoma-like
Pfx014027	1.808	4.859	8.019	8.326	2.172	KCNJ11	Potassium inwardly-rectifying channel, subfamily J, member 11
Pfx014044	0.045	0.134	0.223	17.837	5.662	ABTB2	Ankyrin repeat and BTB POZ
Pfx014050	5.554	8.909	13.726	97.067	32.459	RASSF7	Ras association (RalGDS AF-6) domain family (N-terminal) member
Pfx014061	0.607	3.212	10.128	11.948	10.968	NA	NA
Pfx014093	344.939	402.763	316.296	408.42	169.986	etf1	Eukaryotic translation termination factor 1
Pfx014141	8.25	7.3	10.137	33.686	60.94	HARS	histidyl-tRNA synthetase
Pfx014149	41.579	145.907	275.926	443.04	319.319	UBE2D2	Ubiquitin-conjugating enzyme E2
Pfx014222	2.008	4.909	6.179	6.217	11.069		SET (Su(var)3-9, Enhancer-of-zeste, Trithorax) domain
Pfx014240	0.078	1.136	2.083	17.814	4.325	NA	NA
Pfx014282	0.686	0.995	1.114	64.409	1738.83
Pfx014285	177.291	91.826	71.913	227.284	1502.66	RPS5	Ribosomal protein S5
Pfx014287	8.455	4.979	3.496	12.409	31.556	NA	NA
Pfx014309	0	0.026	0.024	0.192	0.412	NA	NA
Pfx014317	44.734	15.219	11.508	12.862	29.215	ATF6B	Transcription factor
Pfx014363	33.586	32.692	30.224	36.509	31.428	MSTO1	misato homolog 1
Pfx014366	1.52	5.803	10.255	18.1	16.254	TERT	Telomerase reverse transcriptase
Pfx014397	3.341	10.33	13.24	14.912	25.268	STRN4	Striatin, calmodulin binding protein 4
Pfx014421	0.165	1.287	2.319	6.37	13.504		Kelch-like protein
Pfx014441	1.098	9.626	20.12	53.462	52.328	ILKAP	Integrin-linked kinase-associated serine threonine phosphatase
Pfx014442	4.019	6.752	8.702	12.575	18.797	DGKD	Diacylglycerol kinase, delta
Pfx014443	0	0	0	2.017	0.028		Complement component C1q domain.
Pfx014444	0.049	0.078	0.06	40.271	0.855	SAG	retina and pineal gland (arrestin) b
Pfx014445	3.205	7.359	10.536	32.712	33.266	ATG16L1	ATG16 autophagy related 16-like 1 (S. cerevisiae)
Pfx014457	4.014	11.78	14.906	33.883	23.728	AASDHPPT	dehydrogenase-phosphopantetheinyl transferase
Pfx014460	1.843	11.86	22.397	38.013	34.016	CWF19L2	CWF19-like 2, cell cycle control (S. pombe)
Pfx014462	461.527	369.744	307.452	337.566	86.309	LAMTOR1	Late endosomal lysosomal adaptor, MAPK and MTOR activator 1
Pfx014464	1.638	4.679	5.354	11.52	19.578		Si zfos-2269b6.1
Pfx014508	1.76	2.186	3.865	7.769	12.553	SIK3	SIK family kinase 3
Pfx014583	4592.42	2609.01	1709.7	2101.56	1150.8	SRSF1	Serine arginine-rich splicing factor
Pfx014643	1.405	3.413	6.324	16.001	18.85	THYN1	Thymocyte nuclear protein 1
Pfx014706	7.697	34.465	46.846	79.523	75.057	SUPT5H	Suppressor of Ty 5 homolog (S. cerevisiae)
Pfx014710	0.866	3.063	5.407	10.456	5.099	MNT	MAX network transcriptional repressor
Pfx014715	2.138	17.819	27.186	27.942	31.531	TLCD2	TLC domain containing 2
Pfx014719	38.507	60.231	64.763	95.534	140.583		Hypoxia-inducible factor 1, alpha subunit, like
Pfx014737	14.484	22.547	24.853	35.312	19.751	PPM1D	Protein phosphatase 1D magnesium-dependent, delta isoform
Pfx014752	1.955	12.464	16.834	20.186	20.313	TMEM199	Transmembrane protein 199
Pfx014763	2.165	2.582	4.962	25.69	58.513	tmem97	Intracellular orphan receptor that binds numerous drugs and which is highly expressed in various proliferating cells. Corresponds to the sigma-2 receptor, which is thought to play important role in regulating cell survival, morphology and differentiation. May play a role as a regulator of cellular cholesterol homeostasis. May function as sterol isomerase. May alter the activity of some cytochrome…
Pfx014765	11.96	16.53	15.706	104.912	42.661		BCL2 binding component 3
Pfx014766	10.871	52.357	81.982	83.077	67.902	SAE1	enzyme subunit 1
Pfx014785	2.379	20.2	48.466	54.597	22.986	AKAP1	anchor protein
Pfx014815	0.067	0.153	0.096	32.863	89.203	SLC12A7	Solute carrier family 12 member
Pfx014872	0.062	0.047	0.079	26.09	33.448	FAM181B	Family with sequence similarity 181, member B
Pfx014892	24.015	19.247	19.664	21.505	22.19	SLC7A1	Solute carrier family 7 (cationic amino acid transporter, y system), member 1
Pfx014919	35.9	140.164	148.281	161.276	90.397	PRPF8	U5 snRNA binding
Pfx014980	105.387	117.568	108.963	122.44	51.936	TPR	Translocated promoter region b (to activated MET oncogene)
Pfx014993	1.147	1.721	1.541	11.564	10.922	PTBP2	polypyrimidine tract binding protein
Pfx015072	0.073	0.104	0.339	0.88	1.518	NBEA	Neurobeachin
Pfx015128	1.35	4.655	7.948	13.275	22.91	PKN2	kinase N2
Pfx015129	32.721	106.007	143.097	199.133	34.716	GTF2B	General transcription factor IIB
Pfx015144	0.155	0.545	2.106	7.76	32.615	AMOTL2	Angiomotin like 2b
Pfx015146	5.741	6.028	8.759	12.789	15.283	SAP130	histone deacetylase complex subunit
Pfx015147	0.022	0	0.021	11.061	6.745		Tripartite motif containing 47
Pfx015150	1.101	6.82	13.101	38.172	54.817		Transposase
Pfx015164	1.172	1.687	2.21	11.995	13.845	PRRX1	Paired related homeobox
Pfx015186	4.82	24.688	40.466	71.835	37.962	PCCB	carboxylase, beta
Pfx015241	208.46	112.181	82.364	296.34	1988.63	RPS8	Belongs to the eukaryotic ribosomal protein eS8 family
Pfx015246	5.889	4.107	3.337	5.98	189.816	ASPH	Aspartyl beta-hydroxylase N-terminal region
Pfx015248	32.274	40.916	49.042	59.78	90.271	U2SURP	U2 snRNP-associated SURP
Pfx015260	574.774	621.77	476.528	556.325	393.128	CTNNB1	Armadillo/beta-catenin-like repeat
Pfx015264	0.057	0.602	2.423	22.866	18.774	RNF44	Ring finger protein 44
Pfx015281	22.86	55.954	87.504	99.586	41.409	DDX41	ATP-dependent RNA helicase activity
Pfx015290	0	0	0.015	1.793	0.149	EBF3	Early B-cell factor 3
Pfx015302	5.156	15.778	29.351	37.057	16.684	NOA1	Nitric oxide associated 1
Pfx015350	152.101	89.495	71.062	187.632	1075.06	rps15a	ribosomal protein S15a
Pfx015374	0.403	2.466	5.146	6.475	3.033	FAM83F	Family with sequence similarity 83, member
Pfx015400	0.196	7.359	15.982	17.292	8.222	REST	RE1-silencing transcription factor
Pfx015409	0.008	0.008	0.014	3.68	2.993		isoform X1
Pfx015418	0.062	0.014	0.07	10.353	12.219	lrrn4cl	Leucine-rich repeat neuronal protein 4-like
Pfx015431	0.666	7.02	15.106	50.583	109.813	SPRY1	Sprouty homolog
Pfx015472	1565.55	865.233	554.572	684.169	381.558	SMARCE1	regulator of chromatin, subfamily e, member
Pfx015478	2.234	4.458	8.693	25.209	87.042	NDUFAB1	Carrier of the growing fatty acid chain in fatty acid biosynthesis
Pfx015533	2.059	12.314	19.614	21.317	11.711		Serine arginine repetitive matrix protein 1-like
Pfx015574	2.463	13.181	31.596	48.934	37.511	USP36	Ubiquitin specific peptidase 36
Pfx015626	20.35	39.649	39.662	45.117	61.729	ILF3	Interleukin enhancer binding factor 3b
Pfx015643	1.668	1.593	1.064	1.806	14.089	SPAG9	Sperm associated antigen
Pfx015667	9.48	9.676	12.306	17.899	13.428	RFX1	Regulatory factor X, 1a (influences HLA class II expression)
Pfx015681	14.561	31.836	44.295	74.945	60.696		Si ch73-281f12.4
Pfx015682	1.585	18.48	47.695	72.01	6.73		Serine threonine-protein kinase
Pfx015683	48.918	47.167	60.021	135.191	288.885	ATP5H	Mitochondrial membrane ATP synthase (F(1)F(0) ATP synthase or Complex V) produces ATP from ADP in the presence of a proton gradient across the membrane which is generated by electron transport complexes of the respiratory chain. F-type ATPases consist of two structural domains, F(1) - containing the extramembraneous catalytic core, and F(0) - containing the membrane proton channel, linked togethe…
Pfx015691	46.484	111.311	97.603	117.209	47.634		Cdc42 effector protein
Pfx015708	3.95	11.181	16.285	30.393	35.334	nlk	Nemo like kinase, type 1
Pfx015798	0.971	9.382	24.662	47.687	48.565	TBL3	Transducin beta-like
Pfx015827	3.212	11.609	23.634	36.99	44.829	MRPS34	ribosomal protein S34
Pfx015835	2.345	21.032	45.881	70.276	71.592	eftud2	Elongation factor Tu GTP binding domain containing 2
Pfx015858	379.308	337.456	262.375	275.343	82.836	DNAJC7	homolog subfamily C member 7
Pfx015884	5.362	8.11	10.902	16.161	13.609	ZNF281	Zinc finger protein
Pfx015897	776.825	406.495	279.206	546.546	1715.16	RPS11	Ribosomal protein S11
Pfx015898	63.085	88.153	92.03	117.822	62.046	BAX	Apoptosis regulator
Pfx015903	102.922	106.325	116.047	181.555	219.206	arf1	Belongs to the small GTPase superfamily. Arf family
Pfx015906	0.66	1.123	0.88	5.041	1.78	FMNL1	Formin-like
Pfx015933	5.268	14.075	18.789	21.045	4.518	PEX11A	Peroxisomal biogenesis factor 11 alpha
Pfx015948	249.221	199.809	159.377	187.666	133.135	CSNK1D	casein kinase
Pfx015950	2.375	4.358	6.069	10.15	109.816	PPL	Periplakin
Pfx015957	99.52	263.116	301.771	396.324	258.356	GSPT1	regulation of response to stimulus
Pfx015973	198.052	132.335	126.811	383.867	1490.64	RPL3	ribosomal large subunit assembly
Pfx015977	1011.69	546.528	401.328	746.837	2589.67	RPL23	cellular response to actinomycin D
Pfx015978	0.418	1.045	2.238	3.654	2.051	FAM187B	Family with sequence similarity 187, member B
Pfx015988	0	0	0	3.935	0.069		scavenger receptor activity
Pfx016015	312.412	210.698	155.434	182.769	152.051	NUCB1	Nucleobindin 1
Pfx016020	3.909	3.591	5.893	27.561	82.07	EMC10	ER membrane protein complex subunit
Pfx016032	504.91	301.611	200.772	222.462	319.722		Protein phosphatase 1, catalytic subunit, alpha isoform
Pfx016033	0.71	0.746	1.893	5.967	157.063		Plays a major role in tight junction-specific obliteration of the intercellular space, through calcium- independent cell-adhesion activity
Pfx016050	54.706	33.451	21.663	36.956	67.963	SMG1	kinase SMG-1
Pfx016056	1.649	7.096	15.116	79.659	97.424	SRRM2	Serine arginine repetitive matrix
Pfx016058	1.138	8.722	31.404	48.151	86.21		Ras-related protein Rab-35-like
Pfx016081	0.961	8.901	17.85	20.145	21.981	SCAF1	Splicing factor, arginine serine-rich
Pfx016083	0.325	0.627	1.246	9.777	16.865	PRR12	Proline rich 12b
Pfx016093	4.165	7.762	8.149	13.142	19.318	PIH1D1	PIH1 domain containing 1
Pfx016098	54.863	75.137	141.111	407.397	270.417	FTL	Stores iron in a soluble, non-toxic, readily available form. Important for iron homeostasis. Iron is taken up in the ferrous form and deposited as ferric hydroxides after oxidation
Pfx016125	0.46	2.48	4.252	6.666	6.389	ZER1	Zer-1 homolog
Pfx016131	0.06	0	0	0.88	35.598	NA	NA
Pfx016164	43.801	58.681	68.897	93.384	66.575	SDAD1	SDA1 domain containing 1
Pfx016173	7.58	25.042	31.727	53.33	439.321	ONECUT2	One cut domain, family member
Pfx016182	0.472	11.181	36.189	50.406	30.692	HMGCR	hydroxymethylglutaryl-CoA reductase (NADPH) activity
Pfx016187	32.727	89.995	192.452	610.867	227.172	CKS2	Binds to the catalytic subunit of the cyclin dependent kinases and is essential for their biological function
Pfx016218	2.573	3.839	3.673	11.62	50.241	STOM	Erythrocyte band 7 integral membrane
Pfx016234	12.863	20.305	23.864	28.917	216.944	CAST	calpastatin
Pfx016244	4.061	65.762	150.02	460.683	438.871	NOP56	NOP56 ribonucleoprotein homolog
Pfx016261	4.855	7.606	8.661	15.492	26.586	ULK1	Unc-51-like kinase 1b (C. elegans)
Pfx016305	2.745	15.014	32.807	88.657	149.241	TXNL1	Thioredoxin-like
Pfx016308	0	0	0.008	1.586	0.898	unc5d	Unc-5 homolog Da (C. elegans)
Pfx016344	3.472	6.119	15.443	84.378	93.786	NOTCH1	Notch homolog
Pfx016371	174.079	93.581	79.187	211.275	2204.74	RPL35	ribosomal protein
Pfx016375	3.183	3.072	4.58	51.064	171.212	PSMB7	Proteasome (prosome, macropain) subunit, beta type, 7
Pfx016376	12.822	27.158	36.744	56.849	36.629	F2RL1	Coagulation factor II (thrombin) receptor-like 1, tandem duplicate
Pfx016452	920.428	563.49	377.52	447.085	254.311	EIF4EBP1	Eukaryotic translation initiation factor 4E binding protein 1
Pfx016453	0.031	0.022	1.179	42.576	0.278	NODAL	Nodal homolog
Pfx016476	26.068	56.948	52.362	193.157	15.464	DUSP4	Belongs to the protein-tyrosine phosphatase family. Non-receptor class dual specificity subfamily
Pfx016500	145.371	81.058	66.612	199.955	1718.15	RPL17	Belongs to the universal ribosomal protein uL22 family
Pfx016508	0.183	0.276	0.554	327.488	28.651	TBX6	T-box gene 16
Pfx016522	3.768	7.282	7.049	26.888	17.583	ADORA2A	Receptor for adenosine. The activity of this receptor is mediated by G proteins which activate adenylyl cyclase
Pfx016526	4.614	5.626	5.757	10.926	17.498	UHRF2	Ubiquitin-like with PHD and ring finger domains 2, E3 ubiquitin protein ligase
Pfx016528	82.695	357.031	511.638	725.436	929.733	OAZ1	Ornithine decarboxylase antizyme 1b
Pfx016540	43.958	73.354	72.897	78.183	27.602	CDC23	Cell division cycle
Pfx016609	0.296	2.868	7.575	10.566	10.219	ARHGAP32	Rho GTPase activating protein 32
Pfx016623	0.421	1.876	4.085	5.854	10.321	NFRKB	nuclear factor related to
Pfx016683	0.057	0.343	0.584	4.766	4.777	Trpc2	Transient receptor potential cation channel, subfamily C, member
Pfx016727	20.832	28.062	30.953	150.847	243.323	OTUB2	OTU domain, ubiquitin aldehyde binding 1a
Pfx016747	67.831	134.224	129.663	176.534	145.998	SART1	Squamous cell carcinoma antigen recognised by T cells
Pfx016760	13.244	209.143	403.682	481.433	808.063	SLC3A2	Solute carrier family 3, member 2b
Pfx016767	3.567	9.599	10.917	12.084	10.228	ESRRA	Estrogen-related receptor alpha
Pfx016795	0.179	0.107	0.04	1.028	15.567	GFPT2	Glutamine-fructose-6-phosphate transaminase 2
Pfx016811	274.073	129.606	58.865	65.985	304.716	POMP	Proteasome maturation protein
Pfx016833	16.99	32.294	37.685	64.413	82.609	MED31	Component of the Mediator complex, a coactivator involved in the regulated transcription of nearly all RNA polymerase II-dependent genes. Mediator functions as a bridge to convey information from gene-specific regulatory proteins to the basal RNA polymerase II transcription machinery. Mediator is recruited to promoters by direct interactions with regulatory proteins and serves as a scaffold for t…
Pfx016837	18.29	85.789	126.057	228.27	104.018	FAM64A	Family with sequence similarity 64, member A
Pfx016845	1.044	3.548	9.485	19.956	12.426	HEATR6	HEAT repeat containing 6
Pfx016863	0.756	1.767	5.169	9.119	4.946		MAX binding protein b
Pfx016866	26.446	58.173	51.648	60.387	87.038	FAM114A2	Family with sequence similarity 114, member A2
Pfx016872	0.26	0.384	0.211	186.16	165.395	RIPPLY1	Transcription Regulator
Pfx016879	18.606	27.8	29.583	31.334	22.166	SLC25A14	Solute carrier family 25 (mitochondrial carrier, brain), member 14
Pfx016887	0.082	0.197	0.265	34.619	135.508	FGFR4	Fibroblast growth factor receptor
Pfx016896	0.612	4.643	9.051	121.093	158.191	NOP16	NOP16 nucleolar protein homolog (yeast)
Pfx016905	0.064	0.063	0.061	2.716	0.492	SGCD	Sarcoglycan, delta (dystrophin-associated glycoprotein)
Pfx016910	9.911	28.051	38.375	48.248	15.503	UBTD2	Ubiquitin domain containing 2
Pfx016928	9.117	12.602	10.636	17.028	15.196	TMEM164	Transmembrane protein 164
Pfx016944	117.472	198.938	209.173	211.877	44.453	HSPA4	Belongs to the heat shock protein 70 family
Pfx016953	0.046	0.043	0.065	0.198	0.037		wiskott-Aldrich syndrome protein family member 3-like
Pfx016983	120.487	130.743	109.789	120.554	136.533	CPSF6	Cleavage and polyadenylation
Pfx017026	7.855	18.51	18.864	33.586	52.551	KDM7A	demethylase
Pfx017032	0.103	0.072	0.069	3.753	0.301	NA	NA
Pfx017036	23.441	17.776	22.075	37.808	62.025	NUP107	Nucleoporin 107
Pfx017037	402.482	212.323	136.254	151.12	67.472	SLC35E3	solute carrier family 35 member
Pfx017038	9.694	14.732	21.809	179.436	54.045	MDM2	Transformed 3T3 cell double minute 2 homolog (mouse)
Pfx017075	114.026	197.837	161.188	233.386	62.863		Si dkeyp-38g8.5
Pfx017105	0.049	0	0.046	3.304	2.603	NA	NA
Pfx017106	24.57	32.86	43.494	73.635	22.145	TTLL12	Tubulin tyrosine ligase-like family, member 12
Pfx017125	817.357	539.427	405.445	527.799	76.997	LSM8	LSM8 homolog, U6 small nuclear RNA associated
Pfx017140	0.208	0.195	0.094	27.074	1.392	ADM2	Adrenomedullin 2a
Pfx017152	0.338	1.119	1.213	2.78	4.762	TSPAN12	Tetraspanin 12
Pfx017175	6.644	93.347	192.486	257.556	518.8	NET1	Domain found in Dishevelled, Egl-10, and Pleckstrin (DEP)
Pfx017182	0.01	0.01	0.005	3.188	14.608	SEMA3A	Sema domain, immunoglobulin domain (Ig), short basic domain, secreted, (semaphorin) 3Aa
Pfx017204	240.399	149.723	160.468	215.73	56.698	MKRN1	Makorin, ring finger protein, 1
Pfx017219	14.856	13.452	16.376	35.094	46.857	TMBIM4	Transmembrane BAX inhibitor motif containing 4
Pfx017268	0.542	7.769	18.152	27.789	18.543	UTP20	UTP20, small subunit (SSU) processome component, homolog (yeast)
Pfx017285	81.907	124.331	148.029	220.674	157.619	CCT2	Chaperonin containing TCP1, subunit 2 (beta)
Pfx017311	2.566	5.552	4.949	11.176	26.623		transposition, RNA-mediated
Pfx017312	2.687	11.986	16.976	30.949	37.307	TRIM24	Transcription intermediary factor 1-alpha-like
Pfx017394	0.142	0.694	1.101	1.447	0.702	abcc9	ATP-binding cassette, sub-family C
Pfx017395	0.137	0.074	0	4.262	0.154	NA	NA
Pfx017447	1.923	10.788	14.235	19.214	15.958	FOXM1	Forkhead box
Pfx017491	0.142	0.237	0.273	67.574	202.106	SLC13A4	Solute carrier family 13
Pfx017492	0.496	0.359	0.53	33.224	73.158	COA6	Cytochrome c oxidase assembly factor 6 homolog
Pfx017504	5.182	46.172	65.616	69.069	6.615	ZNF800	zinc finger protein
Pfx017528	2.668	26.781	46.482	64.279	16.015		zinc finger
Pfx017545	56.977	44.723	39.085	57.568	28.254	ASUN	Asunder, spermatogenesis regulator homolog (Drosphila)
Pfx017546	391.491	134.469	65.007	71.116	115.537	UBE2H	ubiquitin-conjugating enzyme
Pfx017548	88.839	67.982	54.083	78.831	55.726	NRF1	Nuclear respiratory factor 1
Pfx017582	0.761	1.003	1.001	2.262	0.263		protein heterodimerization activity
Pfx017595	3.345	13.432	20.178	27.829	38.009	VGLL4	Vestigial like 4b (Drosophila)
Pfx017632	69.063	20.732	16.838	146.503	123.604	top1	Topoisomerase (DNA) I
Pfx017635	0.241	1.453	1.736	11.245	65.924	TP53INP2	Tumor protein p53-inducible nuclear protein
Pfx017641	754.283	553.807	448.655	1035.43	649.003	NA	NA
Pfx017642	4.71	14.644	20.744	63.078	36.875		Zinc finger, C2H2 type
Pfx017682	54.537	22.096	18.207	19.207	147.256	anks1a	Ankyrin repeat and sterile alpha motif domain containing
Pfx017695	0.216	0.281	0.355	5.779	260.179	SLC39A5	Solute carrier family 39 (zinc transporter), member 5
Pfx017697	3.556	26.174	37.389	49.307	459.359	DGKA	Diacylglycerol kinase
Pfx017700	4459.29	2454.42	1560.83	1964.14	1272.41	GTSF1	factor 1-like
Pfx017702	391.95	233.42	173.584	247.632	1270.4	CD63	CD63 antigen
Pfx017703	0.057	0.106	0.069	2.363	0.461	MYLK2	Myosin light chain kinase 2
Pfx017726	1977.02	1046.22	688.739	1055.79	1732.62	RPS12	Belongs to the eukaryotic ribosomal protein eS12 family
Pfx017730	4.391	7.44	6.384	49.03	600.488	NA	NA
Pfx017759	502.823	367.805	228.405	300.278	360.39	MYL6B	Myosin, light
Pfx017768	0.162	0.071	0.254	2.071	7.169	ARHGEF25	rho guanine nucleotide exchange factor
Pfx017771	17.226	152.623	201.776	264.439	53.587	ACVR1B	Activin A receptor, type IB
Pfx017772	0.287	2.31	5.941	12.86	10.328	KMT2D	Lysine (K)-specific methyltransferase 2D
Pfx017796	18.7	27.458	34.48	448.089	21.441	RND1	Belongs to the small GTPase superfamily. Rho family
Pfx017800	7.784	33.481	37.582	41.185	12.756	PEX14	Peroxisomal biogenesis factor 14
Pfx017803	294.245	316.773	240.696	294.276	174.695	TARDBP	TAR DNA-binding protein
Pfx017885	0.235	0.499	1.066	2.462	8.52	VPS13D	Vacuolar protein
Pfx017923	0.225	2.848	5.381	8.87	9.3		Si dkey-32e6.3
Pfx017958	69.233	182.437	185.869	223.863	205.012	BCL2L1	Bcl2-like
Pfx017986	17.316	42.71	49.669	64.83	31.774	TFIP11	Involved in pre-mRNA splicing, specifically in spliceosome disassembly during late-stage splicing events
Pfx017989	0.523	1.012	1.163	1.888	1.147	BHLHE23	Basic helix-loop-helix
Pfx018015	3.923	10.421	11.824	14.934	0.766	SNPH	Syntaphilin b
Pfx018077	134.276	207.513	214.493	229.873	161.251	MAPRE1	Microtubule-associated protein, RP EB family, member
Pfx018174	0.065	0.128	0.161	29.147	216.202	PFKFB1	6-phosphofructo-2-kinase fructose-2,6-biphosphatase 1
Pfx018188	2.957	5.618	5.85	6.117	11.268	ZBTB48	zinc finger and BTB
Pfx018197	2.815	27.786	65.908	106.499	37.11	KANSL2	KAT8 regulatory NSL complex subunit 2
Pfx018199	0.571	2.917	15.3	54.413	24.605	CCNT1	Belongs to the cyclin family
Pfx018204	0.213	0.197	0.273	7.936	118.042	TUBA1B	Tubulin is the major constituent of microtubules. It binds two moles of GTP, one at an exchangeable site on the beta chain and one at a non-exchangeable site on the alpha chain
Pfx018273	22.739	103.276	141.194	143.343	31.799	NA	NA
Pfx018293	0.789	0.516	0.611	86.104	110.589	NA	NA
Pfx018294	0.667	0.959	1.192	98.473	159.439	CPEB2	Cytoplasmic polyadenylation element binding protein 2
Pfx018313	1.862	11.602	27.494	50.596	30.097	STK35	Belongs to the protein kinase superfamily
Pfx018326	0.579	5.674	12.969	18.79	15.513	TTI1	TELO2-interacting protein 1 homolog
Pfx018380	0.209	0.444	0.889	2.335	13.154		BED zinc finger
Pfx018382	0.192	0.33	0.248	3.597	9.384	NA	NA
Pfx018402	12.299	7.704	5.565	30.836	0.303		Dickkopf-related protein 2-like
Pfx018413	33.322	74.602	120.713	196.06	121.381		GTPase activating protein (SH3 domain) binding protein 2
Pfx018424	0.601	1.125	1.55	15.15	18.453	EPHB4	cell migration involved in sprouting angiogenesis
Pfx018439	16.421	19.589	29.951	64.134	118.318	SSSCA1	syndrome scleroderma autoantigen
Pfx018442	18.42	27.795	30.963	39.289	46.574	FRMD8	FERM domain containing 8
Pfx018443	4.916	2.944	5.545	15.253	41.168	VPS51	Vacuolar protein sorting 51 homolog (S. cerevisiae)
Pfx018444	65.244	48.582	35.96	67.236	66.96	UQCC3	reductase complex assembly factor 3
Pfx018445	1.192	4.671	9.971	21.243	19.721	ZNHIT2	zinc finger
Pfx018464	81.383	15.275	7.922	10.323	75.8	SKA2	Spindle and kinetochore associated complex subunit 2
Pfx018465	6.869	7.299	8.144	17.902	23.768	C2CD2	C2 calcium-dependent domain containing 2
Pfx018467	488.856	286.926	217.808	254.799	298.098	TBL2	Transducin beta-like
Pfx018468	4.249	3.109	3.315	3.935	3.487	CUX1	CUT
Pfx018481	6.69	13.102	23.666	46.027	24.472		Zinc finger domain in CG10631, C. elegans LIN-15B and human P52rIPK.
Pfx018487	25.026	6.807	6.009	9.865	9.174	AP4M1	Adaptor-related protein complex 4, mu 1 subunit
Pfx018500	409.209	522.675	534.231	701.906	170.491	CLDN7	Plays a major role in tight junction-specific obliteration of the intercellular space
Pfx018501	6.456	9.329	28.517	63.038	20.048		Plac8 onzin related protein
Pfx018504	983.248	1087.76	884.155	1397.09	1408.05	npm1	Nucleophosmin 1a (nucleolar phosphoprotein B23, numatrin)
Pfx018546	331.442	175.541	125.079	287.074	1739.79	RPS25	ribosomal protein S25
Pfx018554	6.112	6.757	14.01	99.238	13.25	ACAT1	acetyl-Coenzyme A acetyltransferase 1 (acetoacetyl Coenzyme A thiolase)
Pfx018558	1.223	4.38	5.911	6.563	7.078	MMP8	Belongs to the peptidase M10A family
Pfx018644	13.016	16.862	48.447	269.618	1956.05	PPIA	PPIases accelerate the folding of proteins. It catalyzes the cis-trans isomerization of proline imidic peptide bonds in oligopeptides
Pfx018668	1.112	3.17	10.046	14.283	11.512	ZSWIM6	zinc finger
Pfx018669	271.061	142.948	115.039	184.746	63.193	DEPDC1B	DEP domain containing 1B
Pfx018765	8.343	47.483	66.338	178.214	6.779	HUNK	Hormonally up-regulated
Pfx018784	7.433	31.324	73.399	76.384	38.163	SCAF4	SR-related CTD-associated factor 4a
Pfx018826	3.381	4.391	4.243	6.275	177.464	ALCAM	Activated leukocyte cell adhesion molecule
Pfx018846	386.082	264.605	231.159	749.476	2281.26		heat shock
Pfx018858	5.983	31.774	33.629	145.649	74.873	crebzf	CREB ATF bZIP transcription
Pfx018913	0	0.006	0.011	0.12	0.01	robo	Immunoglobulin V-set domain
Pfx018916	240.957	77.995	80.38	174.585	329.914	PPP2CB	Protein phosphatase 2 (formerly 2A), catalytic subunit
Pfx018938	4.212	35.322	57.214	66.228	26.349	CHD1	Chromodomain helicase DNA binding protein 1
Pfx018973	9.993	64.317	100.983	121.895	78.642	SIGMAR1	Sigma non-opioid intracellular receptor 1
Pfx018980	5.867	14.093	20.804	24.076	0.592	LRP5L	lipoprotein receptor-related protein
Pfx018989	8.978	40.111	66.752	108.261	103.079	KIAA0020	Pumilio RNA-binding family member 3
Pfx018993	2.864	16.542	31.242	53.684	23.194	DGCR14	DiGeorge syndrome critical region gene 14
Pfx019000	0.165	0.485	0.786	4.007	10.862	NA	NA
Pfx019005	1.591	30.557	66.729	112.859	55.546	AGPAT6	1-acylglycerol-3-phosphate O-acyltransferase 6
Pfx019048	68.615	131.676	187.598	214.892	66.13	SKIV2L2	superkiller viralicidic activity 2-like 2
Pfx019059	149.214	103.974	83.154	126.381	72.005	SLC35E4	Solute carrier family 35 member
Pfx019060	1.394	4.121	10.96	25.638	14.841	NFKBIL1	Nuclear factor of kappa light polypeptide gene enhancer in B-cells inhibitor-like 1
Pfx019082	145.706	159.92	136.032	141.54	55.811	SPPL3	Signal peptide
Pfx019110	0.164	0	0.077	16.801	0.361	NA	NA
Pfx019112	232.819	272.843	274.504	355.691	164.384	PPP2R2A	regulatory subunit B alpha
Pfx019168	6.059	18.843	34.302	39.431	55.28	PTBP3	Polypyrimidine tract-binding protein
Pfx019170	210.69	185.228	151.038	160.437	60.579	tjp2	Tight junction protein
Pfx019197	0.008	0.004	0.019	5.636	0.943
Pfx019199	0.007	0.013	0.059	9.925	1.242
Pfx019204	0.004	0.023	0.026	8.582	13.361
Pfx019228	0.817	2.76	6.181	8.635	40.351	RXRG	Retinoid X receptor, gamma b
Pfx019259	7.134	6.365	5.152	27.371	10.127	LEFTY2	TGF-beta propeptide
Pfx019301	0.608	1.13	1.655	43.82	21.44	RASL11B	RAS-like, family 11, member B
Pfx019304	0.161	0.941	1.673	16.634	6.98	LNX1	Ligand of numb-protein X 1
Pfx019322	5.791	16.346	36.674	123.858	195.064	PAICS	Phosphoribosylaminoimidazole carboxylase, phosphoribosylaminoimidazole succinocarboxamide synthetase
Pfx019331	0	0.252	0.29	10.17	1.412	NA	NA
Pfx019350	5.523	37.914	59.523	85.307	39.859	PRRC2C	Proline-rich coiled-coil 2C
Pfx019393	0.886	1.138	1.241	21.045	45.935	DSC2	Component of intercellular desmosome junctions. Involved in the interaction of plaque proteins and intermediate filaments mediating cell-cell adhesion
Pfx019454	0.174	0.213	0.289	14.707	3.144		Spectrin repeat containing, nuclear envelope 2a
Pfx019473	4.506	5.43	4.168	5.392	8.436	FERMT1	Fermitin family
Pfx019481	115.38	29.616	18.343	24.117	134.863	MAPKBP1	Mitogen-activated protein kinase binding protein 1
Pfx019495	1.6	5.997	13.079	27.045	38.611	ACTR10	cytoskeleton organization
Pfx019502	160.258	115.508	86.732	184.352	267.184	PRPF39	PRP39 pre-mRNA processing factor 39 homolog (yeast)
Pfx019526	3.248	14.872	24.843	45.113	57.552	DSE	Dermatan sulfate epimerase
Pfx019531	50.878	17.783	35.252	110.901	129.077	emc7	ER membrane protein complex subunit
Pfx019542	13.278	19.27	22.224	57.452	69.291	ADAM17	A disintegrin and metallopeptidase domain 17b
Pfx019551	280.781	153.758	118.836	329.795	1562.74	RPS7	ribosomal protein S7
Pfx019556	24.874	80.528	82.146	91.062	58.838	ACBD3	acyl-Coenzyme A binding domain containing 3
Pfx019579	9.864	16.448	18.578	31.074	45.874	BPNT1	nucleotidase 1
Pfx019586	5.861	15.344	39.331	44.617	24.989	SLC30A1	solute carrier family 30 (zinc transporter), member
Pfx019600	72.426	133.123	125.021	172.834	115.303	RBM25	RNA binding motif protein 25
Pfx019609	11.115	28.362	28.774	42.345	67.506	CPSF2	Cleavage and polyadenylation specific factor 2
Pfx019636	32.585	25.553	16.901	47.236	24.419		invasion, and
Pfx019710	0.315	0.377	0.654	8.226	6.27	NA	NA
Pfx019724	9.612	37.501	48.518	54.103	17.907	NRBP1	Nuclear receptor binding protein 1
Pfx019738	0.219	0.284	0.344	118.23	257.523	AKAP12	A kinase (PRKA) anchor protein (gravin) 12b
Pfx019743	15.859	5.379	1.64	18.093	16.315	KIAA0247	Sushi domain containing 6
Pfx019744	7.399	3.453	4.22	18.673	84.948	MAX	factor X
Pfx019747	3.384	8.076	19.007	21.87	26.18	SIPA1L1	Signal-induced proliferation-associated 1 like 1
Pfx019754	0.152	0.227	0.728	57.456	94.343	RHOV	Belongs to the small GTPase superfamily. Rho family
Pfx019755	5.56	9.755	12.745	13.885	16.375	VPS18	Vacuolar protein sorting-associated protein 18 homolog
Pfx019782	210.927	116.522	83.764	96.515	108.975	UBR7	Ubiquitin protein ligase E3 component n-recognin 7
Pfx019794	0.028	0.181	0.409	0.501	4.775	NA	NA
Pfx019863	3.397	11.715	19.598	38.025	41.142	YLPM1	YLP motif containing 1
Pfx019918	36.081	79.476	246.846	460.921	229.35	C16orf72	UPF0472 protein C16orf72 homolog
Pfx019926	56.006	146.572	175.114	197.201	58.832	MIEF2	Mitochondrial elongation factor 2
Pfx019955	0.006	0.007	0.005	0.26	0.013		Belongs to the TRAFAC class myosin-kinesin ATPase superfamily. Myosin family
Pfx019962	1.719	0.793	0.577	14.007	39.904	MMD2	Monocyte to macrophage differentiation factor 2
Pfx019973	14.34	5.241	4.981	8.571	5.379	GTF3C3	General transcription factor
Pfx019975	34.585	17.001	9.564	46.174	14.714	TSTA3	Tissue specific transplantation antigen P35B
Pfx019984	0.106	0.204	0.277	1.007	25.702	ERBB4	V-erb-a erythroblastic leukemia viral oncogene homolog 4a (avian)
Pfx019995	0.033	0.024	0.063	1.691	0.766	ERBB4	V-erb-a erythroblastic leukemia viral oncogene homolog 4a (avian)
Pfx020014	1.738	1.23	1.029	4.771	487.816	TNXB	Fibronectin type 1 domain
Pfx020019	3.985	11.317	26.737	72.006	797.49		Tubulin is the major constituent of microtubules. It binds two moles of GTP, one at an exchangeable site on the beta chain and one at a non-exchangeable site on the alpha chain
Pfx020060	0.98	0.773	1.483	6.652	46.588	N6AMT1	N-6 adenine-specific DNA methyltransferase 1
Pfx020064	5.638	6.372	12.144	77.898	265.81	ATP5J	Mitochondrial membrane ATP synthase (F(1)F(0) ATP synthase or Complex V) produces ATP from ADP in the presence of a proton gradient across the membrane which is generated by electron transport complexes of the respiratory chain
Pfx020081	1.599	1.194	2.097	7.092	24.491	CENPE	Belongs to the TRAFAC class myosin-kinesin ATPase superfamily. Kinesin family
Pfx020102	18.743	94.452	118.25	132.615	16.962	pdm2	POU class 2 homeobox
Pfx020133	0.28	1.697	2.338	15.817	58.31		Protocadherin 8
Pfx020161	1800.82	967.985	616.179	791.955	368.229	U2AF1	U2(RNU2) small nuclear RNA auxiliary factor 1
Pfx020166	36.556	50.522	42.586	56.049	90.914	PWP2	periodic tryptophan protein
Pfx020176	0.41	0.901	1.446	2.51	7.965	ZC3H12C	Zc3h12a-like Ribonuclease NYN domain
Pfx020180	0.75	1.096	1.102	8.215	18.029		protein autophosphorylation
Pfx020261	0.135	0.294	1.391	4.98	5.675		Pim proto-oncogene, serine threonine kinase,-related
Pfx020264	1.739	1.921	3.051	4.375	6.828	RAPH1	and pleckstrin homology
Pfx020276	817.973	455.328	291.339	508.668	331.62	TRA2B	Transformer-2 protein homolog
Pfx020296	0.038	0.147	0.069	44.029	37.873	NT5C2	5'-nucleotidase, cytosolic
Pfx020302	0.048	0.08	0.101	1.371	7.441		Neoverrucotoxin subunit
Pfx020338	8.554	53.514	84.099	160.097	183.92	GTF2F2	TFIIF is a general transcription initiation factor that binds to RNA polymerase II and helps to recruit it to the initiation complex in collaboration with TFIIB. It promotes transcription elongation. This subunit shows ATP-dependent DNA- helicase activity
Pfx020369	1.458	3.259	4.888	32.75	51.042	SPRED2	Sprouty-related, EVH1
Pfx020382	2.586	5.739	5.362	6.013	0.195		UDP-GlcNAc betaGal beta-1,3-N-acetylglucosaminyltransferase
Pfx020385	6.117	7.967	14.795	22.304	27.771	USP34	Belongs to the peptidase C19 family
Pfx020388	9.639	8.94	11.42	60.614	168.216	CCT4	assists the folding of proteins upon ATP hydrolysis
Pfx020409	48.717	10.917	4.224	5.896	20.296	NUP133	Nucleoporin 133
Pfx020420	10.143	11.348	10.856	19.983	17.224	TNPO2	Transportin 2 (importin 3, karyopherin beta 2b)
Pfx020435	993.718	575.375	411.799	569.306	254.649	NA	NA
Pfx020440	46.914	48.122	51.701	73.45	54.351	R3HCC1L	R3H domain and coiled-coil containing 1-like
Pfx020442	17.537	50.164	49.702	67.244	10.92	SLC25A23	Belongs to the mitochondrial carrier (TC 2.A.29) family
Pfx020444	160.635	107.747	74.788	80.234	19.517	VPS54	Vacuolar protein sorting 54 homolog (S. cerevisiae)
Pfx020457	308.347	66.258	30.988	42.142	2.617		Afadin- and alpha-actinin-binding
Pfx020479	11.769	23.672	31.169	54.133	23.258	SLC25A10	Belongs to the mitochondrial carrier (TC 2.A.29) family
Pfx020500	0.172	1.15	1.821	1.942	4.833	NA	NA
Pfx020514	0.022	0.046	0.08	2.597	14.382		Belongs to the G-protein coupled receptor 2 family
Pfx020559	0.875	3.727	6.443	16.818	14.845	GPANK1	G patch domain and ankyrin
Pfx020566	153.278	132.25	122.904	142.956	73.67	CDC37	Cell division cycle 37
Pfx020570	0.016	0.022	0.049	0.5	0.15	icam5	Immunoglobulin like
Pfx020615	33.957	37.487	57.984	92.232	68.218		zinc finger
Pfx020655	25.152	97.23	136.218	154.827	61.232	PRCC	Papillary renal cell carcinoma (translocation-associated)
Pfx020659	3.235	9.308	17.064	25.29	56.369	CPSF1	mRNA cleavage
Pfx020668	16.542	16.511	26.069	55.004	142.044	PSMG2	Chaperone protein which promotes assembly of the 20S proteasome as part of a heterodimer with psmg1
Pfx020669	30.141	154.78	149.428	194.39	39.195	PTPN2	phosphatase, non-receptor type
Pfx020673	21.818	55.336	69.729	73.84	72.321	RNMT	Belongs to the class I-like SAM-binding methyltransferase superfamily. mRNA cap 0 methyltransferase family
Pfx020771	6.505	12.789	19.604	35.654	112.019	pbx4	pre-B-cell leukemia transcription factor
Pfx020774	14.515	19.268	25.193	35.808	61.258	PET100	PET100 homolog
Pfx020791	3.119	31.6	62.862	109.674	95.602	PPAN	Peter pan homolog (Drosophila)
Pfx020802	0.011	0.042	0.021	2.879	11.256	S1PR2	Belongs to the G-protein coupled receptor 1 family
Pfx020804	16.412	17.077	15.683	25.598	29.093		Fish-specific NACHT associated domain
Pfx020814	0.041	0.054	0.061	2.582	23.752	RAPGEF5	Rap guanine nucleotide exchange factor
Pfx020829	1.25	1.163	1.704	8.115	5.544	BTD	Biotinidase
Pfx020830	0.019	0.01	0.017	4.839	10.537		SH3-domain binding protein 5b (BTK-associated)
Pfx020832	17.663	116.377	153.903	278.817	167.528	ZNRF2	Zinc and ring finger
Pfx020833	0.07	0.168	0.428	5.127	20.842		AIG2-like family
Pfx020834	843.189	507.189	336.493	500.302	306.432	SNRPD1	Small nuclear ribonucleoprotein
Pfx020901	0.191	0.329	1.083	44.578	10.697	HEY1	Hairy enhancer-of-split related with YRPW motif
Pfx020928	0.102	0.139	0.133	95.916	54.597	CDK6	Cyclin-dependent kinase 6
Pfx020995	9.226	44.506	49.509	65.968	55.89		Si ch211-13c6.2
Pfx020998	15.458	36.793	36.879	82.552	95.334	jtb	Jumping translocation breakpoint
Pfx021000	0	0	0	2.271	11.849	NA	NA
Pfx021005	4.974	19.379	27.008	27.755	10.512	POGZ	Pogo transposable element with ZNF domain a
Pfx021020	341.213	367.91	300.939	346.262	141.571	SNRNP40	Small nuclear ribonucleoprotein 40
Pfx021034	2.459	6.9	8.815	13.519	8.819
Pfx021041	0.186	0.215	0.47	29.478	5.023	EF1a-F2	regulation of response to stimulus
Pfx021043	1033.45	541.635	424.536	852.376	1815.25	RPL11	Belongs to the universal ribosomal protein uL5 family
Pfx021047	76.779	60.652	62.611	99.898	214.258	LYPLA2	Lysophospholipase II
Pfx021051	18.426	15.802	19.588	80.49	266.315	UQCRB	Component of the ubiquinol-cytochrome c reductase complex (complex III or cytochrome b-c1 complex), which is part of the mitochondrial respiratory chain
Pfx021061	26.028	60.265	54.128	73.086	37.818	UTP23	UTP23, small subunit (SSU) processome component, homolog (yeast)
Pfx021069	29.161	37.889	44.133	79.202	114.851	VPS28	Vacuolar protein sorting-associated protein 28 homolog
Pfx021086	31.198	40.688	66.612	163.894	185.093	PSMB2	Proteasome (prosome, macropain) subunit, beta type, 2
Pfx021088	173.021	30.381	16.793	25.31	20.87	CLSPN	anaphase-promoting complex binding
Pfx021098	0.554	1.863	1.895	10.061	10.583	EPN2	Epsin N-terminal homology (ENTH) domain
Pfx021177	19.126	4.203	3.43	15.461	111.166	ube2i	Belongs to the ubiquitin-conjugating enzyme family
Pfx021191	1.334	2.842	4.055	6.122	7.214	NPRL3	Nitrogen permease
Pfx021301	0	0	0.028	0.52	0.651	TF	Transferrins are iron binding transport proteins which bind Fe(3 ) ion in association with the binding of an anion, usually bicarbonate
Pfx021310	25.254	16.193	25.224	91.497	42.032		Catalyzes the first and rate-limiting reaction of the four that constitute the long-chain fatty acids elongation cycle. This endoplasmic reticulum-bound enzymatic process, allows the addition of 2 carbons to the chain of long- and very long-chain fatty acids VLCFAs per cycle. Condensing enzyme that exhibits activity toward saturated C18 to C26 acyl-CoA substrates, with the highest activity toward…
Pfx021314	3631.98	2646.05	2209.47	2964.63	5212.31	GLUL	glutamine
Pfx021337	2.175	21.013	42.085	78.762	26.851	RPAP2	RNA polymerase II
Pfx021338	0.894	6.596	11.942	15.971	19.623	GLMN	Glomulin, FKBP associated protein
Pfx021339	159.637	105.138	85.113	86.66	44.497	TCEANC2	Transcription elongation factor A (SII) N-terminal and central domain containing 2
Pfx021340	1.052	0.645	0.446	3.706	2.927	CDCP2	CUB domain containing protein 2
Pfx021352	36.73	62.129	61.685	85.052	59.138	IMPAD1	Inositol monophosphatase
Pfx021357	6.719	41.363	104.922	106.827	53.934	CWC25	CWC25 spliceosome-associated protein homolog (S. cerevisiae)
Pfx021387	13.425	22.236	35.071	42.422	45.278	MIB1	Mindbomb E3 ubiquitin protein ligase 1
Pfx021391	0.669	0.977	1.585	184.014	277.817	GATA6	GATA-binding protein 6
Pfx021448	484.017	996.64	1073.46	4273.01	12123.8	cirbp	small ribosomal subunit rRNA binding
Pfx021449	8.542	4.128	3.251	28.789	145.855	NDUFA13	NADH dehydrogenase ubiquinone 1 alpha subcomplex
Pfx021461	357.839	440.433	385.159	526.855	318.017	CALR	Calreticulin like
Pfx021470	4.213	15.039	17.4	24.959	25.147	upf1	regulator of nonsense transcripts
Pfx021480	6.371	16.177	24.95	35.932	36.725		Strawberry notch homolog
Pfx021486	7.874	25	28.599	43.827	79.677	SLC25A42	Solute carrier family 25 member 42
Pfx021489	0.023	0.045	0.065	0.377	0.31	unc-13	Unc-13 homolog A (C. elegans)
Pfx021529	0.264	1.215	2.714	5.957	4.467	NA	NA
Pfx021565	0.007	0.016	0.028	1.344	11.657	PDE4DIP	Phosphodiesterase 4D interacting protein
Pfx021581	894.958	559.643	354.249	357.675	235.175	CDC34	Cell division cycle 34 homolog (S. cerevisiae)
Pfx021586	0	0.037	0.054	4.492	2.113		SLAM family member
Pfx021604	0.112	0.108	0.327	2.729	175.547	hes6	Hes family bHLH transcription factor 6
Pfx021650	0.092	0.656	1.554	2.94	3.506	LRRC6	Leucine rich repeat containing 6
Pfx021658	13.156	9.248	7.714	21.404	79.352	NA	NA
Pfx021663	0.11	0.19	0.191	2.738	6.448	SLCO5A1	Solute carrier organic anion transporter family member
Pfx021737	0.955	3.201	5.285	14.928	20.347	PAXIP1	PAX interacting (with transcription-activation domain) protein 1
Pfx021763	4.851	15.938	25.029	31.151	28.555	ZSWIM5	zinc finger
Pfx021769	0.348	3.496	7.042	9.639	6.323	DSEL	Dermatan sulfate epimerase-like
Pfx021799	0	0.009	0.016	4.972	29.451	BMPER	endothelial regulator
Pfx021805	0.312	1.06	1.69	10.623	57.847	ARHGEF2	guanine nucleotide exchange factor
Pfx021838	0	0	0.026	0.788	0.485	NA	NA
Pfx021887	1.764	6.382	9.982	27.118	34.3	PPP5C	Protein phosphatase 5, catalytic subunit
Pfx021895	5.452	8.922	11.208	1058.93	12666	apoa1	apolipoprotein
Pfx021913	3.433	4.439	10.381	15.592	55.495		Serine arginine-rich splicing factor
Pfx021921	2.161	19.823	53.826	114.507	125.872	GLTSCR2	Glioma tumor suppressor candidate region gene 2
Pfx021952	56.416	36.983	31.938	89.406	453.215	RPL22L1	Ribosomal protein L22-like
Pfx021987	0.628	0.998	1.348	2.52	9.773		HERV-H LTR-associating 2
Pfx021993	0.047	0.281	0.436	0.873	3.143	AMER2	APC membrane recruitment protein
Pfx022041	9.728	3.358	4.638	10.6	13.384	YTHDF3	YTH domain family
Pfx022045	18.001	14.776	20.745	25.06	44.201	CXorf23	THRAP3/BCLAF1 family
Pfx022064	164.988	39.948	5.964	17.875	243.58	ATP6V1A	ATPase, H transporting, lysosomal 70kDa, V1 subunit A
Pfx022072	0.048	0.09	0.086	6.824	82.941	ATP8A2	Belongs to the cation transport ATPase (P-type) (TC 3.A.3) family. Type IV subfamily
Pfx022077	282.015	162.869	129.959	283.54	1643.32	RPL21	ribosomal protein L21
Pfx022095	0.233	2.97	6.478	7.756	12.552	KPNA1	Karyopherin alpha 1 (importin alpha 5)
Pfx022138	0.728	1.149	1.49	22.785	18.084	HEPHL1	Belongs to the multicopper oxidase family
Pfx022162	6.695	5.481	5.695	26.419	54.089	RDH10	Retinol dehydrogenase
Pfx022173	0.408	0.909	1.573	2.942	31.305	NCOA2	Nuclear receptor coactivator
Pfx022178	0.082	0.19	0.302	9.424	14.912	zfhx2	Zinc finger homeobox
Pfx022187	0.167	0.549	0.554	7.601	7.334		suppressor of cytokine signaling
Pfx022205	0	0	0.01	2.756	3.485	SKIDA1	SKI DACH domain containing 1
Pfx022206	0	0	0.069	1.573	3.016	NA	NA
Pfx022219	1.561	6.137	11.754	13.934	18.364	HS6ST1	6-O-sulfation enzyme which catalyzes the transfer of sulfate from 3'-phosphoadenosine 5'-phosphosulfate (PAPS) to position 6 of the N-sulfoglucosamine residue (GlcNS) of heparan sulfate
Pfx022230	82.284	109.861	85.934	86.23	22.369	VPS41	Vacuolar protein sorting 41 homolog (S. cerevisiae)
Pfx022232	1.364	5.993	8.083	41.601	44.716	YAE1D1	Family with sequence similarity 105, member B, a
Pfx022233	1.155	8.504	9.424	13.556	19.711	OTULIN	Family with sequence similarity 105, member B, a
Pfx022296	6.196	12.846	20.056	52.853	55.976	ESRP1	Epithelial splicing regulatory protein
Pfx022325	11.925	66.799	99.752	229.414	46.8	GLIPR2	GLI pathogenesis-related 2, like
Pfx022335	45.418	94.723	140.225	177.038	60.013	RBM42	RNA binding motif protein 4.2
Pfx022350	0.325	1.16	2.602	6.405	51.532	OXR1	Oxidation resistance
Pfx022353	1.929	2.81	2.791	13.705	19.518	RNF144B	Ring finger protein 144B
Pfx022363	0	0	0.019	7.105	1.979	ADAM22	disintegrin and
Pfx022369	53.258	156.506	168.474	186.145	54.849	NMT2	Adds a myristoyl group to the N-terminal glycine residue of certain cellular
Pfx022370	1.164	1.487	0.726	3.977	23.066	FAM171A1	Family with sequence similarity 171 member A1
Pfx022387	5.688	63.146	104.597	124.033	65.455	UBR5	Ubiquitin protein ligase E3 component n-recognin 5
Pfx022400	1.31	2.083	3.661	4.696	1.308
Pfx022446	917.624	520.045	334.99	392.707	219.2	RAD21	rad21 homolog
Pfx022455	0.356	1.364	5.83	14.521	20.778	MIOS	Missing oocyte, meiosis regulator, homolog (Drosophila)
Pfx022467	2.274	5.518	9.817	9.961	4.911		Rapunzel 5
Pfx022488	0.033	0.061	0.052	10.13	17.417	SV2A	Synaptic vesicle glycoprotein
Pfx022492	774.613	1132.8	894.045	1230.05	978.735	RBM8A	Core component of the splicing-dependent multiprotein exon junction complex (EJC) deposited at splice junctions on mRNAs
Pfx022501	0.051	0.153	0.269	0.702	0.092	cd22	B-cell receptor
Pfx022544	37.684	53.694	58.713	102.287	193.525	PSMC4	Proteasome (prosome, macropain) 26S subunit, ATPase, 4
Pfx022562	0	0.112	0.145	7.485	16.125		Protein of unknown function (DUF1679)
Pfx022610	30.705	86.95	119.219	181.116	92.883		Si ch211-114c12.2
Pfx022654	6.062	28.732	52.698	55.476	67.431	PRRC2B	Proline-rich coiled-coil 2B
Pfx022705	822.738	473.147	331.529	381.214	120.396	RNF185	cAMP binding
Pfx022711	0	0.031	0.008	3.604	17.442	TRABD2A	TraB domain containing 2A
Pfx022714	0.188	1.636	2.623	9.268	7.499	MPHOSPH8	M-phase phosphoprotein 8
Pfx022733	21.426	98.276	165.121	219.384	124.114	RCL1	RNA terminal phosphate cyclase-like 1
Pfx022756	1.715	25.259	37.285	41.629	22.635	PIK3R1	Phosphoinositide-3-kinase, regulatory subunit 1 (p85 alpha)
Pfx022767	1.136	3.524	11.296	26.776	25.531	ANAPC2	complex subunit 2
Pfx022769	0.666	3.976	5.753	12.46	8.866	TPRN	Phostensin PP1-binding and SH3-binding region
Pfx022815	65.27	86.838	91.466	91.477	69.633	POLDIP2	Polymerase (DNA-directed), delta interacting protein 2
Pfx022820	186.821	110.948	77.1	242.395	160.744		Ubiquitin-2 like Rad60 SUMO-like
Pfx022879	0.026	0.043	0.074	10.534	56.832	SPNS2	spinster homolog 2
Pfx022882	0.104	0.131	0.229	105.628	86.781		finTRIM family, member 82
Pfx022899	11.528	55.506	96.958	155.882	50.591	TIMM8B	Translocase of inner mitochondrial membrane 8 homolog B
Pfx022905	6.875	44.482	65.611	111.032	61.999		Upstream transcription factor 1
Pfx022909	0.074	0.405	1.053	2.981	20.204	NA	NA
Pfx022915	3.334	1.14	1.296	146.47	20.407	PTGES	Prostaglandin E synthase
Pfx022918	3.329	12.751	22.135	35.7	54.443	MED22	Mediator of RNA polymerase II transcription, subunit
Pfx022920	10.867	60.545	58.838	94.222	70.867	SURF6	Surfeit locus protein 6
Pfx022977	1.834	4.831	7.137	29.318	29.331	HEXB	Hexosaminidase B (beta polypeptide)
Pfx022994	0.486	6.305	13.451	16.138	9.621	AKAP10	anchor protein 10
Pfx023001	0.664	7.026	20.667	31.855	34.464	SYMPK	Symplekin
Pfx023002	19.925	38.356	37.061	51.68	126.277	HNRNPUL1	Heterogeneous nuclear ribonucleoprotein U-like
Pfx023009	0.239	2.425	13.242	118.617	9.105	LRWD1	Leucine-rich repeats and WD repeat domain containing 1
Pfx023012	0.28	0.746	1.316	4.079	16.723	NCF1	Neutrophil cytosolic factor 1
Pfx023015	10.14	17.391	23.136	41.793	50.585	LIG3	Ligase III, DNA, ATP-dependent
Pfx023026	2.159	7.41	12.502	34.128	36.322	NUP88	Nucleoporin 88
Pfx023038	0.27	1.291	1.233	21.178	44.924	SLC37A2	Solute carrier family 37 (glycerol-3-phosphate transporter), member 2
Pfx023109	0	0	0.013	1.072	2.199
Pfx023110	0	0.074	0.158	1.44	1.087		GTPase IMAP family member
Pfx023136	2.481	7.26	8.171	12.338	2.309	LTBP3	Latent transforming growth factor beta binding protein 3
Pfx023138	4.911	14.711	25.609	66.208	15.929	CDC42EP2	Cdc42 effector
Pfx023164	7.642	45.531	73.674	95.853	131.029	NFKBIB	Nuclear factor of kappa light polypeptide gene enhancer in B-cells inhibitor, beta
Pfx023167	9.941	19.293	54.538	132.911	594.045	H3F3A	protein heterodimerization activity
Pfx023172	3040.03	2101.8	1630.77	1691.12	330.419	srsf7	Serine arginine-rich splicing factor
Pfx023174	20.337	17.01	17.83	42.242	2322.76	NCCRP1	Nonspecific cytotoxic cell receptor protein 1
Pfx023193	254.952	264.768	260.616	359.437	356.915	CAPNS2	Calpain small subunit
Pfx023194	10.616	9.856	9.852	14.854	12.562	ALKBH6	alkB, alkylation repair homolog 6 (E. coli)
Pfx023201	10.962	33.646	48.477	67.036	34.78	AIFM1	Apoptosis-inducing factor, mitochondrion-associated 1
Pfx023228	102.714	45.195	19.329	35.603	54.444	ZC4H2	Zinc finger C4H2
Pfx023232	209.697	60.056	32.003	51.29	148.996	YIPF6	Yip1 domain family member 6
Pfx023236	0.71	1.05	1.592	50.8	10.751	EDA2R	TNFR/NGFR cysteine-rich region
Pfx023262	10.904	10.73	12.196	18.921	54.699	STAG2	Stromal antigen
Pfx023266	0	0	0	0.38	4.418	NA	NA
