# Supplementary material for: Sexually Dimorphic Gene Expression in X and Y Sperms Instructs Sexual Dimorphism of Embryonic Genome Activation in Yellow Catfish (Pelteobagrus fulvidraco)
Source: Biology (Basel). 2022 Dec 14;11(12):1818. doi: 10.3390/biology11121818 (PMC9775105; doi:10.3390/biology11121818)
Supplement: Supplementary file 1 [file biology-11-01818-s001.zip › Table S4.xlsx]

## Sheet: 287genes_fpkm
Gene_ID	xx_2cell	xx_64cell	xx_high_blastocyst	xx_low_blastocyst	xx_bud
Pfx000055	10.17	18.111	10.879	10.14	9.37
Pfx000099	0.097	0.286	0.493	0.307	13.969
Pfx000308	43.449	63.666	60.052	37.732	12.728
Pfx000320	66.921	109.466	164.063	159.333	60.094
Pfx000443	21.043	43.654	63.473	54.332	8.554
Pfx000474	58.398	104.262	159.471	139.84	45.384
Pfx000501	4.105	18.283	25.605	11.829	5.881
Pfx000526	14.273	20.011	25.289	13.42	1.011
Pfx000593	157.664	584.783	594.786	225.305	101.241
Pfx000655	2.313	34.764	56.508	15.6	2.564
Pfx000711	7.07	34.612	40.889	31.806	10.244
Pfx000814	1.198	6.092	7.152	3.344	1.101
Pfx000953	31.897	46.011	56.387	45.72	12.222
Pfx001043	0.98	12.152	18.537	17.745	22.282
Pfx001275	0.174	1.779	2.393	0.765	0.403
Pfx001356	1.249	3.718	15.18	12.171	0.752
Pfx001379	3.089	5.115	6.13	5.68	11.149
Pfx001449	5.841	40.74	56.286	39.757	37.41
Pfx001754	19.364	47.63	72.861	20.695	20.176
Pfx001978	16.664	47.781	56.394	25.405	20.497
Pfx002045	0.316	2.447	4.202	2.781	7.344
Pfx002445	55.44	101.388	117.591	108.328	25.165
Pfx002597	6.238	21.638	25.987	11.111	6.081
Pfx002641	3.797	16.144	22.807	21.816	24.153
Pfx002791	11.134	21.646	29.441	11.556	10.534
Pfx002930	16.878	51.248	77.33	38.744	18.925
Pfx002998	0.651	1.099	0.937	0.782	0.147
Pfx003269	11.532	39.528	50.208	17.97	10.776
Pfx003382	65.332	97.367	110.958	80.432	14.06
Pfx003442	0.052	0.181	0.314	0.243	0.333
Pfx003449	1.334	4.114	7.138	4.798	8.326
Pfx003643	1.613	6.182	11.26	9.849	28.825
Pfx003738	0.605	1.795	5.679	4.701	8.594
Pfx003762	0.493	6.548	13.499	10.634	17.533
Pfx003915	0.72	16.881	28.992	11.579	7.988
Pfx004313	0.043	0.681	3.323	2.693	84.205
Pfx004339	16.319	29.09	38.61	28.906	0.795
Pfx004450	83.144	198.701	259.284	158.85	112.895
Pfx004592	3.392	6.064	8.015	7.148	8.373
Pfx004769	0.032	0.189	0.263	0.217	3.133
Pfx004808	28.246	122.643	123.51	70.233	68.39
Pfx004845	4.462	5.56	5.83	3.608	2.679
Pfx004987	1.047	10.997	21.744	8.668	4.361
Pfx004991	2.245	36.715	52.646	31.495	6.448
Pfx005000	60.205	92.226	80.198	26.986	6.289
Pfx005002	6.633	22.084	24.242	22.533	4.157
Pfx005055	0.154	0.813	3.939	1.114	8.839
Pfx005102	65.26	126.07	147.5	86.627	41.763
Pfx005179	0.184	1.013	1.375	0.844	0.066
Pfx005188	1.065	11.23	20.047	19.561	22.09
Pfx005242	10.484	73.875	108.354	44.462	14.629
Pfx005466	14.47	65.419	82.702	45.21	16.087
Pfx005489	0.765	5.672	13.771	1.51	0.91
Pfx005495	0.381	3.959	6.435	3.431	0.18
Pfx005504	57.757	75.93	106.612	94.729	35.965
Pfx005566	1.176	7.967	19.555	7.08	4.784
Pfx005583	1.069	2.71	3.272	2.511	1.323
Pfx005699	5.181	40.71	64.246	34.286	27.888
Pfx005777	2.07	3.121	6.355	5.495	12.27
Pfx005940	18.585	42.001	50.469	36.064	8.83
Pfx006089	0.756	1.712	2.637	1.757	0.161
Pfx006190	170.769	377.732	317.861	304.497	19
Pfx006204	5.434	28.258	29.308	24.937	2.533
Pfx006232	4.878	19.716	27.594	27.04	31.71
Pfx006257	10.36	78.739	92.286	41.051	10.894
Pfx006694	7.035	14.808	21.648	10.395	3.331
Pfx006700	1.315	6.692	14.588	4.441	0.139
Pfx006728	1.827	5.839	6.952	4.944	2.808
Pfx006767	70.126	86.788	110.304	78.436	41.892
Pfx006863	18.651	54.12	57.924	41.378	23.809
Pfx006869	3.977	26.259	43.585	19.762	4.294
Pfx006919	24.198	67.701	82.344	17.162	11.772
Pfx007138	5.107	50.179	85.016	31.334	7.95
Pfx007453	20.902	29.335	48.992	25.83	10.736
Pfx007509	10.815	11.52	11.506	10.643	3.781
Pfx007883	71.023	67.448	86.288	49.22	15.788
Pfx007920	0.385	3.127	12.028	8.086	14.814
Pfx007962	66.087	85.871	80.217	38.784	36.51
Pfx008008	67.053	205.491	180.383	131.394	3.301
Pfx008068	0.414	2.637	3.114	1.188	0.431
Pfx008203	6.41	61.676	93.236	28.783	7.588
Pfx008706	2.278	3.435	3.515	1.762	0.288
Pfx008719	68.016	113.9	133.353	64.284	26.058
Pfx008792	13.77	18.065	23.034	15.589	10.095
Pfx008847	1.988	2.815	2.289	2.271	0.033
Pfx009140	36.205	54.293	55.486	51.946	51.123
Pfx009546	7.817	33.862	46.609	28.736	10.018
Pfx009706	6.376	15.557	22.381	20.055	46.464
Pfx010003	3.085	10.391	16.628	10.319	7.113
Pfx010013	1.375	3.73	6.456	5.62	9.852
Pfx010040	0.321	1.727	5.885	5.299	22.068
Pfx010217	0.764	19.429	48.47	17.721	15.156
Pfx010387	10.649	59.796	96.193	45.93	21.766
Pfx010406	2.101	12.541	19.495	8.157	3.895
Pfx010504	6.662	23.434	26.196	23.871	5.006
Pfx010631	4.245	11.914	12.196	6.636	4.201
Pfx010657	5.253	30.472	56.071	30.289	14.727
Pfx010805	3.041	8.674	9.981	5.974	2.78
Pfx010965	0.24	2.52	8.037	6.877	14.229
Pfx010970	13.857	15.547	25.397	10.574	5.191
Pfx010985	5.839	41.781	53.908	36.993	1.517
Pfx011100	2.497	8.604	40.626	13.334	0.497
Pfx011123	58.024	58.15	60.292	51.217	4.108
Pfx011345	101.053	160.685	125.416	37.221	7.867
Pfx011352	19.574	91.795	161.276	135.928	13.579
Pfx011429	112.965	116.971	119.356	100.909	29.183
Pfx011681	22.049	43.758	63.501	61.481	5.759
Pfx011690	30.574	94.829	131.076	41.976	12.599
Pfx011729	0.245	0.722	1.765	1.242	2.068
Pfx011766	29.776	81.721	129.886	40.022	16.763
Pfx012027	8.001	27.625	39.271	10.693	3.921
Pfx012124	2.282	10.645	25.973	19.843	83.702
Pfx012250	0.43	0.725	1.132	0.903	35.971
Pfx012428	11.172	30.003	41.54	24.814	6.467
Pfx012920	12.105	20.92	18.647	15.568	4.427
Pfx013148	33.305	89.107	96.172	36.832	21.117
Pfx013492	0.642	2.102	2.996	2.377	8.725
Pfx013612	0.304	1.283	2.843	2.831	8.508
Pfx013684	100.44	137.439	151.13	53.038	6.616
Pfx013717	0.911	24.414	79.781	21.418	12.818
Pfx013774	25.143	39.934	39.552	32.996	13.565
Pfx013978	3.765	10.284	10.875	2.67	2.503
Pfx014015	0.158	0.733	1.574	1.562	2.194
Pfx014059	0.528	4.04	7.722	6.312	14.981
Pfx014079	43.392	83.948	89.616	79.397	19.652
Pfx014112	10.628	29.276	25.325	12.755	1.947
Pfx014139	9.894	36.085	49.392	31.751	30.148
Pfx014423	36.276	57.375	54.625	21.101	9.493
Pfx014845	37.404	93.639	109.012	53.926	40.249
Pfx014859	0.72	1.126	1.436	0.976	0.91
Pfx014874	2.006	8.818	12.699	9.391	19.726
Pfx014878	33.187	39.88	36.283	28.638	7.551
Pfx014944	178.283	294.775	296.746	206.877	49.525
Pfx014999	0.183	0.315	0.48	0.351	0.494
Pfx015162	40.545	107.269	72.746	38.609	29.503
Pfx015445	7.954	16.109	19.1	6.884	5.683
Pfx015502	66.455	86.123	91.71	87.483	34.685
Pfx015542	2.586	4.501	5.651	3.286	2.104
Pfx015608	3.992	28.662	49.063	22.15	6.839
Pfx015773	1.129	20.813	63.111	14.136	8.622
Pfx015832	0.294	3.492	10.045	5.732	15.046
Pfx015877	9.364	25.876	35.924	27.747	106.014
Pfx015940	5.591	36.816	60.057	21.225	5.775
Pfx015954	24.094	48.346	47.692	30.622	6.424
Pfx016120	2.19	3.214	4.475	4.416	0.283
Pfx016196	6.734	17.05	18.871	16.262	11.15
Pfx016248	25.596	78.985	84.742	33.76	12.253
Pfx016366	0.04	0.731	2.204	0.762	5.039
Pfx016827	1.716	2.797	3.57	3.38	4.8
Pfx016859	0	0.44	1.007	0.769	3.121
Pfx016951	3.919	14.113	20.945	12.551	11.444
Pfx017001	0.121	0.461	1.159	0.578	1.876
Pfx017234	37.65	79.44	107.062	106.879	134.827
Pfx017240	1.871	2.495	2.018	0.57	0.358
Pfx017249	5.493	23.192	51.425	23.031	8.949
Pfx017291	39.767	64.393	52.085	50.948	10.835
Pfx017634	14.243	18.381	21.756	17.434	9.101
Pfx017646	35.64	159.86	182.364	132.834	18.608
Pfx017731	0.677	4.153	6.438	6.291	9.873
Pfx018039	0.862	2.654	4.192	4.177	27.205
Pfx018183	5.446	12.675	16.946	10.796	10.513
Pfx018198	2.916	23.839	47.371	19.854	10.54
Pfx018309	0.194	0.205	0.264	0.216	14.253
Pfx018407	36.445	48.835	44.492	40.699	14.161
Pfx018509	0.713	2.003	3.685	2.461	9.81
Pfx018666	4.505	13.465	18.227	10.484	8.217
Pfx018738	0.236	1.15	1.412	1.367	6.811
Pfx018879	0.328	2.799	3.667	1.062	0.033
Pfx019011	1.709	6.849	15.389	13.73	23.447
Pfx019074	18.122	38.533	55.261	36.822	20.076
Pfx019257	9.773	53.103	98.145	46.895	42.689
Pfx019326	7.902	16.646	19.653	3.483	5.244
Pfx019422	6.135	26.116	39.037	26.795	43.077
Pfx019479	0.36	0.737	0.943	0.808	0.21
Pfx019613	1.845	2.957	4.237	4.122	10.055
Pfx019615	38.398	69.336	72.738	59.176	23.718
Pfx019684	5.079	18.117	29.426	19.912	32.708
Pfx019747	1.942	8.114	18.099	15.235	26.477
Pfx019813	1.553	8.669	10.399	5.209	4.643
Pfx019867	0.036	0.338	0.596	0.503	5.614
Pfx019924	59.58	61.773	69.624	39.675	39.428
Pfx019943	1.246	5.279	11.439	6.789	15.731
Pfx020262	2.993	6.996	9.32	8.695	146.514
Pfx020387	67.665	168.086	175.53	154.05	27.977
Pfx020683	12.769	30.577	33.555	31.892	4.29
Pfx020906	625.723	2254.62	1786.52	1330.75	81.627
Pfx020967	151.538	223.116	184.344	122.437	25.463
Pfx021017	13.501	17.663	19.877	17.841	80.142
Pfx021064	38.878	56.558	46.448	28.792	17.955
Pfx021074	8.838	25.841	36.931	18.359	16.642
Pfx021186	32.403	72.085	57.175	41.714	14.461
Pfx021257	0.132	0.849	2.708	1.189	2.842
Pfx021338	1.038	7.235	14.199	11.944	16.595
Pfx021578	0.092	0.622	0.956	0.411	0.028
Pfx021653	13.788	17.77	21.305	6.543	3.403
Pfx021720	6.186	15.508	17.888	7.379	6.222
Pfx022073	21.818	106.792	171.021	100.754	14.331
Pfx022127	1.995	9.901	42.172	41.463	56.6
Pfx022129	18.02	52.775	66.438	49.291	44.315
Pfx022186	9.925	14.606	21.528	11.028	9.204
Pfx022235	13.888	47.837	36.478	16.355	5.971
Pfx022265	6.566	46.515	73.418	31.497	7.701
Pfx022383	1.102	12.487	28.972	9.779	1.815
Pfx022751	13.242	35.948	48.891	42.973	9.99
Pfx022791	0.55	6.334	14.404	9.679	37.756
Pfx022792	5.056	28.782	58.082	57.671	66.524
Pfx022799	1.728	25.284	37.371	35.812	38.162
Pfx022828	19.801	33.327	42.274	28.338	9.613
Pfx022861	5.425	8.059	14.082	9.848	1.083
Pfx022913	8.113	27.813	34.716	34.497	152.148
Pfx022943	12.923	63.692	84.646	79.563	11.594
Pfx023036	87.159	150.865	142.948	84.806	41.615
Pfx023050	1.042	2.693	2.797	1.686	0.282
Pfx023067	0.627	5.497	12.556	12.152	12.677
Pfx023169	0.068	0.726	0.885	0.842	0.015
Pfx023170	7.969	18.111	21.719	21.044	24.477
Pfx023212	41.613	50.438	53.229	31.874	16.101
Pfx000024	0.85	1.271	2.174	1.325	0.669
Pfx000311	4.326	32.935	85.276	68.523	95.591
Pfx000505	33.883	48.235	48.75	37.98	11.035
Pfx000687	15.057	47.442	51.369	31.46	12.874
Pfx000801	26.54	86.654	113.773	47.24	14.546
Pfx001498	0.479	8.508	21.186	10.989	41.341
Pfx001840	134.672	150.843	154.951	45.999	48.928
Pfx002428	9.845	54.838	81.012	23.537	11.678
Pfx002789	17.225	59.445	79.806	31.511	8.187
Pfx002957	11.471	28.868	69.588	24.567	8.528
Pfx003124	10.503	13.363	13.206	5.791	4.998
Pfx003125	9.229	57.264	95.204	39.765	15.917
Pfx003736	44.313	137.298	130.014	105.186	36.812
Pfx004029	2.576	4.534	6.527	5.253	7.145
Pfx004061	2.82	4.084	5.592	3.279	2.633
Pfx004522	11.706	22.186	31.825	8.59	4.28
Pfx004658	5.154	8.752	14.11	13.145	33.872
Pfx006186	6.633	13.735	14.887	7.96	5.546
Pfx006600	0.046	0.806	1.761	1.094	3.335
Pfx006619	0.265	1.625	2.647	1.892	0.174
Pfx006682	33.588	90.454	108.512	42.377	15.381
Pfx006993	6.37	117.37	148.214	45.51	14.112
Pfx007469	75.95	171.629	204.111	154.298	59.983
Pfx007598	6.779	28.914	42.537	10.422	4.56
Pfx007842	7.076	32.976	44.746	20.198	10.624
Pfx008067	0.462	3.445	1.617	0.63	0.286
Pfx008478	9.824	15.436	17.908	15.705	2.887
Pfx008746	9.719	21.585	27.421	19.286	7.783
Pfx009011	32.547	39.49	47.956	23.405	19.677
Pfx009244	2.474	12.459	19.068	13.559	1.045
Pfx010419	34.861	41.03	38.863	19.039	12.204
Pfx010457	5.998	18.513	21.436	11.457	7.539
Pfx010506	19.596	57.138	94.197	50.705	5.961
Pfx010547	2.765	19.251	34.168	14.18	8.837
Pfx010944	66.98	91.103	79.131	76.555	23.823
Pfx011801	47.386	50.516	50.006	42.978	12.747
Pfx011903	50.661	84.473	119.472	51.844	26.615
Pfx011952	23.78	34.459	54.984	25.574	16.206
Pfx012062	8.966	54.129	74.77	37.482	10.02
Pfx012162	55.163	116.098	140.505	94.92	25.219
Pfx012533	5.227	28.269	43.339	20.935	12.711
Pfx012617	44.643	70.99	61.312	55.846	8.308
Pfx013238	36.903	139.034	130.042	69.739	18.3
Pfx013347	0.336	4.035	9.8	6.262	19.968
Pfx013410	15.668	56.621	83.364	27.275	10.424
Pfx013559	7.039	29.059	50.274	23.494	8.129
Pfx013727	0	0.215	0.627	0.261	2.373
Pfx014212	4.57	47.477	92.093	32.996	11.477
Pfx014492	0.027	0.189	0.519	0.381	6.822
Pfx014761	1.422	2.878	9.157	2.743	0.903
Pfx016168	16.85	29.987	33.078	16.727	10.146
Pfx016275	4.127	9.489	11.318	6.446	5.015
Pfx016746	2.062	48.435	79.564	24.912	12.669
Pfx017217	69.759	88.911	98.981	80.658	22.201
Pfx017301	0.261	2.103	2.831	2.356	7.206
Pfx018254	22.175	24.085	23.462	11.054	3.085
Pfx018974	0.278	0.826	1.166	0.964	1.238
Pfx019611	6.269	43.161	70.104	30.406	6.147
Pfx019642	6.831	14.275	17.609	8.714	5.403
Pfx019692	22.305	78.131	84.942	76.097	21.821
Pfx020114	20.233	40.343	32.339	12.819	6.225
Pfx020167	21.341	52.976	61.519	36.203	5.206
Pfx020691	0.134	0.633	1.843	1.588	6.164
Pfx020752	61.135	161.452	189.203	71.818	13.468
Pfx020935	94.365	157.475	123.586	81.227	14.659
Pfx020991	7.291	25.536	46.826	12.03	5.191
Pfx021528	40.7	53.282	42.541	33.665	28.519
Pfx021936	3.664	54.748	76.909	32.527	15.56
Pfx022128	4.99	6.994	14.594	8.942	4.807
Pfx022490	0.502	0.934	1.335	1.198	6.036

## Sheet: 263genes_fpkm
Gene_ID	xy_2cell	xy_64cell	xy_high_blastocyst	xy_low_blastocyst	xy_bud
Pfx000024	0.922	1.613	2.033	1.553	0.61
Pfx000311	5.516	34.756	77.462	69.869	94.199
Pfx000505	30.314	55.036	51.157	36.605	6.824
Pfx000687	14.64	42.275	52.998	34.313	13.369
Pfx000801	19.02	90.598	115.256	53.673	13.83
Pfx001498	0.626	7.804	17.975	11.15	38.13
Pfx001840	131.62	162.067	159.507	50.81	44.888
Pfx002428	9.01	59.27	82.924	25.277	12.191
Pfx002789	12.777	56.996	75.293	34.62	7.219
Pfx002957	8.498	33.609	65.336	29.626	12.42
Pfx003124	10.673	10.886	12.171	7.607	4.626
Pfx003125	5.311	53.734	92.256	46.199	21.824
Pfx003736	45.75	123.868	131.015	109.996	41.489
Pfx004029	2.481	4.206	6.044	5.328	6.206
Pfx004061	2.88	3.4	4.765	3.418	2.319
Pfx004522	11.618	26.259	30.399	8.119	4.739
Pfx004658	4.57	7.887	13.597	13.216	28.173
Pfx006186	6.228	13.066	16.326	9.374	4.951
Pfx006600	0.036	0.81	1.688	1.135	3.571
Pfx006619	0.171	1.639	2.299	2.14	0.057
Pfx006682	33.404	102.776	115.747	42.175	19.787
Pfx006993	13.348	120.016	155.782	53.819	21.024
Pfx007469	81.129	192.619	221.842	139.407	53.962
Pfx007598	8.563	31.326	42.376	10.262	3.836
Pfx007842	7.709	29.277	45.387	23.982	8.678
Pfx008067	0.539	1.909	1.99	1.51	1.03
Pfx008478	7.794	16.537	18.234	14.234	3.149
Pfx008746	6.978	18.463	25.378	25.211	6.847
Pfx009011	35.073	41.246	45.47	24.489	19.395
Pfx009244	2.193	14.093	19.412	12.647	1.547
Pfx010419	31.903	41.484	38.543	18.687	10.081
Pfx010457	7.828	16.54	19.799	13.552	7.842
Pfx010506	21.973	53.429	86.103	60.719	4.271
Pfx010547	4.237	19.69	32.807	15.279	9.177
Pfx010944	69.858	91.811	84.248	76.215	22.812
Pfx011801	49.445	51.961	49.534	48.99	14.766
Pfx011903	55.873	95.751	117.682	59.927	25.57
Pfx011952	25.753	35.14	50.234	31.146	16.568
Pfx012062	8.326	56.466	75.58	39.999	16.418
Pfx012162	52.254	117.864	139.671	94.484	29.708
Pfx012533	6.886	31.106	40.276	23.81	11.706
Pfx012617	47.319	72.637	63.88	55.168	11.375
Pfx013238	38.244	115.015	124.024	77.209	25.468
Pfx013347	0.556	3.689	8.379	7.345	20.45
Pfx013410	17.304	53.38	77.472	28.217	8.635
Pfx013559	11.837	31.574	46.191	28.941	7.994
Pfx013727	0.021	0.137	0.529	0.276	1.393
Pfx014212	4.947	49.969	84.124	37.219	13.041
Pfx014492	0.067	0.182	0.418	0.393	5.963
Pfx014761	1.426	2.932	7.965	3.04	1.148
Pfx016168	15.973	33.108	35.677	18.952	9.211
Pfx016275	3.706	10.943	12.757	6.485	4.031
Pfx016746	2.565	43.284	81.666	27.624	12.342
Pfx017217	60.074	102.53	107.335	68.901	32.636
Pfx017301	0.325	2.141	2.927	2.68	7.893
Pfx018254	23.635	26.946	24.491	12.323	6.125
Pfx018974	0.262	0.691	1.272	1.26	1.473
Pfx019611	8.258	51.352	72.462	32.301	8.985
Pfx019642	9.123	13.221	18.397	9.754	5.894
Pfx019692	23.5	77.07	83.147	76.991	28.855
Pfx020114	20.485	39.312	33.564	13.27	4.569
Pfx020167	21.455	57.325	62.683	35.675	6.765
Pfx020691	0.204	1.002	1.855	1.425	3.322
Pfx020752	62.083	167.96	194.094	68.926	13.851
Pfx020935	98.393	130.545	122.846	98.708	23.113
Pfx020991	7.323	26.836	43.655	10.874	8.712
Pfx021528	40.137	51.799	47.499	39.808	22.331
Pfx021936	4.036	53.974	73.668	36.726	17.094
Pfx022128	4.296	8.633	13.379	8.34	4.275
Pfx022490	0.613	1.013	1.367	1.077	5.062
Pfx000101	0.901	1.795	3.147	1.779	1.252
Pfx000219	10.633	12.742	17.029	13.918	2.956
Pfx000240	0.027	0.157	0.49	0.153	0.038
Pfx000310	4.015	10.153	17.514	16.882	32.556
Pfx000325	72.348	108.296	90.907	58.166	21.871
Pfx000506	8.285	36.333	42.706	14.539	8.062
Pfx000560	34.681	123.532	151.144	123.886	34.543
Pfx000851	79.714	124.009	114.264	83.149	19.437
Pfx001017	36.388	81.968	97.134	96.506	8.434
Pfx001478	24.361	57.465	60.137	30.94	19.956
Pfx001509	4.581	34.16	47.982	25.303	7.328
Pfx001684	47.341	99.988	118.458	107.641	20.653
Pfx001765	14.072	40.331	67.55	35.37	22.05
Pfx001937	14.338	41.957	55.706	42.008	10.079
Pfx001961	6.667	39.899	52.027	37.159	13.15
Pfx002127	15.581	61.853	66.462	58.434	30.593
Pfx002196	30.138	85.141	88.383	52.034	21.828
Pfx002311	10.545	15.858	14.826	3.471	2.575
Pfx002694	0.244	0.775	0.676	0.54	0.255
Pfx002735	1.723	1.978	2.566	1.472	0.12
Pfx002779	126.534	427.198	496.294	284.867	37.266
Pfx003001	51.442	82.957	92.45	50.84	48.32
Pfx003023	6.398	27.76	33.772	15.512	8.172
Pfx003322	5.105	28.992	50.419	31.813	164.461
Pfx003325	25.715	141.809	170.108	119.054	13.41
Pfx003350	0.933	10.047	15.873	14.159	20.602
Pfx003383	14.019	59.945	90.45	51.602	9.625
Pfx003385	3.097	9.329	17.255	12.414	1.95
Pfx003438	10.096	14.562	16.891	8.383	1.327
Pfx003567	0.104	0.345	0.422	0.41	49.679
Pfx003694	28.451	90.91	92.397	68.471	26.179
Pfx003710	2.838	9.173	12.891	5.331	4.611
Pfx003828	4.51	70.026	111.642	68.039	16.233
Pfx003902	0.091	0.338	0.69	0.511	0.928
Pfx004053	5.862	16.184	22.075	13.903	1.069
Pfx004217	0.033	0.269	0.547	0.224	0.013
Pfx004235	1.363	1.609	1.772	1.639	0.406
Pfx004305	0.494	1.947	3.017	1.129	0.256
Pfx004312	19.976	21.245	36.701	33.775	7.094
Pfx004392	21.894	42.927	44.666	13.037	10.045
Pfx004429	33.12	56.671	62.902	61.904	26.077
Pfx004539	2.892	11.466	17.62	12.088	22.979
Pfx004624	100.386	151.278	138.608	18.278	9.63
Pfx004855	0.345	1.876	3.113	2.731	0.095
Pfx004975	0.737	1.704	1.703	0.922	0.159
Pfx005004	1.751	5.897	8.116	7.158	8.971
Pfx005145	11.262	30.835	33.811	31.934	46.844
Pfx005169	75.763	135.826	132.336	59.664	9.875
Pfx005403	8.787	27.536	36.49	19.721	6.748
Pfx005445	52.377	158.931	182.822	169.803	47.387
Pfx005563	141.341	175.301	184.372	147.981	60.272
Pfx005591	44.082	159.142	186.182	82.302	20.927
Pfx005877	2.341	15.292	17.517	15.359	40.656
Pfx005917	14.139	18.586	20.065	17.333	6.186
Pfx005964	1.075	7.62	8.724	7.65	20.017
Pfx006107	2.789	28.991	37.436	21.723	4.928
Pfx006506	2.584	9.341	14.002	6.259	4.881
Pfx007296	4.215	9.58	13.215	10.634	17.528
Pfx007470	80.256	147.717	159.832	153.22	60.005
Pfx007483	21.347	102.545	127.886	68.595	15.001
Pfx007496	0.018	0.234	0.231	0.146	0.026
Pfx007584	7.399	40.648	54.623	38.2	23.603
Pfx007588	3.677	16.727	31.634	18.905	2.009
Pfx007590	2.243	15.081	23.415	19.258	23.504
Pfx007867	31.005	47.404	41.867	27.977	10.883
Pfx008037	8.44	11.286	10.832	7.987	6.128
Pfx008263	4.601	7.126	12.526	4.99	4.767
Pfx008353	0.281	0.68	0.554	0.49	0.186
Pfx008383	4.352	13.911	13.146	10.52	4.308
Pfx008417	9.558	29.788	33.654	21.239	4.957
Pfx008788	6.524	43.167	53.91	32.083	14.295
Pfx008820	19.53	25.41	27.468	26.347	4.999
Pfx008859	6.598	21.778	23.56	10.889	4.958
Pfx008969	47.361	91.272	112.658	91.269	27.675
Pfx008984	5.038	21.608	31.112	16.922	5.201
Pfx009067	0	0.141	0.555	0.311	0.706
Pfx009276	4.363	9.001	13.727	12.216	25.567
Pfx009527	31.37	101.698	171.314	62.195	13.733
Pfx009605	61.892	91.115	86.752	81.444	75.104
Pfx009647	45.581	67.098	81.019	39.755	34.399
Pfx009658	0.568	3.593	5.825	3.227	1.283
Pfx009724	22.635	63.219	62.387	53.053	24.091
Pfx010067	16.484	35.37	41.045	16.222	10.98
Pfx010214	2.52	8.003	12.439	6.223	1.807
Pfx010295	0.109	1.548	2.843	1.557	6.522
Pfx010314	5.073	7.451	15.082	8.403	79.848
Pfx010388	0.503	1.211	1.374	0.77	0.424
Pfx010408	14.817	77.234	134.252	69.008	26.657
Pfx010414	10.379	16.403	44.154	26.496	45.458
Pfx010444	12.45	30.425	33.801	31.29	6.624
Pfx010503	38.063	46.904	41.136	38.656	22.345
Pfx010515	0.439	1.829	2.74	1.144	0.561
Pfx010522	0.175	0.188	0.233	0.225	0.118
Pfx010524	9.512	25.762	22.844	20.821	12.736
Pfx010676	13.429	20.644	23.745	3.493	0.374
Pfx010700	8.201	12.269	13.821	3.178	2.169
Pfx010928	10.624	32.359	44.941	26.176	20.366
Pfx011483	12.793	49.439	59.537	37.61	22.788
Pfx011612	0.551	1.006	1.544	1.35	0.509
Pfx011745	6.018	15.54	23.021	16.525	30.873
Pfx012164	11.215	39.53	52.98	37.904	32.595
Pfx012265	3.531	14.484	22.585	11.431	6.815
Pfx012327	14.524	34.584	34.285	34.207	9.033
Pfx012339	1	2.91	2.88	2.823	2.222
Pfx012469	52.916	149.137	144.173	141.209	41.068
Pfx012481	0.782	9.72	19.619	14.935	22.295
Pfx012545	4.997	29.41	51.36	47.709	83.234
Pfx013083	4.506	14.35	33.659	25.787	38.186
Pfx013119	6.096	53.052	72.223	48.609	9.315
Pfx013206	44.392	48.546	45.969	17.901	5.926
Pfx013302	5.42	11.186	15.628	8.155	2.578
Pfx013378	13.841	26.515	21.64	13.727	9.283
Pfx013463	0.139	0.379	1.467	0.875	7.433
Pfx013767	81.13	181.802	181.14	163.234	56.943
Pfx013891	22.925	96.993	104.337	92.191	43.466
Pfx013900	67.372	303.256	298.695	285.746	53.102
Pfx013986	134.793	291.937	265.895	215.209	86.056
Pfx014040	2.781	15.304	31.09	13.926	7.856
Pfx014167	7.674	12.426	14.792	11.231	9.566
Pfx014289	3.073	9.776	13.856	13.37	38.751
Pfx014416	4.201	16.388	20.755	14.787	7.963
Pfx014502	20.888	55.822	83.702	43.154	19.608
Pfx014622	6.279	49.695	77.227	40.783	11.157
Pfx014640	0.054	0.257	0.335	0.3	0.352
Pfx014680	42.842	63.523	43.451	16.208	4.304
Pfx014683	0.599	2.586	4.496	2.654	5.411
Pfx014717	22.024	126.263	139.767	117.255	31.404
Pfx014984	9.609	29.379	40.236	15.362	6.7
Pfx014995	0.168	0.722	0.883	0.757	0.037
Pfx015611	63.103	110.091	102.557	63.331	4.958
Pfx015620	0.416	1.19	1.782	1.443	2.406
Pfx015657	42.959	62.662	54.513	53.545	28.222
Pfx015802	30.848	141.435	129.343	128.184	57.659
Pfx015848	1.399	5.362	8.54	6.298	13.28
Pfx015872	180.898	204.964	192.311	32.001	13.13
Pfx016215	30.43	59.818	76.77	45.717	15.145
Pfx016216	16.129	45.995	110.424	50.425	12.961
Pfx016289	0.475	1.548	2.149	1.143	0
Pfx016291	10.42	16.915	19.838	11.478	10.669
Pfx016387	2.621	10.045	14.945	8.327	2.215
Pfx016477	41.101	72.415	72.533	55.064	47.316
Pfx016561	3.313	5.257	4.464	2.836	0.162
Pfx017062	0.474	1.953	2.316	1.557	0.053
Pfx017116	6.686	28.538	28.309	22.712	11.578
Pfx017399	7.759	39.349	51.501	21.253	9.453
Pfx017508	45.767	53.846	52.904	49.075	17.291
Pfx017806	22.984	34.896	31.926	17.752	15.577
Pfx017901	20.075	74.873	91.763	66.14	25.506
Pfx018082	9.616	29.593	44.184	43.048	52.101
Pfx018178	17.077	44.713	51.461	27.918	17.331
Pfx018311	2.999	10.1	14.89	13.891	26.692
Pfx018505	2.36	8.424	9.788	7.501	0.495
Pfx018577	0.833	2.384	4.725	3.915	10.008
Pfx018675	0.577	2.814	4.067	3.06	5.738
Pfx018676	17.305	28.269	32.96	17.733	5.948
Pfx018813	3.845	35.854	58.796	38.928	71.407
Pfx018816	4.498	19.786	23.213	12.87	10.244
Pfx018837	2.112	13.164	17.816	5.517	4.527
Pfx018923	11.771	21.1	20.61	13.167	3.604
Pfx018959	38.456	76.593	73.872	35.429	17.707
Pfx019218	2.699	6.612	7.357	3.467	0.069
Pfx019466	6.594	22.858	25.669	18.783	10.188
Pfx019492	1.412	5.565	8.658	7.703	33.386
Pfx019655	0	0.416	1.014	0.991	6.666
Pfx019658	2.649	9.907	12.791	7.053	6.064
Pfx020002	0.965	5.52	7.875	7.45	11.409
Pfx020226	15.54	25.588	34.24	18.676	16.659
Pfx020454	18.093	48.011	48.521	43.076	17.443
Pfx020770	226.567	276.895	268.325	252.843	29.107
Pfx020919	1.88	4.077	6.283	4.458	6.979
Pfx020963	0.037	0.104	0.113	0.061	0.03
Pfx020978	15.845	19.832	17.733	9.447	7.303
Pfx021013	27.976	53.626	52.814	49.152	21.883
Pfx021036	11.972	44.641	77.133	76.959	10.803
Pfx021114	32.309	62.45	76.389	33.977	25.458
Pfx021156	28.169	46.16	44.541	40.443	21.427
Pfx021181	12.47	14.73	21.329	13.529	12.919
Pfx021380	0.487	6.511	22.029	13.606	33.759
Pfx021450	8.985	21.5	34.978	32.866	48.689
Pfx021491	92.465	112.167	101.202	100.708	27.737
Pfx021501	4.533	11.666	12.34	5.862	2.131
Pfx021510	1.281	7.777	9.213	3.702	2.326
Pfx021511	9.316	41.836	58.487	15.742	6.136
Pfx021580	22.775	51.884	77.447	57.594	80.119
Pfx021600	30.703	47.618	51.43	27.162	10.884
Pfx021642	92.974	134.571	136.504	131.762	39.241
Pfx021647	1.075	3.868	5.962	2.988	1.831
Pfx022491	21.172	53.915	65.975	24.89	6.679
Pfx022783	43.232	97.344	95.131	81.145	24.142
Pfx022857	1.529	2.589	2.934	2.838	4.893
Pfx022889	3.415	15.621	30.784	12.441	5.102
Pfx022982	3.438	25.217	31.88	23.451	13.125
Pfx023092	23.386	78.811	97.958	50.515	11.736

## Sheet: 532genes_fpkm
Gene_ID	xx_2cell	xx_64cell	xx_high_blastocyst	xx_low_blastocyst	xx_bud
Pfx000048	0.244	1.44	3.055	15.863	23.995
Pfx000211	0.126	0.286	1.063	2.561	11.227
Pfx000223	0.679	1.345	2.129	7.915	88.849
Pfx000310	4.625	11.049	18.187	18.677	37.185
Pfx000318	0.358	1.207	1.749	4.198	15.78
Pfx000359	11.764	46.514	66.958	103.98	140.08
Pfx000369	1.523	2.484	2.948	18.545	38.278
Pfx000402	691.516	611.681	472.066	842.585	254.998
Pfx000439	0.398	2.793	2.121	2.802	0.615
Pfx000598	4.024	12.583	12.842	26.963	24.892
Pfx000766	0.002	0.067	0.082	0.51	0.098
Pfx001036	0.289	2.416	5.569	5.605	7.227
Pfx001114	53.802	46.682	56.439	80.741	105.694
Pfx001117	2.337	7.103	19.078	22.275	23.631
Pfx001118	4.277	4.482	6.782	10.743	11.127
Pfx001251	0	0	0.068	11.7	16.272
Pfx001376	0.058	0.323	0.569	1.256	11.422
Pfx001392	27.462	87.108	82.964	90.111	33.632
Pfx001476	0.058	0.232	0.526	3.694	65.363
Pfx001576	29.64	42.018	74.304	86.126	76.338
Pfx001580	30.118	35.872	39.747	46.916	7.505
Pfx001767	47.682	87.474	88.141	107.879	23.93
Pfx001778	656.084	727.184	629.949	1162.83	582.419
Pfx001779	3.934	4.491	5.273	52.731	13.376
Pfx001794	1.973	6.291	10.297	10.375	31.136
Pfx001880	9.543	22.983	27.76	31.573	5.241
Pfx001953	7.625	14.115	18.449	24.422	33.732
Pfx002074	0.438	0.77	1.647	2.248	0.252
Pfx002255	4.362	7.233	13.619	24.915	69.577
Pfx002322	0.064	0.262	0.413	2.314	61.805
Pfx002419	0	0	0.002	0.753	5.736
Pfx002425	1.54	8.878	17.1	44.822	71.206
Pfx002658	0.004	0.009	0.011	1.35	94.063
Pfx002695	3.285	5.642	11.044	21.066	18.147
Pfx002707	4.531	7.484	8.26	16.054	31.697
Pfx002770	10.182	18.143	23.725	103.92	64.067
Pfx002907	0.481	0.557	0.966	2.346	98.702
Pfx003032	138.249	271.411	282.816	317.653	68.714
Pfx003222	12.957	26.536	46.891	90.418	179.876
Pfx003223	15.424	11.77	21.432	32.874	34.242
Pfx003264	10.097	11.825	19.067	35.142	153.962
Pfx003323	0.023	0.096	0.172	23.792	2.041
Pfx003399	0.016	0.048	0.145	61.55	13.097
Pfx003413	99.775	162.431	166.655	248.728	193.987
Pfx003486	1.041	2.412	3.513	4.718	26.498
Pfx003560	1.836	6.612	34.127	395.892	99.553
Pfx003836	45.342	99.585	124.965	238.837	339.772
Pfx003877	5.753	20.227	27.228	39.416	35.111
Pfx003931	1.858	7.609	13.547	13.791	26.48
Pfx004042	10.2	35.738	33.852	59.711	4.953
Pfx004095	0.064	0.299	0.195	263.359	3900.94
Pfx004494	0.278	0.446	0.412	4.484	20.508
Pfx004524	10.365	18.824	24.229	75.913	129.65
Pfx004615	41.029	94.821	76.992	136.817	193.084
Pfx004757	2.48	12.119	16.346	23.201	18.24
Pfx004760	1.108	1.098	2.015	6.358	287.111
Pfx004790	0.482	0.742	1.265	16.077	18.367
Pfx004817	0	0.041	0.022	0.606	0.724
Pfx004876	0.07	1.854	1.056	9.141	12.178
Pfx004902	3.281	3.279	2.229	4.38	0.295
Pfx005064	3.642	7.32	7.29	13.128	6.837
Pfx005241	1.533	9.166	13.778	18.827	18.68
Pfx005308	0.441	1.761	3.291	3.493	60.978
Pfx005359	1.765	7.43	13.069	16.737	13.961
Pfx005445	52.177	148.505	173.498	188.49	37.927
Pfx005456	0.101	0.506	0.753	0.942	5.453
Pfx005572	0	0	1.097	70.471	469.705
Pfx005614	0.038	0.086	0.162	0.716	41.156
Pfx005627	0.314	1.93	2.64	3.579	6.75
Pfx005724	3.249	3.755	4.486	5.749	9.169
Pfx005763	0	0	0.022	1.445	3.024
Pfx005798	0.439	2.303	3.73	4.782	11.924
Pfx005860	0.337	5.572	11.138	15.707	16.745
Pfx005926	3.554	12.337	35.41	112.179	271.421
Pfx006173	0	0.029	0.046	1.381	2.286
Pfx006282	63.745	309.505	291.697	310.76	43.153
Pfx006343	18.603	40.35	38.016	40.16	9.398
Pfx006672	1.048	2.147	5.502	15.916	26.452
Pfx006900	1.762	6.568	12.364	14.935	21.514
Pfx006939	0.124	0.726	0.998	10.94	4.146
Pfx006965	2.364	25.147	76.565	96.672	124.817
Pfx007039	20.699	51.697	61.579	72.734	88.716
Pfx007075	0.255	1.524	2.488	3.772	4.672
Pfx007076	15.435	47.875	38.072	41.543	9.942
Pfx007109	4.762	18.328	33.374	45.063	99.056
Pfx007157	0.932	0.979	1.149	2.81	32.263
Pfx007221	0.214	2.766	7.158	10.852	30.769
Pfx007396	31.053	28.823	31.468	44.457	56.4
Pfx007417	0.626	0.687	0.303	1.214	0.194
Pfx007492	150.289	173.225	162.355	199.389	60.646
Pfx007506	2.676	2.691	5.527	7.362	16.808
Pfx007667	5.745	9.277	13.446	14.116	27.888
Pfx007789	0.777	2.506	6.752	7.359	21.414
Pfx007841	0.678	16.065	31.201	34.849	32.252
Pfx007910	0.367	0.764	0.525	5.605	17.202
Pfx007937	0.01	0.067	0.243	0.732	11.803
Pfx007940	0.046	0.114	0.187	13.138	1.4
Pfx008029	0.033	0.759	2.1	2.923	25.29
Pfx008095	0.435	1.09	2.8	13.798	65.933
Pfx008139	0.902	6.134	9.855	23.775	73.875
Pfx008279	0.242	0.298	0.574	4.011	4.849
Pfx008310	8.768	19.367	23.494	65.001	25.317
Pfx008316	219.514	222.669	167.357	236.812	181.208
Pfx008374	7.98	10.838	19.428	20.35	32.258
Pfx008438	0	0.021	0.494	33.165	16.258
Pfx008475	45.53	103.29	121.843	124.414	28.564
Pfx008520	0.703	0.938	1.658	7.865	15.659
Pfx008525	18.627	29.13	36.58	47.853	90.983
Pfx008588	0.325	1.151	1.315	1.845	3.154
Pfx008748	0.837	1.884	1.707	6.048	7.38
Pfx008782	11.008	11.446	14.599	16.964	10.436
Pfx008841	2.296	4.446	4.753	13.273	29.224
Pfx008854	1.269	3.22	3.951	5.615	4.751
Pfx008884	29.332	38.677	52.628	64.888	83.419
Pfx008922	0.285	1.566	3.385	4.859	21.738
Pfx008929	3.66	20.505	23.692	37.65	59.884
Pfx009009	7.59	10.723	10.215	10.929	13.865
Pfx009037	0.024	0.112	0.128	1.888	0.625
Pfx009047	2.045	8.961	40.656	131.711	127.452
Pfx009065	5.597	5.005	6.079	24.25	54.482
Pfx009350	0.086	0.285	0.469	2.881	5.849
Pfx009442	90.389	146.586	152.505	155.113	196.915
Pfx009457	174.959	177.222	174.791	220.853	62.665
Pfx009473	116.691	131.057	119.435	150.467	86.448
Pfx009553	54.141	206.962	217.374	224.839	49.391
Pfx009967	2.339	3.281	4.927	5.141	12.972
Pfx009979	0.344	0.574	0.611	0.741	0.78
Pfx010064	1.768	4.965	13.264	14.021	15.438
Pfx010205	0.038	0.182	0.734	21.828	47.806
Pfx010231	0.213	1.625	3.669	14.623	31.16
Pfx010380	0	0.015	0.022	4.803	28.244
Pfx010409	76.902	124.476	85.005	118.874	35.257
Pfx010411	0.005	0.045	0.111	9.059	27.606
Pfx010466	1.828	12.433	15.557	22.401	1.211
Pfx010468	71.659	201.991	176.866	235.08	52.505
Pfx010503	39.042	43.844	36.412	41.187	23.431
Pfx010524	10.743	26.221	21.063	22.547	10.247
Pfx010717	7.219	13.944	11.868	49.039	125.269
Pfx010718	26.037	46.121	47.472	68.553	126.911
Pfx010793	5.963	11.062	28.05	30.906	38.805
Pfx010874	1.369	2.221	2.939	7.123	20.754
Pfx010929	5.41	13.907	32.073	32.876	57.257
Pfx010949	10.746	9.029	12.933	366.686	1158.7
Pfx011067	2.279	17.137	34.18	44.331	38.526
Pfx011338	12.811	21.346	39.014	55.468	102.179
Pfx011490	0	0	0.011	8.073	13.553
Pfx011502	2.721	52.177	99.589	125.515	126.992
Pfx011545	869.41	1016.36	639.967	1080.49	355.3
Pfx011588	77.706	103.078	75.336	89.453	19.362
Pfx011639	0.32	0.7	0.699	1.889	12.897
Pfx011702	2.602	4.913	4.318	10.689	16.915
Pfx011751	10.778	12.956	20.346	28.557	41.418
Pfx011823	1.571	4.565	6.663	8.422	29.959
Pfx011836	0.027	0.119	0.488	24.315	34.356
Pfx011865	2.131	6.689	8.715	10.076	17.526
Pfx011946	0.708	1.432	1.325	7.932	29.035
Pfx011996	0.015	0.071	0.105	4.555	30.355
Pfx012237	0.028	0.038	0.048	1.749	32.924
Pfx012365	0.615	3.625	7.434	27.872	114.038
Pfx012366	147.985	124.946	101.951	152.298	61.698
Pfx012404	7.145	20.82	31.069	54.081	46.944
Pfx012630	0.034	0.356	0.806	1.411	1.128
Pfx012775	1.116	8.689	28.352	44.255	70.935
Pfx012783	0.011	0.106	0.462	3.787	14.941
Pfx012925	0.833	2.555	4.769	6.636	21.309
Pfx012962	1.21	8.018	18.496	27.805	52.553
Pfx013134	250.594	590.162	565.025	664.944	405.466
Pfx013189	24.213	37.883	30.478	42.488	29.067
Pfx013416	3.302	6.415	16.521	36.218	93.316
Pfx013694	0.279	2.945	5.866	10.416	7.19
Pfx013756	116.622	199.086	169.315	176.658	40.838
Pfx013986	135.229	265.519	241.747	244.765	69.567
Pfx014039	0	0	0.023	1.023	2.327
Pfx014056	0.012	0.002	0.043	72.247	237.257
Pfx014164	1.176	2.932	7.85	22.659	58.547
Pfx014198	0.018	0.155	0.301	2.553	16.197
Pfx014216	12.366	20.837	26.68	33.509	77.505
Pfx014220	0.12	0.524	1.238	8.597	0.037
Pfx014226	3.669	26.607	51.203	67.778	65.5
Pfx014286	0.312	0.622	0.98	9.482	7.671
Pfx014298	0.142	3.367	3.857	4.828	38.877
Pfx014384	0.537	3.152	6.364	82.978	42.332
Pfx014490	4.443	7.705	6.233	22.031	50.179
Pfx014580	0.008	0.294	1.518	34.179	62.501
Pfx014584	1.143	2.32	1.994	4.432	0.316
Pfx014605	2.035	3.013	7.17	12.005	30.331
Pfx014786	5.758	8.01	11.014	12.46	11.437
Pfx015011	0.073	0.116	0.162	2.429	38.33
Pfx015102	0	0	0.294	107.175	138.385
Pfx015452	0.112	0.257	1.115	2.447	4.135
Pfx015476	4.512	24.666	27.814	35.282	29.289
Pfx015528	0.106	0.424	1.403	25.501	15.441
Pfx015550	0.058	0.439	1.137	11.935	57.238
Pfx015699	0.141	0.855	2.025	6.257	13.192
Pfx015725	0.117	0.862	1.693	10.461	292.075
Pfx015802	29.902	137.385	122.471	144.209	51.077
Pfx015815	0.062	0.197	0.355	1.81	8.609
Pfx015820	0.106	0.124	0.483	362.33	1108.55
Pfx015908	1.881	8.047	17.917	19.273	17.963
Pfx015910	0.361	1.631	3.668	15.758	14.464
Pfx015985	2.137	4.063	6.161	6.974	128.539
Pfx016100	0.078	0.415	0.575	8.567	1.898
Pfx016238	16.525	37.227	35.661	39.601	34.946
Pfx016306	1.327	4.303	11.33	17.071	56.006
Pfx016372	85.928	214.184	269.495	465.642	576.73
Pfx016518	0.879	1.923	3.75	7.113	42.406
Pfx016558	0.178	0.396	0.454	0.739	1.474
Pfx016647	0.321	0.467	2.659	6.403	27.795
Pfx016695	27.272	148.019	172.04	302.006	285.889
Pfx016716	9.804	66.479	87.171	214.812	483.856
Pfx016918	58.79	186.749	152.213	236.466	361.991
Pfx016947	0.226	0.742	1.087	2.164	15.721
Pfx017092	0.101	0.423	0.614	1.292	25.25
Pfx017101	0.982	5.666	16.218	18.114	31.292
Pfx017474	5.927	10.574	14.131	15.552	246.634
Pfx017630	2.951	15.936	40.531	49.468	58.175
Pfx017756	0.406	1.98	9.755	25.744	35.491
Pfx017802	0.169	0.348	0.621	2.438	3.625
Pfx017814	10.064	23.914	28.314	102.853	89.51
Pfx017863	0	0.047	0.695	271.7	144.764
Pfx018003	0.012	0.054	0.146	4.662	27.079
Pfx018135	158.943	394.414	394.133	670.957	164.375
Pfx018201	0.02	0.21	0.362	76.985	214.576
Pfx018334	0	0	0.034	2.584	77.453
Pfx018373	0.059	0.134	0.431	19.575	102.007
Pfx018394	11.288	20.238	47.923	131.754	310.295
Pfx018578	0.102	0.146	0.195	0.44	0.399
Pfx018584	0	0.11	0.827	2.169	2.637
Pfx018636	2.722	9.53	12.735	15.459	13.61
Pfx018660	0.008	0.036	0.072	4.524	18.753
Pfx018733	0.317	4.368	7.419	10.562	76.308
Pfx018848	1.941	37.197	61.261	81.849	65.414
Pfx019118	0.808	4.816	10.074	15.004	14.948
Pfx019172	2.257	4.015	4.521	8.96	36.439
Pfx019182	2.169	3.488	8.609	13.568	19.678
Pfx019187	19.195	16.513	20.047	134.493	543.106
Pfx019391	0.004	0.016	0.01	0.603	2.664
Pfx019644	1.629	4.459	5.094	32.234	15.973
Pfx019681	1.438	1.61	2.034	5.083	7.733
Pfx019687	0.28	1.783	2.467	4.018	8.267
Pfx019906	2.168	3.655	4.546	6.665	28.039
Pfx020004	16.38	34.952	37.516	77.481	106.15
Pfx020145	3.176	4.38	4.961	9.452	11.641
Pfx020178	0.031	0.293	0.646	7.392	7.936
Pfx020386	5.116	4.888	13.448	15.711	19.254
Pfx020414	0.792	15.985	41.034	67.01	51.173
Pfx020445	0.014	1.094	3.861	382.995	68.05
Pfx020476	0.029	0.048	0.142	0.726	0.806
Pfx020550	0	0.014	0.011	5.921	35.018
Pfx020622	32.613	40.584	61.214	106.088	90.127
Pfx020653	4.42	5.297	6.111	6.234	15.204
Pfx020658	0.712	0.896	1.548	1.642	6.587
Pfx020763	0.326	1.687	3.015	19.182	12.221
Pfx020769	1.23	3.973	8.436	12.775	13.067
Pfx020927	0	0.166	0.226	105.176	39.162
Pfx020980	0.069	1.73	3.287	4.264	41.032
Pfx021036	11.741	41.489	81.013	81.962	11.64
Pfx021132	10.327	21.199	35.328	73.434	158.091
Pfx021156	32.055	40.28	41.101	48.91	24.789
Pfx021334	5.029	13.109	19.617	25.732	21.654
Pfx021804	0.546	0.981	1.209	1.89	2.425
Pfx021827	15.138	60.822	68.708	86.414	88.959
Pfx021890	0	0	0.006	0.971	104.094
Pfx021894	0	0	0.017	4.425	20.984
Pfx021953	0.032	0.06	0.384	45.738	107.352
Pfx022074	1.74	1.631	2.979	7.514	172.145
Pfx022175	42.204	156.413	207.515	389.843	297.879
Pfx022196	31.115	46.514	63.443	113.683	158.119
Pfx022355	0.032	2.431	12.512	14.809	27.052
Pfx022461	1.916	2.324	3.549	23.301	17.126
Pfx022569	3.954	9.943	31.11	45.991	67.437
Pfx022636	2.638	4.292	6.159	8.064	11.054
Pfx022692	17.855	43.32	145.859	275.389	155.825
Pfx022761	8.039	13.624	15.613	17.136	31.479
Pfx023058	0.754	2.378	6.336	7.844	20.186
Pfx023192	0.226	2.125	5.427	14.13	18.656
Pfx000026	1.313	2.107	5.403	15.351	52.015
Pfx000249	0.284	0.558	0.863	6.954	21.921
Pfx000305	230.984	317.09	278.343	395.417	152.666
Pfx000315	0.022	0.107	0.599	5.135	12.051
Pfx000512	0.742	2.739	7.404	16.631	28.493
Pfx000828	7.041	153.774	239.314	359.76	255.611
Pfx001145	0.915	1.999	2.222	5.098	27.829
Pfx001380	15.711	70.954	89.704	153.776	125.197
Pfx001525	0.549	1.654	6.518	18.302	30.919
Pfx001626	0	0.048	0.238	2.64	14.347
Pfx001643	0.156	0.362	0.455	6.379	116.702
Pfx001748	6.522	14.996	15.751	44.834	101.05
Pfx001844	2.478	5.972	9.969	21.282	13.94
Pfx001963	0.258	2.586	5.215	6.503	6.95
Pfx002103	1.484	24.18	59.933	115.574	128.232
Pfx002131	0	0	0.016	12.569	865.967
Pfx002517	0.239	0.973	1.079	13.908	38.274
Pfx002705	0.952	4.909	7.992	8.069	20.508
Pfx002716	0.011	0.075	0.077	5.022	14.444
Pfx002826	1.392	4.281	13.872	26.489	142.558
Pfx002849	177.552	220.457	189.218	234.692	28.857
Pfx002892	1.21	6.677	11.641	19.512	28.294
Pfx002898	0.192	5.037	9.335	9.356	9.596
Pfx002966	0.008	0.041	0.129	1.061	37.458
Pfx003046	103.306	98.922	125.224	200.055	322.824
Pfx003123	0.033	0.168	0.364	0.701	0.638
Pfx003150	0.496	0.73	2.441	47.825	14.546
Pfx003173	0.441	1.964	2.136	5.097	55.446
Pfx003267	0.339	2.832	5.146	9.419	10.799
Pfx003286	0	0	0.016	6.552	32.555
Pfx003574	404.278	528.677	418.317	462.787	259.439
Pfx003664	0	0.012	0.025	8.792	57.248
Pfx003876	154.651	194.128	162.321	206.492	107.622
Pfx003929	0	0.008	0.049	2.615	0.128
Pfx004044	0.176	2.73	6.419	8.763	11.08
Pfx004045	1.025	1.851	2.071	3.013	14.72
Pfx004048	1.232	24.702	60.753	153.438	284.457
Pfx004060	20.443	26.039	53.12	108.077	117.189
Pfx004063	1.07	1.491	2.768	4.721	16.269
Pfx004077	2.244	5.66	9.794	12.043	19.919
Pfx004086	6.54	74.512	139.584	190.106	362.782
Pfx004088	1.221	0.672	0.627	38.292	0.138
Pfx004124	1.258	2.457	3.555	11.281	82.516
Pfx004186	127.054	103.074	85.862	137.18	57.531
Pfx004341	0.151	0.64	2.35	3.235	14.651
Pfx004477	1.404	24.199	64.86	96.551	84.797
Pfx004478	22.815	66.182	76.779	88.357	96.33
Pfx004506	2.176	22.006	80.518	109.608	203.026
Pfx004931	57.703	73.677	65.101	77.085	157.634
Pfx005060	0	0	0.103	2.127	2.77
Pfx005096	0.405	1.639	4.332	12.083	37.728
Pfx005116	4.688	10.856	17.217	22.812	54.932
Pfx005126	0.808	4.962	13.28	31.14	19.717
Pfx005133	9.032	14.286	23.906	26.934	30.467
Pfx005154	2.128	4.561	9.08	13.531	36.39
Pfx005221	1.05	1.566	1.516	2.13	0.997
Pfx005234	1.079	4.943	6.08	9.247	12.127
Pfx005263	26.618	60.994	96.578	124.252	121.888
Pfx005363	0	0.698	1.184	13.157	6.534
Pfx005404	2.614	11.724	16.91	21.751	128.545
Pfx005690	21.181	25.918	35.15	67.558	134.925
Pfx005713	4.321	14.108	23.255	32.573	35.388
Pfx005859	0.026	0.059	0.111	1.693	8.853
Pfx005952	262.3	490.404	384.952	534.366	130.084
Pfx005957	0.352	1.076	3.378	35.401	183.591
Pfx006007	0.022	0.044	0.079	14.21	48.273
Pfx006185	0.578	0.943	0.793	2.954	3.737
Pfx006191	5.099	12.332	19.121	39.89	76.685
Pfx006200	4.39	5.153	7.68	18.183	14.901
Pfx006238	0.04	0.699	3.99	7.768	9.384
Pfx006239	0.708	5.051	10.876	14.488	29.948
Pfx006376	3.824	8.277	8.003	10.146	11.832
Pfx006476	0.404	2.994	23.988	31.223	59.815
Pfx006623	5.006	21.613	29.611	36.459	71.682
Pfx006818	1.276	2.413	4.094	4.644	6.439
Pfx007377	0.003	0.006	0.007	0.076	0.074
Pfx007448	9.892	61.647	79.641	178.578	812.299
Pfx007477	0.246	0.361	0.365	0.85	1.941
Pfx007780	0.799	5.899	6.834	18.982	34.633
Pfx007878	1.776	20.406	39.084	64.356	50.43
Pfx007885	13.746	11.581	21.436	96.083	526.511
Pfx007892	6.086	20.35	26.192	38.959	54.1
Pfx007983	0.534	3.733	6.627	217.767	50.658
Pfx008046	0.028	0.109	0.202	28.944	20.005
Pfx008136	0.067	0.947	1.606	4.957	44.11
Pfx008238	1.344	3.456	10.806	15.78	28.317
Pfx008262	2.965	23.71	59.551	371.065	389.451
Pfx008372	2.073	6.379	5.715	9.32	0.387
Pfx008777	0.782	0.721	1.002	2.713	14.824
Pfx008874	0.463	6.242	23.715	28.612	48.858
Pfx008889	0.021	0.199	0.352	35.362	4.973
Pfx009160	15.971	47.866	66.699	110.145	121.881
Pfx009283	0.364	9.14	25.461	38.67	26.146
Pfx009343	2.871	21.439	36.047	43.748	41.701
Pfx009372	0.485	1.987	5.564	6.358	7.101
Pfx009381	7.624	25.057	42.212	57.432	75.099
Pfx009489	7.994	48.807	54.267	63.999	66.86
Pfx009541	0.03	0.088	0.121	9.723	77.95
Pfx009591	5.913	13.958	15.831	18.216	19.271
Pfx009684	5.902	26.446	41.628	45.115	93.187
Pfx009702	0.367	8.34	16.698	30.96	83.987
Pfx009728	2.564	17.922	32.134	68.887	70.18
Pfx009794	0.126	1.023	1.954	5.096	105.659
Pfx009902	0.115	0.325	0.37	19.218	61.737
Pfx009923	7.431	17.853	59.545	105.253	68.575
Pfx009971	5.647	13.297	21.551	72.529	120.565
Pfx010102	0.75	10.418	17.128	25.902	21.279
Pfx010189	161.183	152.74	138.548	230.363	39.271
Pfx010404	1.007	2.246	2.368	4.408	22.255
Pfx010437	4.084	12.277	12.92	40.674	25.298
Pfx010476	0.133	0.631	0.799	1.977	13.198
Pfx010489	1.871	5.982	7.993	18.827	25.849
Pfx010491	1.051	4.983	11.194	14.109	18.847
Pfx010494	0.052	0.241	0.361	3.18	10.261
Pfx010497	0	0	0.166	17.088	43.631
Pfx010626	0.052	0.108	4.019	187.161	52.722
Pfx010736	14.295	30.679	29.672	37.628	42.366
Pfx010861	0.427	0.685	1.425	11.957	35.751
Pfx010935	2.958	11.775	39.578	93.478	48.301
Pfx010950	0.349	2.371	3.835	87.537	23.335
Pfx011015	4.456	5.771	10.25	26.225	111.81
Pfx011061	2.116	3.515	3.233	21.536	27.968
Pfx011090	19.276	24.559	43.346	56.798	69.539
Pfx011278	0.165	7.75	9.44	18.514	59.087
Pfx011444	4.621	14.48	10.187	14.57	19.344
Pfx011495	0.062	0.416	1.57	14.737	14.308
Pfx011758	0.73	1.752	3.15	3.99	13.93
Pfx011771	3.488	15.352	27.757	46.946	48.927
Pfx011888	0.021	0.023	0.174	4.913	22.84
Pfx011938	0.233	0.65	1.108	8.676	464.517
Pfx011991	0.254	0.082	0.323	7.075	29.707
Pfx012007	1.026	2.279	5.903	12.74	17.288
Pfx012543	9.224	24.266	23.462	85.465	88.087
Pfx012547	0.977	12.342	26.304	44.609	36.684
Pfx012558	0.119	0.179	0.297	1.096	1.341
Pfx012632	22.565	63.679	124.044	147.816	137.791
Pfx012709	79.037	138.096	127.188	150.127	61.608
Pfx012825	2.102	7.448	24.018	24.288	72.39
Pfx012864	0.032	0.027	0.036	34.302	110.438
Pfx013256	3.215	16.402	29.901	64.37	49.662
Pfx013284	99.798	161.612	115.262	285.322	944.997
Pfx013421	0.655	2.69	4.194	9.058	68.455
Pfx013473	4.09	13.706	14.103	15.374	18.109
Pfx013500	0.011	0.201	0.352	29.528	74.756
Pfx013540	23.527	50.613	128.45	331.897	264.08
Pfx013695	28.622	71.992	56.988	67.377	13.783
Pfx013796	1.92	5.148	20.528	50.618	106.911
Pfx013953	0.631	1.86	3.117	3.842	8.786
Pfx013972	0.174	0.575	1.309	4.265	11.551
Pfx014141	8.467	8.452	11.275	28.779	44.155
Pfx014149	43.184	139.21	272.17	473.968	301.622
Pfx014366	1.595	5.691	11.309	16.256	14.103
Pfx014464	1.437	5.139	5.492	11.865	18.737
Pfx014815	0	0	0.038	41.83	91.235
Pfx014980	103.833	110.329	100.903	133.364	46.202
Pfx015128	1.12	5.392	8.861	13.261	25.32
Pfx015144	0.029	0.632	2.923	7.577	25.306
Pfx015150	0.786	7.989	14.508	38.916	70.357
Pfx015264	0.081	0.45	2.611	25.901	24.839
Pfx015418	0	0	0.098	14.771	16.124
Pfx015431	0.748	6.844	18.074	41.547	108.934
Pfx015478	2.905	4.858	9.478	24.966	82.729
Pfx015574	2.13	13.102	36.58	42.727	47.364
Pfx015950	2.615	4.152	5.735	12.519	123.827
Pfx016033	0.609	0.821	1.585	9.989	186.759
Pfx016056	1.396	6.911	14.641	77.761	100.046
Pfx016081	1.006	7.733	20.733	22.027	24.547
Pfx016173	7.738	26.706	30.82	67.514	459.022
Pfx016234	14.226	18.216	22.585	34.903	238.461
Pfx016261	4.557	6.865	9.25	15.629	35.418
Pfx016305	2.761	13.935	34.963	92.136	112.016
Pfx016344	3.399	5.008	15.713	87.546	97.1
Pfx016623	0.398	2.004	5.064	5.819	11.711
Pfx016727	20.437	30.052	32.98	160.36	222.986
Pfx016760	11.662	233.864	425.601	448.066	769.059
Pfx017026	7.271	19.612	19.433	32.308	64.409
Pfx017038	9.894	14.126	25.238	170.501	70.927
Pfx017152	0.391	1.292	1.182	2.477	4.773
Pfx017175	5.673	91.779	196.869	256.288	505.098
Pfx017219	14.247	14.883	17.819	36.861	53.163
Pfx017311	1.414	6.203	4.824	11.225	23.875
Pfx017491	0.047	0.01	0.072	75.139	215.478
Pfx017635	0.181	1.142	2.657	15.48	90.884
Pfx017695	0.068	0.169	0.105	5.375	261.921
Pfx017768	0.08	0.226	0.134	2.518	8.255
Pfx017885	0.275	0.816	1.307	2.147	9.342
Pfx018188	2.876	5.587	5.745	6.305	9.991
Pfx018204	0.173	0.158	0.226	13.866	98.64
Pfx018294	0.473	0.705	1.135	123.957	180.905
Pfx018402	11.758	8.866	6.979	23.741	0.26
Pfx018424	0.636	1.412	1.682	12.201	26.153
Pfx018443	4.628	3.565	7.023	13.797	39.737
Pfx018465	6.309	8.335	8.974	15.941	19.782
Pfx018644	12.263	16.322	61.531	256.459	1867.2
Pfx019000	0.06	1.349	0.608	4.637	9.144
Pfx019301	0.317	0.897	1.904	32.273	15.889
Pfx019322	4.81	18.23	44.614	109.228	189.987
Pfx019331	0	0.061	0.342	9.678	2.461
Pfx019393	0.746	1.027	1.051	27.592	36.68
Pfx019454	0.143	0.247	0.303	14.744	3.697
Pfx019495	1.569	6.637	15.506	25.186	37.613
Pfx019542	10.82	19.497	23.664	74.511	66.09
Pfx019738	0.014	0.028	0.215	175.552	264.701
Pfx019863	3.002	11.79	20.306	39.369	37.371
Pfx020060	0.79	0.848	1.065	6.621	38.933
Pfx020081	1.584	1.505	1.988	7.143	19.226
Pfx020133	0.201	2.259	2.661	15.174	56.152
Pfx020261	0.095	0.398	1.409	3.49	9.925
Pfx020264	1.7	1.351	3.114	4.971	7.512
Pfx020338	7.19	64.629	91.313	152.582	165.95
Pfx020369	1.055	2.944	5.531	30.244	44.689
Pfx020440	47.549	49.237	56.915	69.645	66.336
Pfx020514	0.011	0.02	0.056	1.622	13.722
Pfx020615	30.592	38.31	64.57	87.146	67.318
Pfx020659	2.05	9.092	17.359	25.331	53.079
Pfx020668	16.073	17.838	29.127	52.969	136.992
Pfx020791	2.483	34.911	72.781	101.013	85.763
Pfx020802	0	0.027	0.032	3.351	12.329
Pfx020901	0.013	0.482	1.886	49.249	11.129
Pfx021086	32.329	46.746	72.679	157.237	169.016
Pfx021098	0.482	1.877	2.041	11.681	12.271
Pfx021301	0.013	0.008	0.025	0.485	1.413
Pfx021387	15.275	19.154	39.43	45.506	54.433
Pfx021391	0.258	0.634	1.102	213.354	413.789
Pfx021461	382.118	439.419	379.765	545.659	264.399
Pfx021480	6.419	15.909	28.491	38.902	33.816
Pfx021486	7.236	27.235	27.489	49.403	83.86
Pfx021565	0.004	0.002	0.009	1.143	6.894
Pfx021650	0.1	1.052	1.824	3.552	3.308
Pfx021737	1.084	3.5	6.81	14.657	20.545
Pfx021799	0	0	0.033	4.36	42.863
Pfx021887	1.791	5.226	10.589	27.541	23.691
Pfx021895	0.329	0.119	4.347	1253.48	11161.6
Pfx022072	0.019	0.014	0.02	5.92	88.139
Pfx022095	0.19	2.569	6.189	7.505	6.913
Pfx022138	0.761	1.032	1.553	21.188	15.806
Pfx022187	0.091	0.489	0.513	9.301	6.844
Pfx022232	1.156	6.535	8.285	41.25	38.167
Pfx022296	3.865	12.291	20.768	59.763	69.592
Pfx022353	2.375	3.33	3.263	15.832	26.752
Pfx022455	0.251	1.54	6.957	13.247	19.962
Pfx022488	0.012	0	0.066	12.958	17.898
Pfx022714	0.2	1.342	3.095	6.878	6.69
Pfx022767	1.116	3.706	13.749	21.98	27.376
Pfx022769	0.487	4.46	5.875	9.165	7.933
Pfx022879	0	0.01	0.008	12.109	41.794
Pfx022882	0	0.086	0.45	120.407	91.047
Pfx022977	1.686	4.92	7.494	34.072	28.303
Pfx023002	20.399	35.772	34.656	56.39	115.776
Pfx023012	0.471	1.392	1.243	3.443	14.367
Pfx023038	0.276	1.351	1.385	20.214	33.847
Pfx023110	0.023	0.065	0.13	1.534	1.214
Pfx023164	5.602	46.034	76.711	90.35	136.012
Pfx023167	9.415	17.415	65.347	142.615	575.924
Pfx023236	0.518	1.352	1.897	47.33	7.779
Pfx023262	9.213	9.939	11.394	17.596	51.824

## Sheet: 623genes_fpkm
Gene_ID	xy_2cell	xy_64cell	xy_high_blastocyst	xy_low_blastocyst	xy_bud
Pfx000026	1.495	2.436	5.298	15.22	49.189
Pfx000249	0.228	0.585	0.638	6.011	24.06
Pfx000305	239.393	305.166	289.851	386.831	147.894
Pfx000315	0.041	0.087	0.204	6.897	10.422
Pfx000512	0.889	2.709	6.112	18.122	25.517
Pfx000828	10.747	126.496	222.226	394.08	296.016
Pfx001145	0.96	1.972	2.322	4.722	24.946
Pfx001380	15.328	70.605	90.106	141.922	121.278
Pfx001525	0.839	1.835	6.016	17.612	27.78
Pfx001626	0	0.058	0.189	2.92	9.992
Pfx001643	0.426	0.433	0.616	5.88	120.467
Pfx001748	6.401	13.023	15.502	51.298	94.677
Pfx001844	3.08	5.537	9.284	20.477	15.16
Pfx001963	0.309	2.354	4.079	4.969	6.274
Pfx002103	1.757	22.894	54.879	112.285	153.556
Pfx002131	0.471	0.577	0.557	12.335	850.339
Pfx002517	0.213	0.619	1.126	12.739	36.705
Pfx002705	0.917	4.669	7.437	8.443	16.865
Pfx002716	0.016	0.026	0.05	4.398	12.026
Pfx002826	1.439	4.74	12.759	21.36	110.729
Pfx002849	168.308	220.272	194.652	234.382	30.306
Pfx002892	1.212	7.361	9.53	24.095	31.038
Pfx002898	0.275	4.293	7.84	8.249	9.171
Pfx002966	0.024	0.03	0.131	0.814	31.291
Pfx003046	106.016	104.467	119.723	198.929	351.365
Pfx003123	0.046	0.204	0.197	0.909	0.94
Pfx003150	0.899	1.227	3.45	53.038	8.988
Pfx003173	0.746	2.268	2.512	4.948	64.832
Pfx003267	0.694	2.673	4.631	10.914	9.075
Pfx003286	0.009	0.042	0.047	5.367	31.433
Pfx003574	429.222	486.416	430	494.006	280.279
Pfx003664	0.033	0.082	0.094	7.426	34.487
Pfx003876	151.714	171.988	161.416	201.729	127.019
Pfx003929	0	0.013	0.043	3.441	0.133
Pfx004044	0.258	2.889	5.866	9.799	10.723
Pfx004045	0.975	1.496	1.778	3.256	12.998
Pfx004048	1.974	25.054	56.778	156.086	298.941
Pfx004060	20.644	23.696	44.17	112.66	128.72
Pfx004063	1.403	1.833	3.369	5.362	20.389
Pfx004077	3.765	6.525	11.057	15.999	26.578
Pfx004086	7.801	70.573	128.397	201.251	365.846
Pfx004088	1.32	0.694	0.658	37.739	0.044
Pfx004124	1.297	1.581	3.56	11.722	84.039
Pfx004186	125.409	101.009	81.404	138.874	60.251
Pfx004341	0.221	0.721	1.93	3.887	13.857
Pfx004477	1.559	23.501	58.865	92.178	91.106
Pfx004478	25.143	56.79	67.486	85.022	97.948
Pfx004506	2.632	23.59	70.618	117.929	193.748
Pfx004931	60.122	60.707	61.81	83.719	168.172
Pfx005060	0	0.054	0.105	2.948	2.819
Pfx005096	0.427	1.18	3.459	13.571	38.83
Pfx005116	5.098	10.747	16.22	22.96	50.17
Pfx005126	0.834	4.058	9.874	31.663	20.072
Pfx005133	8.223	15.092	20.882	26.201	28.199
Pfx005154	2.412	4.25	8.072	15.031	34.104
Pfx005221	1.025	1.551	1.523	2.448	0.876
Pfx005234	1.841	4.952	6.123	9.903	11.811
Pfx005263	25.858	63.808	91.679	111.766	124.465
Pfx005363	0.041	0.753	1.057	12.618	7.713
Pfx005404	2.928	12.377	16.313	20.956	121.533
Pfx005690	21.61	24.518	30.275	63.695	145.126
Pfx005713	4.715	12.467	20.967	32.626	33.752
Pfx005859	0.03	0.092	0.061	3.549	8.52
Pfx005952	260.588	479.544	400.978	503.645	163.166
Pfx005957	1.044	1.469	2.936	35.461	182.868
Pfx006007	0.051	0.099	0.138	16.887	44.329
Pfx006185	0.57	0.633	0.755	2.924	5.212
Pfx006191	9.643	11.069	23.787	46.565	87.374
Pfx006200	4.196	4.412	6.292	19.358	19.618
Pfx006238	0.116	1.01	2.521	10.11	6.341
Pfx006239	1.265	5.846	10.404	14.45	17.817
Pfx006376	4.144	7.635	7.801	9.605	10.911
Pfx006476	0.669	3.547	18.344	33.907	53.012
Pfx006623	5.231	23.502	31.361	32.844	61.734
Pfx006818	2.735	3.11	4.44	5.192	4.941
Pfx007377	0	0.003	0.005	0.055	0.043
Pfx007448	9.95	54.792	75.779	178.942	789.842
Pfx007477	0.178	0.244	0.379	1.115	1.677
Pfx007780	0.943	5.441	5.696	15.944	33.669
Pfx007878	1.96	20.405	35.183	53.487	58.266
Pfx007885	13.801	10.125	17.854	98.074	549.22
Pfx007892	9.302	22.617	27.363	35.148	55.875
Pfx007983	1.312	4.554	6.812	204.561	66.825
Pfx008046	0.081	0.15	0.35	24.173	20.951
Pfx008136	0.088	0.706	1.097	4.753	51.444
Pfx008238	2.991	4.747	10.133	20.186	25.346
Pfx008262	3.726	23.972	53.59	384.594	300.336
Pfx008372	2.103	5.22	5.126	9.661	0.409
Pfx008777	0.488	0.741	1.15	3.164	14.331
Pfx008874	0.403	6.396	23.018	26.522	48.116
Pfx008889	0.045	0.191	0.264	35.866	4.251
Pfx009160	17.747	36.723	55.039	121.911	144.725
Pfx009283	0.356	8.903	23.271	35.802	24.664
Pfx009343	3.161	20.844	35.969	44.955	47.949
Pfx009372	0.815	2.314	5.484	7.726	8.991
Pfx009381	7.796	22.749	38.635	61.479	83.434
Pfx009489	8.389	42.353	53.243	58.823	67.756
Pfx009541	0.078	0.134	0.183	8.954	65.496
Pfx009591	6.28	12.972	14.96	18.301	19.583
Pfx009684	6.537	27.213	37.842	45.381	77.498
Pfx009702	0.419	7.455	13.709	29.541	76.373
Pfx009728	8.236	17.651	36.19	70.153	62.555
Pfx009794	0.284	1.076	2.035	4.466	51.316
Pfx009902	0.197	0.347	0.501	19.247	54.363
Pfx009923	8.82	19.707	47.746	113.335	69.844
Pfx009971	5.652	11.026	19.49	71.41	149.959
Pfx010102	1.07	9.892	17.212	25.078	25.088
Pfx010189	154.371	181.945	159.431	192.433	36.925
Pfx010404	1.136	1.687	2.408	3.41	17.875
Pfx010437	4.805	12.005	12.679	35.289	21.908
Pfx010476	0.174	0.639	0.837	1.473	10.927
Pfx010489	2.418	6.469	7.839	17.147	29.765
Pfx010491	1.043	5.672	11.09	12.564	20.638
Pfx010494	0.022	0.202	0.327	3.568	7.6
Pfx010497	0.051	0.061	0.077	13.313	35.745
Pfx010626	0.256	0.262	0.883	164.075	57.128
Pfx010736	15.32	28.892	29.501	38.096	44.48
Pfx010861	0.56	0.62	0.929	12.406	40.501
Pfx010935	3.423	11.56	30.558	103.666	62.099
Pfx010950	0.315	1.942	3.653	118.679	20.842
Pfx011015	5.048	5.636	9.812	24.761	130.771
Pfx011061	2.373	3.127	3.703	17.912	33.597
Pfx011090	18.861	22.867	36.01	56.487	70.882
Pfx011278	0.243	5.873	9.09	16.911	62.084
Pfx011444	5.071	11.805	9.815	14.517	18.101
Pfx011495	0.063	0.497	1.153	12.55	10.297
Pfx011758	0.896	1.912	2.8	4.671	14.979
Pfx011771	4.111	13.867	25.012	50.521	62.061
Pfx011888	0.019	0.129	0.107	4.147	22.5
Pfx011938	0.489	1.052	1.412	8.484	452.388
Pfx011991	0.199	0.135	0.274	4.431	24.235
Pfx012007	1.127	2.364	4.974	12.563	18.554
Pfx012543	9.183	17.743	21.583	68.668	89.729
Pfx012547	1.027	11.817	25.244	43.535	39.192
Pfx012558	0.163	0.186	0.232	1.325	1.502
Pfx012632	24.758	63.085	111.503	164.843	145.266
Pfx012709	79.863	147.322	135.621	149.226	56.775
Pfx012825	2.893	7.508	20.547	22.301	62.025
Pfx012864	0.117	0.148	0.149	26.647	115.539
Pfx013256	2.82	16.654	30.219	56.06	49.767
Pfx013284	93.218	143.29	114.23	405.913	1313.56
Pfx013421	0.312	1.228	2.667	10.05	62.394
Pfx013473	5.489	15.605	16.142	17.908	19.442
Pfx013500	0.106	0.145	0.531	24.193	73.422
Pfx013540	30.608	58.542	117.066	305.229	270.183
Pfx013695	29.78	65.476	61.838	68.98	12.851
Pfx013796	1.945	5.701	15.816	51.91	100.302
Pfx013953	0.572	1.478	2.543	4.614	10.327
Pfx013972	0.152	0.546	1.188	4.094	9.839
Pfx014141	8.25	7.3	10.137	33.686	60.94
Pfx014149	41.579	145.907	275.926	443.04	319.319
Pfx014366	1.52	5.803	10.255	18.1	16.254
Pfx014464	1.638	4.679	5.354	11.52	19.578
Pfx014815	0.067	0.153	0.096	32.863	89.203
Pfx014980	105.387	117.568	108.963	122.44	51.936
Pfx015128	1.35	4.655	7.948	13.275	22.91
Pfx015144	0.155	0.545	2.106	7.76	32.615
Pfx015150	1.101	6.82	13.101	38.172	54.817
Pfx015264	0.057	0.602	2.423	22.866	18.774
Pfx015418	0.062	0.014	0.07	10.353	12.219
Pfx015431	0.666	7.02	15.106	50.583	109.813
Pfx015478	2.234	4.458	8.693	25.209	87.042
Pfx015574	2.463	13.181	31.596	48.934	37.511
Pfx015950	2.375	4.358	6.069	10.15	109.816
Pfx016033	0.71	0.746	1.893	5.967	157.063
Pfx016056	1.649	7.096	15.116	79.659	97.424
Pfx016081	0.961	8.901	17.85	20.145	21.981
Pfx016173	7.58	25.042	31.727	53.33	439.321
Pfx016234	12.863	20.305	23.864	28.917	216.944
Pfx016261	4.855	7.606	8.661	15.492	26.586
Pfx016305	2.745	15.014	32.807	88.657	149.241
Pfx016344	3.472	6.119	15.443	84.378	93.786
Pfx016623	0.421	1.876	4.085	5.854	10.321
Pfx016727	20.832	28.062	30.953	150.847	243.323
Pfx016760	13.244	209.143	403.682	481.433	808.063
Pfx017026	7.855	18.51	18.864	33.586	52.551
Pfx017038	9.694	14.732	21.809	179.436	54.045
Pfx017152	0.338	1.119	1.213	2.78	4.762
Pfx017175	6.644	93.347	192.486	257.556	518.8
Pfx017219	14.856	13.452	16.376	35.094	46.857
Pfx017311	2.566	5.552	4.949	11.176	26.623
Pfx017491	0.142	0.237	0.273	67.574	202.106
Pfx017635	0.241	1.453	1.736	11.245	65.924
Pfx017695	0.216	0.281	0.355	5.779	260.179
Pfx017768	0.162	0.071	0.254	2.071	7.169
Pfx017885	0.235	0.499	1.066	2.462	8.52
Pfx018188	2.957	5.618	5.85	6.117	11.268
Pfx018204	0.213	0.197	0.273	7.936	118.042
Pfx018294	0.667	0.959	1.192	98.473	159.439
Pfx018402	12.299	7.704	5.565	30.836	0.303
Pfx018424	0.601	1.125	1.55	15.15	18.453
Pfx018443	4.916	2.944	5.545	15.253	41.168
Pfx018465	6.869	7.299	8.144	17.902	23.768
Pfx018644	13.016	16.862	48.447	269.618	1956.05
Pfx019000	0.165	0.485	0.786	4.007	10.862
Pfx019301	0.608	1.13	1.655	43.82	21.44
Pfx019322	5.791	16.346	36.674	123.858	195.064
Pfx019331	0	0.252	0.29	10.17	1.412
Pfx019393	0.886	1.138	1.241	21.045	45.935
Pfx019454	0.174	0.213	0.289	14.707	3.144
Pfx019495	1.6	5.997	13.079	27.045	38.611
Pfx019542	13.278	19.27	22.224	57.452	69.291
Pfx019738	0.219	0.284	0.344	118.23	257.523
Pfx019863	3.397	11.715	19.598	38.025	41.142
Pfx020060	0.98	0.773	1.483	6.652	46.588
Pfx020081	1.599	1.194	2.097	7.092	24.491
Pfx020133	0.28	1.697	2.338	15.817	58.31
Pfx020261	0.135	0.294	1.391	4.98	5.675
Pfx020264	1.739	1.921	3.051	4.375	6.828
Pfx020338	8.554	53.514	84.099	160.097	183.92
Pfx020369	1.458	3.259	4.888	32.75	51.042
Pfx020440	46.914	48.122	51.701	73.45	54.351
Pfx020514	0.022	0.046	0.08	2.597	14.382
Pfx020615	33.957	37.487	57.984	92.232	68.218
Pfx020659	3.235	9.308	17.064	25.29	56.369
Pfx020668	16.542	16.511	26.069	55.004	142.044
Pfx020791	3.119	31.6	62.862	109.674	95.602
Pfx020802	0.011	0.042	0.021	2.879	11.256
Pfx020901	0.191	0.329	1.083	44.578	10.697
Pfx021086	31.198	40.688	66.612	163.894	185.093
Pfx021098	0.554	1.863	1.895	10.061	10.583
Pfx021301	0	0	0.028	0.52	0.651
Pfx021387	13.425	22.236	35.071	42.422	45.278
Pfx021391	0.669	0.977	1.585	184.014	277.817
Pfx021461	357.839	440.433	385.159	526.855	318.017
Pfx021480	6.371	16.177	24.95	35.932	36.725
Pfx021486	7.874	25	28.599	43.827	79.677
Pfx021565	0.007	0.016	0.028	1.344	11.657
Pfx021650	0.092	0.656	1.554	2.94	3.506
Pfx021737	0.955	3.201	5.285	14.928	20.347
Pfx021799	0	0.009	0.016	4.972	29.451
Pfx021887	1.764	6.382	9.982	27.118	34.3
Pfx021895	5.452	8.922	11.208	1058.93	12666
Pfx022072	0.048	0.09	0.086	6.824	82.941
Pfx022095	0.233	2.97	6.478	7.756	12.552
Pfx022138	0.728	1.149	1.49	22.785	18.084
Pfx022187	0.167	0.549	0.554	7.601	7.334
Pfx022232	1.364	5.993	8.083	41.601	44.716
Pfx022296	6.196	12.846	20.056	52.853	55.976
Pfx022353	1.929	2.81	2.791	13.705	19.518
Pfx022455	0.356	1.364	5.83	14.521	20.778
Pfx022488	0.033	0.061	0.052	10.13	17.417
Pfx022714	0.188	1.636	2.623	9.268	7.499
Pfx022767	1.136	3.524	11.296	26.776	25.531
Pfx022769	0.666	3.976	5.753	12.46	8.866
Pfx022879	0.026	0.043	0.074	10.534	56.832
Pfx022882	0.104	0.131	0.229	105.628	86.781
Pfx022977	1.834	4.831	7.137	29.318	29.331
Pfx023002	19.925	38.356	37.061	51.68	126.277
Pfx023012	0.28	0.746	1.316	4.079	16.723
Pfx023038	0.27	1.291	1.233	21.178	44.924
Pfx023110	0	0.074	0.158	1.44	1.087
Pfx023164	7.642	45.531	73.674	95.853	131.029
Pfx023167	9.941	19.293	54.538	132.911	594.045
Pfx023236	0.71	1.05	1.592	50.8	10.751
Pfx023262	10.904	10.73	12.196	18.921	54.699
Pfx000125	0.721	1.158	1.064	3.202	0.481
Pfx000139	10.94	18.235	32.82	46.435	38.968
Pfx000213	2.703	9.733	34.629	45.296	44.177
Pfx000327	0	0	0.042	10.363	25.613
Pfx000372	0.035	0.063	0.167	35.52	37.288
Pfx000387	0.044	0.287	0.447	0.994	10.743
Pfx000431	0.669	2.075	4.729	7.276	41.479
Pfx000475	50.639	239.175	293.953	550.003	360.814
Pfx000516	0.599	1.756	5.221	12.873	36.236
Pfx000572	0.217	0.873	2.235	9.116	19.986
Pfx000683	0.065	0.392	0.45	8.573	15.353
Pfx000764	0.257	1.355	2.604	2.86	12.887
Pfx000847	0	0.015	0.02	0.036	0.685
Pfx000897	0.129	1.409	3.177	3.692	29.713
Pfx000919	0.12	1.347	3.172	6.398	50.616
Pfx001180	0.581	0.893	1.784	6.109	2.889
Pfx001224	2.074	10.984	16.963	18.248	20.719
Pfx001318	0.177	2.322	7.526	8.583	31.63
Pfx001334	8.174	8.511	9.802	32.808	86.88
Pfx001341	6.312	6.564	10.298	29.977	18.822
Pfx001484	13.007	15.751	16.108	33.132	38.824
Pfx001556	25.405	59.649	71.813	105.089	98.629
Pfx001682	0.025	0.026	0.032	5.52	47.052
Pfx001700	4.992	17.183	38.666	83.347	117.525
Pfx001744	0	0.115	0.112	1.931	6.799
Pfx001780	0.394	2.816	23.718	34.606	27.219
Pfx001805	0.083	0.184	0.32	2.702	39.033
Pfx002032	0.382	1.422	1.417	5.657	9.683
Pfx002085	14.94	30.446	43.856	54.757	225.629
Pfx002128	1.658	7.897	15.745	27.57	22.927
Pfx002198	15.086	30.134	30.494	33.885	34.898
Pfx002270	2.105	13.116	21.08	22.799	27.487
Pfx002325	0.029	0.197	0.666	2.736	2.773
Pfx002413	0.042	0.124	0.196	8.661	197.556
Pfx002421	0.532	2.552	4.474	8.615	8.603
Pfx002423	1.735	2.476	5.257	14.908	22.268
Pfx002518	5.803	20.313	39.235	325.562	211.607
Pfx002669	4.583	28.618	43.331	58.177	63.388
Pfx002688	1.293	7.606	17.385	44.699	38.497
Pfx002938	1.471	5.231	12.657	14.071	23.337
Pfx002949	0.029	0.376	0.476	5.405	54.748
Pfx002952	0.44	0.679	3.141	7.869	10.033
Pfx002954	2.535	7.753	20.554	26.503	21.081
Pfx002990	1.22	6.101	14.719	30.323	31.802
Pfx003014	26.115	27.072	31.101	44.005	192.504
Pfx003017	0.388	0.374	0.368	1.503	0.168
Pfx003020	2.794	5.084	5.804	7.355	176.025
Pfx003027	0.578	2.177	3.722	14.041	19.479
Pfx003028	0.863	5.051	8.342	12.016	19.553
Pfx003108	0.064	0.626	1.232	2.676	3.373
Pfx003144	12.557	37.915	60.065	88.814	170.043
Pfx003190	278.322	228.158	205.911	290.318	187.405
Pfx003273	0.009	0.003	0.024	1.397	2.136
Pfx003290	4.521	18.035	37.119	86.126	279.013
Pfx003324	0.896	2.265	2.512	33.714	7.485
Pfx003329	3.783	9.593	13.089	19.902	53.013
Pfx003352	28.697	33.753	37.04	44.896	61.712
Pfx003357	15.759	57.99	78.913	118.151	126.205
Pfx003378	0.332	0.49	1.156	7.923	14.633
Pfx003429	1.434	7.329	9.503	15.309	76.736
Pfx003492	0.688	1.598	1.934	7.02	14.712
Pfx003557	8.332	30.198	36.694	44.833	37.19
Pfx003600	17.872	48.251	55.29	78.888	67.152
Pfx003686	0.928	2.114	2.1	4.464	47.408
Pfx003719	2.165	8.135	11.671	17.344	23.029
Pfx003730	5.844	38.752	78.434	124.096	125.11
Pfx003955	210.77	759.063	779.305	1051	1478.55
Pfx004036	1.271	10.737	18.159	22.404	58.986
Pfx004142	0.008	0.047	0.111	2.692	1.64
Pfx004151	0.008	0.017	0.03	2.256	16.921
Pfx004163	2.179	2.4	2.356	3.042	8.564
Pfx004198	0.093	0.342	0.322	1.198	20.799
Pfx004331	0.424	0.89	1.924	5.43	23.972
Pfx004370	8.538	15.015	25.948	64.309	109.841
Pfx004415	0.486	2.159	12.242	13.185	92.277
Pfx004543	0.536	1.797	3.105	3.969	9.487
Pfx004571	1.561	8.314	12.701	13.873	53.413
Pfx004625	0.032	0.031	0.06	5.012	13.486
Pfx004635	2.428	35.247	94.661	131.519	97.211
Pfx004747	0.075	0.094	0.344	19.432	32.335
Pfx004785	2.661	12.816	16.471	17.316	29.825
Pfx004832	80.747	114.798	163.476	331.928	635.691
Pfx004955	4.532	6.179	5.881	665.634	8178.59
Pfx005026	0	0	0.055	5.368	7.986
Pfx005034	1.625	4.132	4.645	5.35	23.168
Pfx005065	0	0.421	0.348	8.257	8.276
Pfx005497	0.232	0.873	1.25	1.76	2.9
Pfx005589	5.197	11.353	13.015	22.045	40.246
Pfx005628	160.933	223.199	194.257	203.693	137.814
Pfx005821	0.571	1.377	1.731	3.314	12.557
Pfx005826	0.042	0.063	0.073	4.075	32.846
Pfx005832	0.562	10.239	27.014	33.671	32.066
Pfx005871	0.152	1.541	4.687	7.471	6.973
Pfx006037	4.587	15.045	24.9	84.447	235.232
Pfx006232	7.589	19.394	28.452	30.411	29.55
Pfx006255	0.177	0.347	0.568	0.969	1.544
Pfx006299	20.46	25.382	27.083	33.589	46.551
Pfx006400	5.119	7.341	15.705	31.338	125.068
Pfx006411	2.736	5.373	13.405	24.487	34.897
Pfx006920	14.405	94.838	136.984	198.223	179.065
Pfx007032	7.658	14.435	15.774	25.111	104.324
Pfx007084	0.579	4.059	12.668	57.024	34.525
Pfx007103	0.024	0.08	0.212	4.11	7.959
Pfx007125	0.398	4.283	8.644	9.862	9.601
Pfx007276	0.152	0.628	1.306	20.576	19.88
Pfx007311	20.75	19.428	18.981	24.606	18.806
Pfx007313	3.422	5.223	9.835	10.733	20.476
Pfx007466	0	0	0.064	2.806	15.999
Pfx007522	1.174	11.338	27.227	28.85	39.573
Pfx007589	0.035	0.127	0.135	13.867	30.228
Pfx007613	0.178	1.31	2.656	5.614	40.648
Pfx007626	0.627	0.702	1.273	1.525	2.503
Pfx007785	19.096	18.827	27.221	43.422	100.895
Pfx007804	0.146	0.329	0.185	9.344	46.484
Pfx007858	371.089	379.732	299.927	406.323	233.295
Pfx007919	70.867	87.046	78.949	101.728	48.267
Pfx008041	0.042	0.107	0.35	5.053	12.932
Pfx008047	3.911	8.683	10.925	35.114	14.298
Pfx008055	0.025	0.131	0.104	5.572	95.306
Pfx008061	0.031	0.043	0.089	1.929	30.586
Pfx008140	193.687	209.139	207.218	243.016	164.445
Pfx008215	0.181	0.273	0.316	1.508	28.076
Pfx008307	58.001	88.097	100.658	162.756	221.483
Pfx008385	19.275	87.907	150.394	252.335	234.833
Pfx008432	0.004	0.011	0.007	2.839	5.401
Pfx008534	0.199	0.793	1.375	1.589	11.586
Pfx008574	0.985	1.525	2.181	9.476	21.377
Pfx008575	0.295	1.488	5.294	15.527	10.178
Pfx008623	2.417	40.435	88.9	163.619	99.29
Pfx008720	1.512	5.004	6.821	7.217	6.822
Pfx008794	11.754	36.051	66.132	112.793	100.942
Pfx008812	0.871	14.707	32.411	60.834	99.768
Pfx008832	0.395	6.314	18.742	35.207	33.478
Pfx008840	0.304	1.115	2.389	6.022	11.046
Pfx008845	1.976	8.569	17.729	28.978	43.46
Pfx008891	184.483	166.829	148.286	199.319	118.797
Pfx008901	3.354	5.756	10.141	15.226	225.732
Pfx008968	0.014	0.147	0.273	0.343	0.572
Pfx009265	1.161	0.968	1.24	4.838	21.433
Pfx009273	9.405	31.203	47.606	90.617	75.124
Pfx009274	0.866	1.246	1.964	13.351	55.744
Pfx009275	1.023	10.231	25.283	60.02	107.771
Pfx009282	0	0.004	0.011	2.695	0.379
Pfx009329	1.039	10.932	30.399	47.017	42.688
Pfx009360	0.011	0.005	0.057	3.398	28.603
Pfx009363	0	0.011	0.1	2.624	6.265
Pfx009367	0.027	0.814	4.062	5.196	10.865
Pfx009368	0.025	0.072	0.115	15.927	53.343
Pfx009380	106.012	349.826	399.513	568.896	811.5
Pfx009435	8.205	23.862	54.766	62.115	76.105
Pfx009508	0	0.007	0.012	3.125	0.583
Pfx009511	0.166	0.442	0.869	5.629	42.914
Pfx009513	4.583	8.054	10.69	22.963	51.986
Pfx009529	0.052	0.062	0.186	6.339	30.726
Pfx009636	40.684	276.663	427.221	622.54	465.88
Pfx009645	0.008	0.026	0.008	1.757	0
Pfx009655	0.123	0.221	0.281	1.137	9.666
Pfx009673	23.28	35.96	66.016	97.828	105.182
Pfx009701	5.424	4.587	5.667	8.903	13.624
Pfx009703	23.368	49.805	42.724	151.498	3549.73
Pfx009716	0	0.004	0.025	1.093	1.29
Pfx009833	225.65	229.397	261.559	467.086	381.561
Pfx009875	3.459	3.399	6.64	12.627	213.997
Pfx009877	38.246	100.052	186.566	348.629	222.496
Pfx009884	17.365	35.408	38.654	61.37	132.758
Pfx009903	0.04	0.046	0.187	3.364	0.236
Pfx009917	0.478	0.623	0.732	1.477	13.497
Pfx009930	5.169	8.585	8.65	14.678	41.234
Pfx009956	9.542	6.697	9.713	19.31	24.224
Pfx010069	11.717	18.163	26.378	32.93	82.396
Pfx010206	1.217	1.74	2.473	41.635	12.595
Pfx010261	0.121	0.744	0.896	26.274	58.843
Pfx010385	0.731	5.03	8.809	10.553	12.131
Pfx010566	0.296	0.344	0.348	0.632	2.747
Pfx010643	0	0.022	0.064	26.347	1.064
Pfx010691	3.716	14.664	17.656	23.54	47.927
Pfx010779	6.912	5.064	7.013	15.28	33.431
Pfx011011	2.266	10.662	14.267	35.581	54.114
Pfx011033	11.98	34.916	59.047	97.129	73.401
Pfx011042	0.047	0.539	0.622	17.642	20.679
Pfx011103	30.099	152.538	245.7	415.428	303.331
Pfx011140	34.03	64.831	63.166	66.142	28.546
Pfx011162	0.017	0.152	0.247	1.394	2.653
Pfx011243	0.279	1.382	2.401	7.968	20.283
Pfx011251	0.083	0.911	1.47	1.619	12.718
Pfx011380	0.056	0.099	0.105	6.217	25.297
Pfx011400	0.021	0.137	0.162	1.483	23.801
Pfx011494	1.681	1.964	2.653	4.263	5.27
Pfx011513	3.473	33.882	49.82	69.853	66.255
Pfx011553	0.002	0.008	0.01	2.225	0.967
Pfx011561	15.569	41.186	81.785	181.206	90.154
Pfx011656	0.767	1.602	2.541	3.264	7.043
Pfx011706	2.851	7.683	8.837	10.848	14.078
Pfx011715	4.206	17.324	41.894	95.843	134.966
Pfx011864	0.337	0.721	0.919	7.445	46.476
Pfx011977	0	0	0.011	3.815	9.734
Pfx012186	5.11	24.114	67.169	149.011	155.447
Pfx012187	0.272	1.021	1.331	2.804	11.801
Pfx012394	1.583	12.787	18.404	38.267	25.914
Pfx012676	1.158	2.81	4.839	9.755	21.48
Pfx012678	8.257	16.37	32.675	60.875	40.878
Pfx012715	0.464	0.783	0.924	5.605	1182.3
Pfx012747	0.006	0.011	0.012	0.273	0.276
Pfx012763	0	0.01	0.021	0.294	1.015
Pfx012764	8.957	9.403	16.794	67.732	132.781
Pfx012807	24.497	40.63	37.318	68.202	103.215
Pfx012853	19.849	14.522	21.074	42.638	74.411
Pfx012882	35.349	51.034	62.642	76.828	66.775
Pfx012919	2.915	9.295	18.417	24.796	72.419
Pfx013123	0.563	2.733	2.802	2.845	6.038
Pfx013227	14.02	11.219	16.967	41.332	218.678
Pfx013333	0.113	0.613	1.359	1.614	63.866
Pfx013532	102.184	160.728	154.851	171.194	75.514
Pfx013612	0.438	1.174	2.384	3.221	6.753
Pfx013639	0.117	0.127	0.123	40.493	58.637
Pfx013726	0.187	0.355	0.378	0.477	0.924
Pfx013780	0.486	1.777	5.326	19.336	52.37
Pfx013788	0.353	0.614	1.403	66.831	41.761
Pfx014044	0.045	0.134	0.223	17.837	5.662
Pfx014050	5.554	8.909	13.726	97.067	32.459
Pfx014061	0.607	3.212	10.128	11.948	10.968
Pfx014093	344.939	402.763	316.296	408.42	169.986
Pfx014222	2.008	4.909	6.179	6.217	11.069
Pfx014240	0.078	1.136	2.083	17.814	4.325
Pfx014282	0.686	0.995	1.114	64.409	1738.83
Pfx014397	3.341	10.33	13.24	14.912	25.268
Pfx014421	0.165	1.287	2.319	6.37	13.504
Pfx014441	1.098	9.626	20.12	53.462	52.328
Pfx014442	4.019	6.752	8.702	12.575	18.797
Pfx014445	3.205	7.359	10.536	32.712	33.266
Pfx014457	4.014	11.78	14.906	33.883	23.728
Pfx014460	1.843	11.86	22.397	38.013	34.016
Pfx014508	1.76	2.186	3.865	7.769	12.553
Pfx014643	1.405	3.413	6.324	16.001	18.85
Pfx014706	7.697	34.465	46.846	79.523	75.057
Pfx014715	2.138	17.819	27.186	27.942	31.531
Pfx014719	38.507	60.231	64.763	95.534	140.583
Pfx014752	1.955	12.464	16.834	20.186	20.313
Pfx014763	2.165	2.582	4.962	25.69	58.513
Pfx014872	0.062	0.047	0.079	26.09	33.448
Pfx015072	0.073	0.104	0.339	0.88	1.518
Pfx015164	1.172	1.687	2.21	11.995	13.845
Pfx015248	32.274	40.916	49.042	59.78	90.271
Pfx015626	20.35	39.649	39.662	45.117	61.729
Pfx015667	9.48	9.676	12.306	17.899	13.428
Pfx015681	14.561	31.836	44.295	74.945	60.696
Pfx015683	48.918	47.167	60.021	135.191	288.885
Pfx015708	3.95	11.181	16.285	30.393	35.334
Pfx015798	0.971	9.382	24.662	47.687	48.565
Pfx015827	3.212	11.609	23.634	36.99	44.829
Pfx015835	2.345	21.032	45.881	70.276	71.592
Pfx015884	5.362	8.11	10.902	16.161	13.609
Pfx015903	102.922	106.325	116.047	181.555	219.206
Pfx016020	3.909	3.591	5.893	27.561	82.07
Pfx016058	1.138	8.722	31.404	48.151	86.21
Pfx016083	0.325	0.627	1.246	9.777	16.865
Pfx016093	4.165	7.762	8.149	13.142	19.318
Pfx016098	54.863	75.137	141.111	407.397	270.417
Pfx016187	32.727	89.995	192.452	610.867	227.172
Pfx016218	2.573	3.839	3.673	11.62	50.241
Pfx016244	4.061	65.762	150.02	460.683	438.871
Pfx016375	3.183	3.072	4.58	51.064	171.212
Pfx016476	26.068	56.948	52.362	193.157	15.464
Pfx016526	4.614	5.626	5.757	10.926	17.498
Pfx016528	82.695	357.031	511.638	725.436	929.733
Pfx016540	43.958	73.354	72.897	78.183	27.602
Pfx016609	0.296	2.868	7.575	10.566	10.219
Pfx016683	0.057	0.343	0.584	4.766	4.777
Pfx016833	16.99	32.294	37.685	64.413	82.609
Pfx016845	1.044	3.548	9.485	19.956	12.426
Pfx016887	0.082	0.197	0.265	34.619	135.508
Pfx016896	0.612	4.643	9.051	121.093	158.191
Pfx017075	114.026	197.837	161.188	233.386	62.863
Pfx017285	81.907	124.331	148.029	220.674	157.619
Pfx017312	2.687	11.986	16.976	30.949	37.307
Pfx017447	1.923	10.788	14.235	19.214	15.958
Pfx017545	56.977	44.723	39.085	57.568	28.254
Pfx017582	0.761	1.003	1.001	2.262	0.263
Pfx017595	3.345	13.432	20.178	27.829	38.009
Pfx017642	4.71	14.644	20.744	63.078	36.875
Pfx017697	3.556	26.174	37.389	49.307	459.359
Pfx017730	4.391	7.44	6.384	49.03	600.488
Pfx017772	0.287	2.31	5.941	12.86	10.328
Pfx017803	294.245	316.773	240.696	294.276	174.695
Pfx017923	0.225	2.848	5.381	8.87	9.3
Pfx017958	69.233	182.437	185.869	223.863	205.012
Pfx018174	0.065	0.128	0.161	29.147	216.202
Pfx018326	0.579	5.674	12.969	18.79	15.513
Pfx018380	0.209	0.444	0.889	2.335	13.154
Pfx018382	0.192	0.33	0.248	3.597	9.384
Pfx018413	33.322	74.602	120.713	196.06	121.381
Pfx018439	16.421	19.589	29.951	64.134	118.318
Pfx018442	18.42	27.795	30.963	39.289	46.574
Pfx018445	1.192	4.671	9.971	21.243	19.721
Pfx018558	1.223	4.38	5.911	6.563	7.078
Pfx018668	1.112	3.17	10.046	14.283	11.512
Pfx018826	3.381	4.391	4.243	6.275	177.464
Pfx018989	8.978	40.111	66.752	108.261	103.079
Pfx019168	6.059	18.843	34.302	39.431	55.28
Pfx019199	0.007	0.013	0.059	9.925	1.242
Pfx019204	0.004	0.023	0.026	8.582	13.361
Pfx019228	0.817	2.76	6.181	8.635	40.351
Pfx019304	0.161	0.941	1.673	16.634	6.98
Pfx019526	3.248	14.872	24.843	45.113	57.552
Pfx019579	9.864	16.448	18.578	31.074	45.874
Pfx019609	11.115	28.362	28.774	42.345	67.506
Pfx019710	0.315	0.377	0.654	8.226	6.27
Pfx019747	3.384	8.076	19.007	21.87	26.18
Pfx019754	0.152	0.227	0.728	57.456	94.343
Pfx019755	5.56	9.755	12.745	13.885	16.375
Pfx019794	0.028	0.181	0.409	0.501	4.775
Pfx019984	0.106	0.204	0.277	1.007	25.702
Pfx020019	3.985	11.317	26.737	72.006	797.49
Pfx020064	5.638	6.372	12.144	77.898	265.81
Pfx020166	36.556	50.522	42.586	56.049	90.914
Pfx020176	0.41	0.901	1.446	2.51	7.965
Pfx020180	0.75	1.096	1.102	8.215	18.029
Pfx020302	0.048	0.08	0.101	1.371	7.441
Pfx020382	2.586	5.739	5.362	6.013	0.195
Pfx020385	6.117	7.967	14.795	22.304	27.771
Pfx020388	9.639	8.94	11.42	60.614	168.216
Pfx020442	17.537	50.164	49.702	67.244	10.92
Pfx020500	0.172	1.15	1.821	1.942	4.833
Pfx020559	0.875	3.727	6.443	16.818	14.845
Pfx020570	0.016	0.022	0.049	0.5	0.15
Pfx020673	21.818	55.336	69.729	73.84	72.321
Pfx020771	6.505	12.789	19.604	35.654	112.019
Pfx020774	14.515	19.268	25.193	35.808	61.258
Pfx020814	0.041	0.054	0.061	2.582	23.752
Pfx020833	0.07	0.168	0.428	5.127	20.842
Pfx020998	15.458	36.793	36.879	82.552	95.334
Pfx021020	341.213	367.91	300.939	346.262	141.571
Pfx021041	0.186	0.215	0.47	29.478	5.023
Pfx021051	18.426	15.802	19.588	80.49	266.315
Pfx021069	29.161	37.889	44.133	79.202	114.851
Pfx021191	1.334	2.842	4.055	6.122	7.214
Pfx021338	0.894	6.596	11.942	15.971	19.623
Pfx021448	484.017	996.64	1073.46	4273.01	12123.8
Pfx021470	4.213	15.039	17.4	24.959	25.147
Pfx021489	0.023	0.045	0.065	0.377	0.31
Pfx021529	0.264	1.215	2.714	5.957	4.467
Pfx021586	0	0.037	0.054	4.492	2.113
Pfx021604	0.112	0.108	0.327	2.729	175.547
Pfx021663	0.11	0.19	0.191	2.738	6.448
Pfx021805	0.312	1.06	1.69	10.623	57.847
Pfx021913	3.433	4.439	10.381	15.592	55.495
Pfx021921	2.161	19.823	53.826	114.507	125.872
Pfx021987	0.628	0.998	1.348	2.52	9.773
Pfx021993	0.047	0.281	0.436	0.873	3.143
Pfx022045	18.001	14.776	20.745	25.06	44.201
Pfx022173	0.408	0.909	1.573	2.942	31.305
Pfx022178	0.082	0.19	0.302	9.424	14.912
Pfx022205	0	0	0.01	2.756	3.485
Pfx022206	0	0	0.069	1.573	3.016
Pfx022219	1.561	6.137	11.754	13.934	18.364
Pfx022230	82.284	109.861	85.934	86.23	22.369
Pfx022233	1.155	8.504	9.424	13.556	19.711
Pfx022350	0.325	1.16	2.602	6.405	51.532
Pfx022544	37.684	53.694	58.713	102.287	193.525
Pfx022562	0	0.112	0.145	7.485	16.125
Pfx022654	6.062	28.732	52.698	55.476	67.431
Pfx022711	0	0.031	0.008	3.604	17.442
Pfx022909	0.074	0.405	1.053	2.981	20.204
Pfx022918	3.329	12.751	22.135	35.7	54.443
Pfx023001	0.664	7.026	20.667	31.855	34.464
Pfx023015	10.14	17.391	23.136	41.793	50.585
Pfx023026	2.159	7.41	12.502	34.128	36.322
